# Supplementary material for: A new linear combination method of haplogroup distribution central vectors to model population admixtures
Source: Mol Genet Genomics. 2022 Apr 11;297(3):889–901. doi: 10.1007/s00438-022-01888-0 (PMC9130205; doi:10.1007/s00438-022-01888-0)
Supplement: Supplementary file 1 — Supplementary file1 (XLSX 563 KB) [file 438_2022_1888_MOESM1_ESM.xlsx]

## Sheet: ESM_1a ancient
ESM_1a: Ancient mitogenome database. Supplementary references are provided below the table.
Region	Short	Analysis Label	Culture or age	Date	Location	Country	GenBank ID	Other ID	mtDNA haplogroup	Reference
Caucasus	Aln	Alan	ancient Alan	50-450 AD	Caucasus	Russia		DA162 or Alan5	H13a2c	Damgaard et al. 2018a
Caucasus	Aln	Alan	ancient Alan	450 - 850 AD	Caucasus	Russia		DA164 or Alan7	H5	Damgaard et al. 2018a
Caucasus	Aln	Alan	ancient Alan	450 - 850 AD	Caucasus	Russia		DA146 or Alan1	HV2a1	Damgaard et al. 2018a
Caucasus	Aln	Alan	ancient Alan	450 - 850 AD	Caucasus	Russia		DA160 or Alan3	U4d3	Damgaard et al. 2018a
Caucasus	Aln	Alan	ancient Alan	417 AD	Caucasus	Russia		DA243 or Alan 51	W1	Damgaard et al. 2018a
Caucasus	Aln	Alan	ancient Alan	450 - 850 AD	Caucasus	Russia		DA161 or Alan4	X2f	Damgaard et al. 2018a
Near East	An_BA	Anatolia Bronze Age	Early Bronz Age, Agriculture	4200 BP	Nevşehir, Ovaören excavations	Turkey		MA2210	H	Damgaard et al. 2018b WGS
Near East	An_BA	Anatolia Bronze Age	Bronze Age	2558-2295 BC	Harmanören-Göndürle Höyük, Isparta	Turkey		I2495	H	Lazaridis et al. 2017
Near East	An_BA	Anatolia Bronze Age	MLBA	1862-1693 BC	Alalakh	Turkey		ALA025	H	Skourtanioti et al. 2020
Near East	An_BA	Anatolia Bronze Age	MLBA	1763-1692 BC	Alalakh	Turkey		ALA034	H13a2b2	Skourtanioti et al. 2020
Near East	An_BA	Anatolia Bronze Age	MLBA	1737-1646 BC	Alalakh	Turkey		ALA014	H14b	Skourtanioti et al. 2020
Near East	An_BA	Anatolia Bronze Age	EBA	2465-2348 BC	Arslantepe	Turkey		ART001	H14b3	Skourtanioti et al. 2020
Near East	An_BA	Anatolia Bronze Age	MLBA	1930-1784 BC	Alalakh	Turkey		ALA035	H20a	Skourtanioti et al. 2020
Near East	An_BA	Anatolia Bronze Age	MLBA	1613-1534 BC	Alalakh	Turkey		ALA019	H2a3	Skourtanioti et al. 2020
Near East	An_BA	Anatolia Bronze Age	MLBA	1870-1698 BC	Alalakh	Turkey		ALA013	H47	Skourtanioti et al. 2020
Near East	An_BA	Anatolia Bronze Age	MLBA	1605-1499 BC	Alalakh	Turkey		ALA030	H5a1j	Skourtanioti et al. 2020
Near East	An_BA	Anatolia Bronze Age	MLBA	1493-1415 BC	Alalakh	Turkey		ALA020	H6a	Skourtanioti et al. 2020
Near East	An_BA	Anatolia Bronze Age	MLBA	1875-1748 BC	Alalakh	Turkey		ALA008	H6a1b	Skourtanioti et al. 2020
Near East	An_BA	Anatolia Bronze Age	Middle/Late Bronz Age, Agriculture	1650 BC	Kaman, Kırşehir, Kaman-Kalehöyük cemetery	Turkey		MA2208 or FEY12	H6a1b2e	Damgaard et al. 2018b WGS
Near East	An_BA	Anatolia Bronze Age	MLBA	1889-1776 BC	Alalakh	Turkey		ALA095	HV	Skourtanioti et al. 2020
Near East	An_BA	Anatolia Bronze Age	MLBA	1490-1409 BC	Alalakh	Turkey		ALA018	HV1b3b	Skourtanioti et al. 2020
Near East	An_BA	Anatolia Bronze Age	MLBA	1609-1528 BC	Alalakh	Turkey		ALA016	I2	Skourtanioti et al. 2020
Near East	An_BA	Anatolia Bronze Age	MLBA	1605-1501 BC	Alalakh	Turkey		ALA038	J1b3b1	Skourtanioti et al. 2020
Near East	An_BA	Anatolia Bronze Age	Middle/Late Bronz Age, Agriculture	1650 BC	Kaman, Kırşehir, Kaman-Kalehöyük cemetery	Turkey		MA2203 or FEY8	J1c	Damgaard et al. 2018b WGS
Near East	An_BA	Anatolia Bronze Age	Early Bronz Age, Agriculture	4200 BP	Nevşehir, Ovaören excavations	Turkey		MA2213	J1c10a	Damgaard et al. 2018b WGS
Near East	An_BA	Anatolia Bronze Age	MLBA			Turkey		ALA009	J1c3	Skourtanioti et al. 2020
Near East	An_BA	Anatolia Bronze Age	Middle/Late Bronz Age, Agriculture	1650 BC	Kaman, Kırşehir, Kaman-Kalehöyük cemetery	Turkey		MA2205 or FEY9	J2b1	Damgaard et al. 2018b WGS
Near East	An_BA	Anatolia Bronze Age	MLBA	1944-1887 BC	Alalakh	Turkey		ALA015	K1a	Skourtanioti et al. 2020
Near East	An_BA	Anatolia Bronze Age	Middle/Late Bronz Age, Agriculture	1650 BC	Kaman, Kırşehir, Kaman-Kalehöyük cemetery	Turkey		MA2200 or FEY6	K1a+150	Damgaard et al. 2018b WGS
Near East	An_BA	Anatolia Bronze Age	MLBA	1431-1324 BC	Alalakh	Turkey		ALA039	K1a+150	Skourtanioti et al. 2020
Near East	An_BA	Anatolia Bronze Age	MLBA	1858-1692 BC	Alalakh	Turkey		ALA028	K1a17	Skourtanioti et al. 2020
Near East	An_BA	Anatolia Bronze Age	Bronze Age	2836-2472 BC	Harmanören-Göndürle Höyük, Isparta	Turkey		I2499	K1a2	Lazaridis et al. 2017
Near East	An_BA	Anatolia Bronze Age	EBA	2826-2505 BC	Arslantepe	Turkey		ART009	K1a28	Skourtanioti et al. 2020
Near East	An_BA	Anatolia Bronze Age	MLBA	1487-1412 BC	Alalakh	Turkey		ALA002	N1a3a2	Skourtanioti et al. 2020
Near East	An_BA	Anatolia Bronze Age	MLBA	1892-1776 BC	Alalakh	Turkey		ALA023	N1b1a	Skourtanioti et al. 2020
Near East	An_BA	Anatolia Bronze Age	MLBA	1736-1645 BC	Alalakh	Turkey		ALA026	T1a	Skourtanioti et al. 2020
Near East	An_BA	Anatolia Bronze Age	MLBA	1873-1702 BC	Alalakh	Turkey		ALA029	T2	Skourtanioti et al. 2020
Near East	An_BA	Anatolia Bronze Age	Bronze Age	2500-1800 BC	Harmanören-Göndürle Höyük, Isparta	Turkey		I2683	T2b	Lazaridis et al. 2017
Near East	An_BA	Anatolia Bronze Age	EBA	2839-2581 BC	Arslantepe	Turkey		ART011	T2c1	Skourtanioti et al. 2020
Near East	An_BA	Anatolia Bronze Age	Middle/Late Bronz Age, Agriculture	1650 BC	Kaman, Kırşehir, Kaman-Kalehöyük cemetery	Turkey		MA2206 or FEY10	U1a	Damgaard et al. 2018b WGS
Near East	An_BA	Anatolia Bronze Age	MLBA	1605-1504 BC	Alalakh	Turkey		ALA017	U1a1d	Skourtanioti et al. 2020
Near East	An_BA	Anatolia Bronze Age	MLBA	2010-1891 BC	Alalakh	Turkey		ALA024	U3b	Skourtanioti et al. 2020
Near East	An_BA	Anatolia Bronze Age	EBA	2835-2580 BC	Arslantepe	Turkey		ART010	U8b1a1	Skourtanioti et al. 2020
Near East	An_BA	Anatolia Bronze Age	MLBA	1876-1750 BC	Alalakh	Turkey		ALA037	W3b	Skourtanioti et al. 2020
Near East	An_BA	Anatolia Bronze Age	Early Bronz Age, Agriculture	4200 BP	Nevşehir, Ovaören excavations	Turkey		MA2212	W5	Damgaard et al. 2018b WGS
Near East	An_BA	Anatolia Bronze Age	MLBA	1486-1407 BC	Alalakh	Turkey		ALA001	X2	Skourtanioti et al. 2020
Near East	An_BA	Anatolia Bronze Age	MLBA	1729-1641 BC	Alalakh	Turkey		ALA011	X2d	Skourtanioti et al. 2020
Near East	An_BA	Anatolia Bronze Age	MLBA	1883-1776 BC	Alalakh	Turkey		ALA004	X2e2a	Skourtanioti et al. 2020
Near East	An_CA	Anatolia Copper Age	Late Chalcolithic	3696-3656 BC	Arslantepe	Turkey		ART004	H	Skourtanioti et al. 2020
Near East	An_CA	Anatolia Copper Age	Late Chalcolithic	3368-3142 BC	Arslantepe	Turkey		ART018	H14a+146	Skourtanioti et al. 2020
Near East	An_CA	Anatolia Copper Age	Late Chalcolithic	3633-3525 BC	Çamlıbel Tarlası	Turkey		CBT014	H5	Skourtanioti et al. 2020
Near East	An_CA	Anatolia Copper Age	Late Chalcolithic	3632-3526 BC	Çamlıbel Tarlası	Turkey		CBT004	HV1	Skourtanioti et al. 2020
Near East	An_CA	Anatolia Copper Age	Late Chalcolithic	3638-3536 BC	Çamlıbel Tarlası	Turkey		CBT013	HV1	Skourtanioti et al. 2020
Near East	An_CA	Anatolia Copper Age	Late Chalcolithic	3512-3374 BC	İkiztepe	Turkey		IKI016	I5	Skourtanioti et al. 2020
Near East	An_CA	Anatolia Copper Age	Late Chalcolithic	3702-3658 BC	Arslantepe	Turkey		ART039	I5a	Skourtanioti et al. 2020
Near East	An_CA	Anatolia Copper Age	Late Chalcolithic	3623-3370 BC	Arslantepe	Turkey		ART022	J1c	Skourtanioti et al. 2020
Near East	An_CA	Anatolia Copper Age	Late Chalcolithic	3757-3659 BC	Arslantepe	Turkey		ART005	J1c	Skourtanioti et al. 2020
Near East	An_CA	Anatolia Copper Age	Late Chalcolithic	3356-3124 BC	Arslantepe	Turkey		ART020	J1c16	Skourtanioti et al. 2020
Near East	An_CA	Anatolia Copper Age	Late Chalcolithic	3329-3102 BC	İkiztepe	Turkey		IKI002	J1c16	Skourtanioti et al. 2020
Near East	An_CA	Anatolia Copper Age	Late Chalcolithic	3361-3137 BC	İkiztepe	Turkey		IKI009	J2a1	Skourtanioti et al. 2020
Near East	An_CA	Anatolia Copper Age	Late Chalcolithic	3619-3378 BC	İkiztepe	Turkey		IKI036	J2b1c	Skourtanioti et al. 2020
Near East	An_CA	Anatolia Copper Age	Late Chalcolithic	3622-3382 BC	Çamlıbel Tarlası	Turkey		CBT005	K1a	Skourtanioti et al. 2020
Near East	An_CA	Anatolia Copper Age	Late Chalcolithic	no data	Çamlıbel Tarlası	Turkey		CBT010	K1a	Skourtanioti et al. 2020
Near East	An_CA	Anatolia Copper Age	Late Chalcolithic	no data	Çamlıbel Tarlası	Turkey		CBT011	K1a	Skourtanioti et al. 2020
Near East	An_CA	Anatolia Copper Age	Late Chalcolithic	3494-3362 BC	İkiztepe	Turkey		IKI034	K1a17	Skourtanioti et al. 2020
Near East	An_CA	Anatolia Copper Age	Anatolia_Chalcolithic	3943-3708 BC	Barcın	Turkey		I1584 or M10-111 or S1584	K1a17/K1a12a	Lazaridis et al. 2016
Near East	An_CA	Anatolia Copper Age	Late Chalcolithic	3356-3121 BC	Arslantepe	Turkey		ART038	K1a17a	Skourtanioti et al. 2020
Near East	An_CA	Anatolia Copper Age	Late Chalcolithic	3494-3363 BC	Arslantepe	Turkey		ART019	K1a3	Skourtanioti et al. 2020
Near East	An_CA	Anatolia Copper Age	Late Chalcolithic	3642-3536 BC	Çamlıbel Tarlası	Turkey		CBT002	K1a3	Skourtanioti et al. 2020
Near East	An_CA	Anatolia Copper Age	Late Chalcolithic	3651-3539 BC	Çamlıbel Tarlası	Turkey		CBT016	K1a3	Skourtanioti et al. 2020
Near East	An_CA	Anatolia Copper Age	Late Chalcolithic	no data	Çamlıbel Tarlası	Turkey		CBT017	K1a3	Skourtanioti et al. 2020
Near East	An_CA	Anatolia Copper Age	Late Chalcolithic	3331-3103 BC	Arslantepe	Turkey		ART026	K1a8b	Skourtanioti et al. 2020
Near East	An_CA	Anatolia Copper Age	Late Chalcolithic	3327-3098 BC	Arslantepe	Turkey		ART012	N1a1a1a	Skourtanioti et al. 2020
Near East	An_CA	Anatolia Copper Age	Late Chalcolithic	3366-3146 BC	Arslantepe	Turkey		ART032	N1b1a2	Skourtanioti et al. 2020
Near East	An_CA	Anatolia Copper Age	Late Chalcolithic	3360-3130 BC	Arslantepe	Turkey		ART027	T1	Skourtanioti et al. 2020
Near East	An_CA	Anatolia Copper Age	Late Chalcolithic	3925-3715 BC	Arslantepe	Turkey		ART042	T1b	Skourtanioti et al. 2020
Near East	An_CA	Anatolia Copper Age	Late Chalcolithic	3626-3384 BC	Çamlıbel Tarlası	Turkey		CBT001	T2b	Skourtanioti et al. 2020
Near East	An_CA	Anatolia Copper Age	Late Chalcolithic	3346-3116 BC	Arslantepe	Turkey		ART017	T2c1+146	Skourtanioti et al. 2020
Near East	An_CA	Anatolia Copper Age	Late Chalcolithic	3363-3137 BC	Arslantepe	Turkey		ART015	U1a1d	Skourtanioti et al. 2020
Near East	An_CA	Anatolia Copper Age	Late Chalcolithic	3950-3806 BC	İkiztepe	Turkey		IKI024	U1b1	Skourtanioti et al. 2020
Near East	An_CA	Anatolia Copper Age	Late Chalcolithic	3637-3533 BC	Çamlıbel Tarlası	Turkey		CBT015	U3a2	Skourtanioti et al. 2020
Near East	An_CA	Anatolia Copper Age	Late Chalcolithic	3365-3139 BC	Arslantepe	Turkey		ART023	U3b1	Skourtanioti et al. 2020
Near East	An_CA	Anatolia Copper Age	Late Chalcolithic	3631-3386 BC	İkiztepe	Turkey		IKI038	X1'2'3	Skourtanioti et al. 2020
Near East	An_CA	Anatolia Copper Age	Early Chalcolithic	5617-5546 BC	Büyükkaya	Turkey		CBT018	X2	Skourtanioti et al. 2020
Near East	An_CA	Anatolia Copper Age	Late Chalcolithic	3369-3140 BC	Arslantepe	Turkey		ART014	X2i+@225	Skourtanioti et al. 2020
Near East	An_CA	Anatolia Copper Age	Late Chalcolithic	3491-3361 BC	Arslantepe	Turkey		ART024	X2i+@225	Skourtanioti et al. 2020
Near East	An_N	Anatolia Neolithic	Middle_Neolitchic_ Çatalhöyük	6450-6380 BC	Turkey, Anatolia, Çatalhöyük	Turkey	MK308705	20850	H	Chylenski et al. 2019
Near East	An_N	Anatolia Neolithic	Anatolia_Neolithic + Neolithic	6400-5600 BC	Mentese , NA	Turkey		I0726 or M15 or UF	H or H5-C16192T	Mathieson et al. 2015
Caucasus	An_N	Anatolia Neolithic	NEO/Neolithic	5900-5600 BC	Aknashen	Armenia	MF362734.1	arm7_mt	H/H2+152 (H)	Margaryan et al. 2017
Near East	An_N	Anatolia Neolithic	Middle_Neolitchic_ Çatalhöyük	6450-6380 BC	Turkey, Anatolia, Çatalhöyük	Turkey	MK308704	20832	H+73	Chylenski et al. 2019
Caucasus	An_N	Anatolia Neolithic	Late Neolithic	5486-5386 BC	Polutepe	Azerbaijan		POT002	H13a2b	Skourtanioti et al. 2020
Caucasus	An_N	Anatolia Neolithic	Mesolithic Hunter-Gatherer	7850 BC	Kotias Kide	Georgia		KK1, Kotias	H13c	Jones et al. 2015
Caucasus	An_N	Anatolia Neolithic	NEO/Neolithic	5900-5600 BC	Aknashen	Armenia	MF362735.1	arm9_mt	H15a1	Margaryan et al. 2017
Near East	An_N	Anatolia Neolithic	Anatolia_Neolithic + Neolithic	4846-4618 BC	Kumtepe , NA	Turkey		kum6	H2a	Omrak et al. 2016
Near East	An_N	Anatolia Neolithic	Anatolia_Neolithic	6500-6200 BC	Barcın	Turkey		I1580 or L12-393	H5	Mathieson et al. 2015
Caucasus	An_N	Anatolia Neolithic	NEO/Neolithic	5925-5717 BC	Aknashen	Armenia	MF362720.1	arm39_mt	I1	Margaryan et al. 2017
Near East	An_N	Anatolia Neolithic	Anatolia_Neolithic	6500-6200 BC	Barcın, Marmara Region, Northwest Anatolia , NA	Turkey		I1585 or M11-59	J1 or J1c	Mathieson et al. 2015
Near East	An_N	Anatolia Neolithic	Anatolia_Neolithic	6500-6200 BC	Barcın	Turkey		I0744 or M10-275	J1c11	Mathieson et al. 2015
Near East	An_N	Anatolia Neolithic	Middle_Neolitchic_ Çatalhöyük	6450-6380 BC	Turkey, Anatolia, Çatalhöyük	Turkey	MK308699	19727	K	Chylenski et al. 2019
Near East	An_N	Anatolia Neolithic	Aceramic Anatolian Farmer + Neolithic	8050 BC	Boncuklu	Turkey		ZMOJ	K1a	Feldman et al. 2019a
Near East	An_N	Anatolia Neolithic	Early_Neolithic	8300-7500 BC	Bumcuklu (Boncuklu?)	Tukrey		Kilinc_2016_Bon002:ALL	K1a	Kılınç et al. 2016
Near East	An_N	Anatolia Neolithic	Early_Neolithic	7500-5800 BC	Tepecik-C¸iftlik	Tukrey		Kilinc_2016_Tep001:ALL	K1a	Kılınç et al. 2016
Near East	An_N	Anatolia Neolithic	Anatolia_Neolithic + Neolithic	6067-5892 BC	Barcın, Marmara Region, Northwest Anatolia , NA	Turkey		I0746 or L11-322	K1a or K1a1	Mathieson et al. 2015
Near East	An_N	Anatolia Neolithic	Anatolia_Neolithic	6500-6200 BC	Barcın, Marmara Region, Northwest Anatolia , NA	Turkey		I1100 or M11-351	K1a or K1a6	Mathieson et al. 2015
Near East	An_N	Anatolia Neolithic	Early_Neolithic	7500-5800 BC	Tepecik-C¸iftlik	Tukrey		Kilinc_2016_Tep002:ALL	K1a12a	Kılınç et al. 2016
Near East	An_N	Anatolia Neolithic	Middle_Neolitchic_ Çatalhöyük	6450-6380 BC	Turkey, Anatolia, Çatalhöyük	Turkey	MK308706	21981	K1a17	Chylenski et al. 2019
Near East	An_N	Anatolia Neolithic	Early Neolithic	6212–6030 BC	Barcın	Turkey	KU171098.1	Bar8	K1a2	Hofmanova et al. 2016
Near East	An_N	Anatolia Neolithic	Anatolia_Neolithic	6400-5600 BC	Menteşe	Turkey		I0727or M24,UA JK 16	K1a2	Mathieson et al. 2015
Near East	An_N	Anatolia Neolithic	Anatolia_Neolithic	6500-6200 BC	Barcın	Turkey		I1583 or L14-200	K1a2	Mathieson et al. 2015
Near East	An_N	Anatolia Neolithic	Anatolia_Neolithic	6500-6200 BC	Barcın	Turkey		I1102 or M11-354	K1a3a	Mathieson et al. 2015
Near East	An_N	Anatolia Neolithic	Anatolia_Neolithic + Neolithic	6500-6200 BC	Barcın, Marmara Region, Northwest Anatolia , NA	Turkey		I0707 or BAR2 or L11-213	K1a4	Mathieson et al. 2015
Near East	An_N	Anatolia Neolithic	Anatolia_Neolithic	6400-5600 BC	Menteşe	Turkey		I0724 or T2 or UP	K1a4	Mathieson et al. 2015
Near East	An_N	Anatolia Neolithic	Anatolia_Neolithic	6500-6200 BC	Barcın, Marmara Region, Northwest Anatolia , NA	Turkey		I1579 or M13-72	K1a-C150T	Mathieson et al. 2015
Near East	An_N	Anatolia Neolithic	Anatolia_Neolithic	6500-6200 BC	Barcın	Turkey		I1103 or M11-S-350	K1b1b1	Mathieson et al. 2015
Near East	An_N	Anatolia Neolithic	Anatolia Hunter-Gatherer	13358 BC	Pinarbași	Turkey		ZBC	K2b	Feldman et al. 2019a
Near East	An_N	Anatolia Neolithic	Middle_Neolitchic_ Çatalhöyük	6450-6380 BC	Turkey, Anatolia, Çatalhöyük	Turkey	MK308698	19159	N	Chylenski et al. 2019
Near East	An_N	Anatolia Neolithic	Aceramic Anatolian Farmer + Neolithic	8050 BC	Boncuklu	Turkey		ZHAG	N1a1a1	Feldman et al. 2019a
Near East	An_N	Anatolia Neolithic	Early_Neolithic	8300-7500 BC	Bumcuklu	Tukrey		Kilinc_2016_Bon004:ALL	N1a1a1	Kılınç et al. 2016
Near East	An_N	Anatolia Neolithic	Early_Neolithic	8300-7500 BC	Bumcuklu	Tukrey		Kilinc_2016_Bon005:ALL	N1a1a1	Kılınç et al. 2016
Near East	An_N	Anatolia Neolithic	Early_Neolithic	7500-5800 BC	Tepecik-C¸iftlik	Tukrey		Kilinc_2016_Tep004:ALL	N1a1a1	Kılınç et al. 2016
Near East	An_N	Anatolia Neolithic	Early_Neolithic	7500-5800 BC	Tepecik-C¸iftlik	Tukrey		Kilinc_2016_Tep006:ALL	N1a1a1	Kılınç et al. 2016
Near East	An_N	Anatolia Neolithic	Anatolia_Neolithic_outlier	6400-5600 BC	Menteşe	Turkey		I0725 or or T4 or SSK15	N1a1a1	Mathieson et al. 2015
Near East	An_N	Anatolia Neolithic	Anatolia_Neolithic	6500-6200 BC	Barcın	Turkey		I1096 or BAR26 or M10-76	N1a1a1	Mathieson et al. 2015
Near East	An_N	Anatolia Neolithic	Anatolia_Neolithic	6500-6200 BC	Barcın	Turkey		I0736 or L11-216	N1a1a1a	Mathieson et al. 2015; Lazaridis et al. 2016
Near East	An_N	Anatolia Neolithic	Anatolia_Neolithic_1d_rel_I0736	6500-6200 BC	Barcın	Turkey		I0854 or L11-215	N1a1a1a	Mathieson et al. 2015
Near East	An_N	Anatolia Neolithic	Early_Neolithic	7500-5800 BC	Tepecik-C¸iftlik	Tukrey		Kilinc_2016_Tep003:ALL	N1b1a	Kılınç et al. 2016
Near East	An_N	Anatolia Neolithic	Anatolia_Neolithic	6500-6200 BC	Barcın	Turkey		I0708 or BAR6 or L11-439	N1b1a	Mathieson et al. 2015
Near East	An_N	Anatolia Neolithic	Anatolia_Neolithic	6500-6200 BC	Barcın, Marmara Region, Northwest Anatolia , NA	Turkey		I1099 or L11-S-488	T2b	Mathieson et al. 2015
Near East	An_N	Anatolia Neolithic	Anatolia_Neolithic	6500-6200 BC	Barcın, Marmara Region, Northwest Anatolia , NA	Turkey		I1101 or M11-352a	T2b	Mathieson et al. 2015
Near East	An_N	Anatolia Neolithic	Middle_Neolitchic_ Çatalhöyük	6450-6380 BC	Turkey, Anatolia, Çatalhöyük	Turkey	MK308707	30900	U	Chylenski et al. 2019
Near East	An_N	Anatolia Neolithic	Aceramic Anatolian Farmer + Neolithic	8050 BC	Boncuklu	Turkey		ZKO	U3	Feldman et al. 2019a
Near East	An_N	Anatolia Neolithic	Aceramic Anatolian Farmer + Neolithic	8050 BC	Boncuklu	Turkey		ZHJ	U3	Feldman et al. 2019a
Near East	An_N	Anatolia Neolithic	Aceramic Anatolian Farmer + Neolithic	8240 BC	Boncuklu	Turkey		ZHAJ	U3	Feldman et al. 2019a
Near East	An_N	Anatolia Neolithic	Early_Neolithic	8300-7500 BC	Bumcuklu	Tukrey		Kilinc_2016_Bon001:ALL	U3	Kılınç et al. 2016
Near East	An_N	Anatolia Neolithic	Anatolia_Neolithic	6500-6200 BC	Barcın	Turkey		I0709 or BAR20/M13-170	U3	Mathieson et al. 2015
Near East	An_N	Anatolia Neolithic	Anatolia_Neolithic + Neolithic	6500-6200 BC	Barcın, Marmara Region, Northwest Anatolia , NA	Turkey		I1581or L12-502	U3	Mathieson et al. 2015
Near East	An_N	Anatolia Neolithic	Middle_Neolitchic_ Çatalhöyük	6450-6380 BC	Turkey, Anatolia, Çatalhöyük	Turkey	MK308700	20036	U3b	Chylenski et al. 2019
Near East	An_N	Anatolia Neolithic	Middle_Neolitchic_ Çatalhöyük	6450-6380 BC	Turkey, Anatolia, Çatalhöyük	Turkey	MK308701	20351	U5b2	Chylenski et al. 2019
Caucasus	An_N	Anatolia Neolithic	Late Neolithic	5717-5670 BC	Mentesh Tepe	Azerbaijan		MTT001	U7	Skourtanioti et al. 2020
Near East	An_N	Anatolia Neolithic	Anatolia_Neolithic	6500-6200 BC	Barcın	Turkey		I0745 or M11-363	U8b1b1	Mathieson et al. 2015
Near East	An_N	Anatolia Neolithic	Middle_Neolitchic_ Çatalhöyük	6450-6380 BC	Turkey, Anatolia, Çatalhöyük	Turkey	MK308703	20810	W1c	Chylenski et al. 2019
Near East	An_N	Anatolia Neolithic	Anatolia_Neolithic	6500-6200 BC	Barcın, Marmara Region, Northwest Anatolia , NA	Turkey		I1097 or BAR271 or M10-271	W1-T119C	Mathieson et al. 2015
Near East	An_N	Anatolia Neolithic	Middle_Neolitchic_ Çatalhöyük	6450-6380 BC	Turkey, Anatolia, Çatalhöyük	Turkey	MK308702	20374	X2b4	Chylenski et al. 2019
Near East	An_N	Anatolia Neolithic	Anatolia_Neolithic	6500-6200 BC	Barcın, Marmara Region, Northwest Anatolia , NA	Turkey		I1098 or BAR99,M10-352	X2d2	Mathieson et al. 2015
Near East	An_N	Anatolia Neolithic	Early Neolithic	6419–6238 BC	Barcın	Turkey	KU171097.1	Bar31	X2m	Hofmanova et al. 2016
Near East	An_N	Anatolia Neolithic	Anatolia_Neolithic + Neolithic	6400-5600 BC	Mentese , NA	Turkey		I0723 or T1 or M229 or UH	X2m2	Mathieson et al. 2015
Caucasus	Ar_CBA	Arm-Iran Chal-BA	Armenia_Chalcolithic	4350-3700 BC	Areni1	Armenia		I1407 or ARE12.1 or S1407	H	Lazaridis et al. 2016
Caucasus	Ar_CBA	Arm-Iran Chal-BA	EBA/Kura-Araxes	3449-3091 BC	Godedzor	Armenia	MF362722.1	arm40_mt	H14b2	Margaryan et al. 2017
Caucasus	Ar_CBA	Arm-Iran Chal-BA	LBA/Lchashen-Metsamor	1400-1200 BC	Nerqin Getashen	Armenia	MF362697.1	arm15_mt	H15a1a1	Margaryan et al. 2017
Caucasus	Ar_CBA	Arm-Iran Chal-BA	LBA/Lchashen-Metsamor	1400-1200 BC	Nerqin Getashen	Armenia	MF362699.1	arm18_mt	H15a1a1	Margaryan et al. 2017
Caucasus	Ar_CBA	Arm-Iran Chal-BA	Armenia_EBA	2619-2410 BC	Kalavan	Armenia		I1633 or KA1/14 or S1633	H1u	Lazaridis et al. 2016
Caucasus	Ar_CBA	Arm-Iran Chal-BA	Armenia_Chalcolithic	4330-4060 BC	Areni1	Armenia		I1634 or AR1/44 or S1634	H2a1i	Lazaridis et al. 2016
Caucasus	Ar_CBA	Arm-Iran Chal-BA	Late Bronze Age	1048-855 BC	Kapan	Armenia		RISE396	H6b1	Allentoft et al. 2015
Caucasus	Ar_CBA	Arm-Iran Chal-BA	Late Bronze Age	1115-895 BC	Norabak	Armenia		RISE407	H8a1	Allentoft et al. 2015
Caucasus	Ar_CBA	Arm-Iran Chal-BA	LBA/Lchashen-Metsamor	1383-1241 BC	Nerqin Getashen	Armenia	MF362702.1	arm20_mt	H8a1	Margaryan et al. 2017
Caucasus	Ar_CBA	Arm-Iran Chal-BA	MBA/Trialeti-Vanadzor 2	1800-1600 BC	Karashamb	Armenia	MF362727.1	arm46_mt	HV1a1	Margaryan et al. 2017
Caucasus	Ar_CBA	Arm-Iran Chal-BA	LBA/Lchashen-Metsamor	1400-1200 BC	Nerqin Getashen	Armenia	MF362714.1	arm32_mt	HV1a2	Margaryan et al. 2017
Asia, west	Ar_CBA	Arm-Iran Chal-BA	Iran_HotuIIIb	9100-8600 BC (questionable direct date of 7250 ± 40 bp (6218-6034 BC))	Hotu Cave	Iran		I1293 or HotuIIIb or S1293	HV2a	Lazaridis et al. 2016
Caucasus	Ar_CBA	Arm-Iran Chal-BA	Late Bronze Age	1209-1009 BC	Norabak	Armenia		RISE408	I5c	Allentoft et al. 2015
Caucasus	Ar_CBA	Arm-Iran Chal-BA	EBA/Kura-Araxes	3000-2800 BC	Sotk 2	Armenia	MF362733.1	arm5_mt	J1b1b1	Margaryan et al. 2017
Caucasus	Ar_CBA	Arm-Iran Chal-BA	Armenia_Chalcolithic	4250-4050 BC	Areni1	Armenia		I1631 or AR1/43C or S1631	K1a	Lazaridis et al. 2016
Caucasus	Ar_CBA	Arm-Iran Chal-BA	Armenia_Chalcolithic	4230-4000 BC	Areni1	Armenia		I1632 or AR1/46 or S1632	K1a	Lazaridis et al. 2016
Caucasus	Ar_CBA	Arm-Iran Chal-BA	LBA/Lchashen-Metsamor	1400-1200 BC	Nerqin Getashen	Armenia	MF362698.1	arm16_mt	K1a12a	Margaryan et al. 2017
Caucasus	Ar_CBA	Arm-Iran Chal-BA	Late Chalcolithic	3765-3696 BC	Alkhantepe	Azerbaijan		ALX002	K1a12a1a	Skourtanioti et al. 2020
Caucasus	Ar_CBA	Arm-Iran Chal-BA	Middle Bronze Age	1643-1445 BC	Nerquin Getashen	Armenia		RISE416	K1a17a	Allentoft et al. 2015
Caucasus	Ar_CBA	Arm-Iran Chal-BA	LBA/Lchashen-Metsamor	1400-1200 BC	Nerqin Getashen	Armenia	MF362700.1	arm19_mt	K1a1b1e	Margaryan et al. 2017
Caucasus	Ar_CBA	Arm-Iran Chal-BA	LBA/Lchashen-Metsamor	1400-1200 BC	Kanagegh	Armenia	MF362709.1	arm28_mt	K1a4c1	Margaryan et al. 2017
Caucasus	Ar_CBA	Arm-Iran Chal-BA	EBA/Kura-Araxes	3000-2800 BC	Kaps	Armenia	MF362701.1	arm1_mt	K3	Margaryan et al. 2017
Caucasus	Ar_CBA	Arm-Iran Chal-BA	EBA/Kura-Araxes	3039-2864 BC	Kaps	Armenia	MF362721.1	arm3_mt	K3	Margaryan et al. 2017
Caucasus	Ar_CBA	Arm-Iran Chal-BA	EBA/Kura-Araxes	3000-2800 BC	Kaps	Armenia	MF362711.1	arm2_mt	R1a1	Margaryan et al. 2017
Caucasus	Ar_CBA	Arm-Iran Chal-BA	LBA/Lchashen-Metsamor	1500-1300 BC	Kanagegh	Armenia	MF362705.1	arm23_mt	R1a1a	Margaryan et al. 2017
Caucasus	Ar_CBA	Arm-Iran Chal-BA	LBA/Lchashen-Metsamor	1400-1200 BC	Nerqin Getashen	Armenia	MF362710.1	arm29_mt	R1b1	Margaryan et al. 2017
Caucasus	Ar_CBA	Arm-Iran Chal-BA	Late Bronze Age	1048-855 BC	Kapan	Armenia		RISE397	T1a2	Allentoft et al. 2015
Caucasus	Ar_CBA	Arm-Iran Chal-BA	EBA/Kura-Araxes	3500-3200 BC	Godedzor	Armenia	MF362723.1	arm42_mt	T1a2/T1	Margaryan et al. 2017
Caucasus	Ar_CBA	Arm-Iran Chal-BA	Armenia_MBA	1501-1402 BC	Katnaghbiur Kurgan 1	Armenia		I1656 or Kat16 or S1656	T1a2/T1a1'3	Lazaridis et al. 2016
Caucasus	Ar_CBA	Arm-Iran Chal-BA	LBA/Lchashen-Metsamor	1400-1200 BC	Nerqin Getashen	Armenia	MF362713.1	arm31_mt	T1a9	Margaryan et al. 2017
Caucasus	Ar_CBA	Arm-Iran Chal-BA	Middle Bronze Age	1402-1211 BC	Nerquin Getashen	Armenia		RISE423	T2a3	Allentoft et al. 2015
Caucasus	Ar_CBA	Arm-Iran Chal-BA	MBA/Trialeti-Vanadzor 2	1800-1600 BC	Karashamb	Armenia	MF362726.1	arm45_mt	T2b/T	Margaryan et al. 2017
Caucasus	Ar_CBA	Arm-Iran Chal-BA	Middle Bronze Age	1906-1698 BC	Nerquin Getashen	Armenia		RISE413	T2c1f	Allentoft et al. 2015
Caucasus	Ar_CBA	Arm-Iran Chal-BA	LBA/Lchashen-Metsamor	1500-1300 BC	Sevan	Armenia	MF362718.1	arm36_mt	U2e1e	Margaryan et al. 2017
Caucasus	Ar_CBA	Arm-Iran Chal-BA	Armenia_EBA	3347-3092 BC	Talin	Armenia		I1658 or Ta3/R8 or S1658	U3a2a	Lazaridis et al. 2016
Caucasus	Ar_CBA	Arm-Iran Chal-BA	LBA/Lchashen-Metsamor	1348-1175 BC	Nerqin Getashen	Armenia	MF362716.1	arm34_mt	U3b	Margaryan et al. 2017
Caucasus	Ar_CBA	Arm-Iran Chal-BA	MBA/Trialeti-Vanadzor 2	2000-1800 BC	Nerqin Getashen	Armenia	MF362717.1	arm35_mt	U3b2/U3b	Margaryan et al. 2017
Caucasus	Ar_CBA	Arm-Iran Chal-BA	LBA/Lchashen-Metsamor	1300-1100 BC	Sotk 1	Armenia	MF362693.1	arm11_mt	U3b2c/U3b	Margaryan et al. 2017
Caucasus	Ar_CBA	Arm-Iran Chal-BA	MBA/Trialeti-Vanadzor 2	1800-1600 BC	Karashamb	Armenia	MF362724.1	arm43_mt	U4a	Margaryan et al. 2017
Caucasus	Ar_CBA	Arm-Iran Chal-BA	Armenia_Chalcolithic	4229-3985 BC	Areni1	Armenia		I1409 or ARE20 or S1409	U4a2	Lazaridis et al. 2016
Caucasus	Ar_CBA	Arm-Iran Chal-BA	Late Bronze Age	1193-945 BC	Noratus	Armenia		RISE412	U4c1	Allentoft et al. 2015
Caucasus	Ar_CBA	Arm-Iran Chal-BA	CHL/Chalcolithic	4486-4320 BC	Karintak	Artsakh	MF362732.1	arm52_mt	U8b1a1	Margaryan et al. 2017
Caucasus	Ar_CBA	Arm-Iran Chal-BA	LBA/Lchashen-Metsamor	1500-1300 BC	Nerqin Getashen	Armenia	MF362712.1	arm30_mt	U8b1a2b	Margaryan et al. 2017
Caucasus	Ar_CBA	Arm-Iran Chal-BA	LBA/Lchashen-Metsamor	1400-1200 BC	Nerqin Getashen	Armenia	MF362715.1	arm33_mt	W3b	Margaryan et al. 2017
Caucasus	Ar_CBA	Arm-Iran Chal-BA	Armenia_EBA	2619-2465 BC	Kalavan	Armenia		I1635 or KA1/12 or S1635	X2f	Lazaridis et al. 2016
Caucasus	Ar_IA	Armenian Iron Age	EIA/Lchashen-Metsamor	1100-900 BC	Akunk	Armenia	MF362719.1	arm37_mt	H	Margaryan et al. 2017
Caucasus	Ar_IA	Armenian Iron Age	Classical/Armenian	719-434 BC	Azatan	Armenia	MF362692.1	arm10_mt	H13a1a2	Margaryan et al. 2017
Caucasus	Ar_IA	Armenian Iron Age	EIA/Lchashen-Metsamor	1300-1100 BC	Akunk	Armenia	MF362704.1	arm22_mt	H2a2b	Margaryan et al. 2017
Caucasus	Ar_IA	Armenian Iron Age	EIA/Lchashen-Metsamor	1316-1070 BC	Artsvaqar	Armenia	MF362708.1	arm27_mt	HV	Margaryan et al. 2017
Caucasus	Ar_IA	Armenian Iron Age	LchashenMetsamor	1257 BC	Caucasus	Armenia		DA31 or Lchascehn t 199_16	HV0a	Damgaard et al. 2018a
Caucasus	Ar_IA	Armenian Iron Age	EIA/Lchashen-Metsamor	1300-1100 BC	Kanagegh	Armenia	MF362703.1	arm21_mt	HV12b1	Margaryan et al. 2017
Caucasus	Ar_IA	Armenian Iron Age	LIA/Urartian	700-500 BC	Nerqin Naver	Armenia	MF362728.1	arm48_mt	I4	Margaryan et al. 2017
Caucasus	Ar_IA	Armenian Iron Age	LIA/Urartian	700-500 BC	Nerqin Naver	Armenia	MF362729.1	arm49_mt	I4	Margaryan et al. 2017
Caucasus	Ar_IA	Armenian Iron Age	LchashenMetsamor	1258 BC	Caucasus	Armenia		DA35 or Lchascehn t 211_46	J1b1a1+146	Damgaard et al. 2018a WGS
Caucasus	Ar_IA	Armenian Iron Age	EIA/Lchashen-Metsamor	1300-1100 BC	Artsvaqar	Armenia	MF362707.1	arm26_mt	J1d1b1	Margaryan et al. 2017
Caucasus	Ar_IA	Armenian Iron Age	Classical/Armenian	100 BC-100 AD	Metsamor	Armenia	MF362730.1	arm4_mt	J1d1b1	Margaryan et al. 2017
Caucasus	Ar_IA	Armenian Iron Age	EIA/Lchashen-Metsamor	1100-900 BC	Metsamor	Armenia	MF362695.1	arm13_mt	U2e2a1	Margaryan et al. 2017
Caucasus	Ar_IA	Armenian Iron Age	LIA/Urartian	700-500 BC	Nerqin Naver	Armenia	MF362731.1	arm51_mt	U3b3	Margaryan et al. 2017
Caucasus	Ar_IA	Armenian Iron Age	LIA/Urartian	743-491 BC	Nerqin Naver	Armenia	MF362725.1	arm44_mt	U3b3	Margaryan et al. 2017
Caucasus	Ar_IA	Armenian Iron Age	EIA/Lchashen-Metsamor	1300-1100 BC	Dari Glukh	Armenia	MF362706.1	arm24_mt	U5a1b	Margaryan et al. 2017
Europe, central	AvE	Avar elite	Avar elite	7th-8th century AD	Kunszállás	Hungary	MH894749	AV13	C4a1a4	Csáky et al. 2020
Europe, central	AvE	Avar elite	Avar elite	8th century AD	Kunszállás	Hungary	MH894751	AV15	C4a1a4	Csáky et al. 2020
Europe, central	AvE	Avar elite	Avar elite	7th century AD	Szarvas-Kovácshalom	Hungary	MH894765	AV7	C4a1a4a	Csáky et al. 2020
Europe, central	AvE	Avar elite	Avar elite	middle third of 7th century AD	Csepel	Hungary	MH894756	AV1	C4b6	Csáky et al. 2020
Europe, central	AvE	Avar elite	Avar elite	7th century AD	Szarvas-Kovácshalom	Hungary	MH894764	AV6	D4i2	Csáky et al. 2020
Europe, central	AvE	Avar elite	Avar elite	7th century AD	Kunpeszér	Hungary	MH894769	RC26	D4j+(16286)	Csáky et al. 2020
Europe, central	AvE	Avar elite	Avar elite	middle third of 7th century AD	Békésszentandrás	Hungary	MH894761	AV3	D4j12	Csáky et al. 2020
Europe, central	AvE	Avar elite	Avar elite	middle third of 7th century AD	Kunbábony	Hungary	MH894760	AV2	D4j5a	Csáky et al. 2020
Europe, central	AvE	Avar elite	Avar elite	second half of 7th century AD	Szarvas-Kovácshalom	Hungary	MH894762	AV4	D5b1	Csáky et al. 2020
Europe, central	AvE	Avar elite	Avar elite	middle third of 7th century AD	Kunpeszér	Hungary	MH894757	AV21	F1b1b	Csáky et al. 2020
Europe, central	AvE	Avar elite	Avar elite	7th-8th century AD	Kunszállás	Hungary	MH894747	AV11	F1b1f	Csáky et al. 2020
Europe, central	AvE	Avar elite	Avar elite	second half of 7th century AD	Kunszállás	Hungary	MH894748	AV12	F1b1f	Csáky et al. 2020
Europe, central	AvE	Avar elite	Avar elite	second half of 7th century AD	Szarvas-Kovácshalom	Hungary	MH894763	AV5	H5a2	Csáky et al. 2020
Europe, central	AvE	Avar elite	Avar elite	7th century AD	Kunpeszér	Hungary	MH894753	AV17	H8a1	Csáky et al. 2020
Europe, central	AvE	Avar elite	Avar elite	first half of 7th century AD	Szalkszentmárton	Hungary	MH894766	AV8	J1b1a1+146	Csáky et al. 2020
Europe, central	AvE	Avar elite	Avar elite	middle third of 7th century AD	Kunpeszér	Hungary	MH894758	AV22	M7c1b2b	Csáky et al. 2020
Europe, central	AvE	Avar elite	Avar elite	middle third of 7th century AD	Kunpeszér	Hungary	MH894754	AV18	R2+13500	Csáky et al. 2020
Europe, central	AvE	Avar elite	Avar elite	7th-8th century AD	Kunszállás	Hungary	MH894767	AV9	T1a1+@152	Csáky et al. 2020
Europe, central	AvE	Avar elite	Avar elite	second half of 8th century AD	Kunszállás	Hungary	MH894750	AV14	T1a1+@152	Csáky et al. 2020
Europe, central	AvE	Avar elite	Avar elite	end of 7- early 8th century AD	Székkutas-Kápolna dűlő	Hungary	MH894768	HC9	T1a1b	Csáky et al. 2020
Europe, central	AvE	Avar elite	Avar elite	7th century AD	Kunpeszér	Hungary	MH894752	AV16	U5a1+@16192	Csáky et al. 2020
Europe, central	AvE	Avar elite	Avar elite	7th-8th century AD	Kunszállás	Hungary	MH894746	AV10	U5b1b	Csáky et al. 2020
Europe, central	AvE	Avar elite	Avar elite	middle third of 7th century AD	Kecskemét-Sallai út	Hungary	MH894759	AV23	Y1a1	Csáky et al. 2020
Europe, central	AvE	Avar elite	Avar elite	middle third of 7th century AD	Petőfiszállás	Hungary	MH894755	AV19	Z1a1	Csáky et al. 2020
Asia, north	Baik_BA	Baikal Bronze Age	Cis-Baikal Bronze Age	2475-2335 BC	Sukhaja Pad' Buret' site, burial 2, Cis-Baikal	Russia	MH359200	irk025	A	Kılınç et al. 2018
Asia, north	Baik_BA	Baikal Bronze Age	Glazkovo; Early Bronze Age, Hunter-Gatherer	2647-1176 BC	Siberia, Tungus & Eastern Steppe; Ust'-Ida cemetery	Russia		DA353 or UID_1989.029	A+152+16362+16189	Damgaard et al. 2018a, Damgaard et al. 2018b
Asia, north	Baik_BA	Baikal Bronze Age	Cis-Baikal Bronze Age	2550-2535 BC	Podostrozhnoe N 3 (Angara river, Irkutsk Oblast), Cis-Baikal	Russia	MH359209	irk057	C4	Kılınç et al. 2018
Asia, north	Baik_BA	Baikal Bronze Age	Cis-Baikal Bronze Age	2895-2860 BC	Makrushynskij burial site, burial 26 (Upper Lena river), Cis-Baikal	Russia	MH359220	mak026	C4	Kılınç et al. 2018
Asia, north	Baik_BA	Baikal Bronze Age	Cis-Baikal Bronze Age	2920-2880 BC	Chastaja Padi (Angara river, Irkutsk Oblast), Cis-Baikal	Russia	MH359203	irk033	C4a	Kılınç et al. 2018
Asia, north	Baik_BA	Baikal Bronze Age	Cis-Baikal Bronze Age	1930-1750 BC	Silinskij burial site, burial 20 (Upper Lena river), Cis-Baikal	Russia	MH359196	irk008	C4a1a	Kılınç et al. 2018
Asia, north	Baik_BA	Baikal Bronze Age	Glazkovo; Early Bronze Age, Hunter-Gatherer	2647-1176 BC	Siberia, Tungus & Eastern Steppe; Ust'-Ida cemetery	Russia		DA356 or UID_1994.048	C4a1a3	Damgaard et al. 2018a, Damgaard et al. 2018b
Asia, north	Baik_BA	Baikal Bronze Age	Glazkovo; Early Bronze Age, Hunter-Gatherer	2647-1176 BC	Siberia, Tungus & Eastern Steppe; Ust'-Ida cemetery	Russia		DA361 or UID_1993.045	C4a1a3	Damgaard et al. 2018a, Damgaard et al. 2018b
Asia, north	Baik_BA	Baikal Bronze Age	Early Bronze Age, Hunter-Gatherer	2050-1850 BC	Cis-Baikal, Shamanka II cemetery	Russia		DA337	C4a1a3	Damgaard et al. 2018b WGS
Asia, north	Baik_BA	Baikal Bronze Age	Early Bronze Age, Hunter-Gatherer	2050-1850 BC	Cis-Baikal, Shamanka II cemetery	Russia		DA334	C4a2a1	Damgaard et al. 2018b WGS
Asia, north	Baik_BA	Baikal Bronze Age	Early Bronze Age, Hunter-Gatherer	2050-1850 BC	Cis-Baikal, Shamanka II cemetery	Russia		DA336	C4a2a1	Damgaard et al. 2018b WGS
Asia, north	Baik_BA	Baikal Bronze Age	Early Bronze Age, Hunter-Gatherer	2050-1850 BC	Cis-Baikal, Shamanka II cemetery	Russia		DA338	C4a2a1	Damgaard et al. 2018b WGS
Asia, north	Baik_BA	Baikal Bronze Age	Cis-Baikal Bronze Age	2275-2250 BC	Shamanka 2, burial 3 (South Baikal), Cis-Baikal	Russia	MH359216	irk076	C4a2a1	Kılınç et al. 2018
Asia, north	Baik_BA	Baikal Bronze Age	Early Bronze Age, Hunter-Gatherer	2250-2050 BC	Cis-Baikal, Kurma IX cemetery	Russia		DA354	D4	Damgaard et al. 2018b WGS
Asia, north	Baik_BA	Baikal Bronze Age	Cis-Baikal Bronze Age	2455-2200 BC	Ust'-Dolgoe site, burial 3, Cis-Baikal	Russia	MH359199	irk022	D4b1c	Kılınç et al. 2018
Asia, north	Baik_BA	Baikal Bronze Age	Cis-Baikal Bronze Age	3640-3620 BC	Kirpichnyj Saraj (Angara river, Irkutsk Oblast), Cis-Baikal	Russia	MH359204	irk034	D4j	Kılınç et al. 2018
Asia, north	Baik_BA	Baikal Bronze Age	Cis-Baikal Bronze Age	3335-3210 BC	Mys Uyuga site, burial 2, individual 1 (Irkutsk Oblast), Cis-Baikal	Russia	MH359213	irk071	D4j	Kılınç et al. 2018
Asia, north	Baik_BA	Baikal Bronze Age	Cis-Baikal Bronze Age	3095-2915 BC	Mys Uyuga site, burial 2, individual 2 (Irkutsk Oblast), Cis-Baikal	Russia	MH359214	irk072	D4j	Kılınç et al. 2018
Asia, north	Baik_BA	Baikal Bronze Age	Cis-Baikal Bronze Age	2475-2295 BC	Zvjozdochka site (Lower Kachug river), Cis-Baikal	Russia	MH359210	irk061	D4j1	Kılınç et al. 2018
Asia, north	Baik_BA	Baikal Bronze Age	Cis-Baikal Bronze Age	3620-3605 BC	Sokhter 9, burial 1 (sitted) (Irkutsk Oblast) , Cis-Baikal	Russia	MH359215	irk075	D4j12	Kılınç et al. 2018
Asia, north	Baik_BA	Baikal Bronze Age	Glazkovo; Early Bronze Age, Hunter-Gatherer	2647-1176 BC	Siberia, Tungus & Eastern Steppe; Ust'-Ida cemetery	Russia		DA343 or UID_1989.019	D4j4	Damgaard et al. 2018a, Damgaard et al. 2018b
Asia, north	Baik_BA	Baikal Bronze Age	Cis-Baikal Bronze Age	3335-3210 BC	Makarovo site1, burial 3 (Upper Lena river), Cis-Baikal	Russia	MH359198	irk017	D4j5	Kılınç et al. 2018
Asia, north	Baik_BA	Baikal Bronze Age	Early Bronze Age, Hunter-Gatherer	2250-2050 BC	Cis-Baikal, Kurma IX cemetery	Russia		DA358	F1b	Damgaard et al. 2018b WGS
Asia, north	Baik_BA	Baikal Bronze Age	Early Bronze Age, Hunter-Gatherer	2250-2050 BC	Cis-Baikal, Kurma IX cemetery	Russia		DA360	F1b	Damgaard et al. 2018b WGS
Asia, north	Baik_BA	Baikal Bronze Age	Early Bronze Age, Hunter-Gatherer	2050-1850 BC	Cis-Baikal, Shamanka II cemetery	Russia		DA335	F1b1b	Damgaard et al. 2018b WGS
Asia, north	Baik_BA	Baikal Bronze Age	Cis-Baikal Bronze Age	2885-2835 BC	Glazkovo (Angara river, Irkutsk Oblast), Cis-Baikal	Russia	MH359205	irk036	F1b1b	Kılınç et al. 2018
Asia, north	Baik_BA	Baikal Bronze Age	Early Bronze Age, Hunter-Gatherer	2050-1850 BC	Cis-Baikal, Shamanka II cemetery	Russia		DA339	G2a1	Damgaard et al. 2018b WGS
Asia, north	Baik_BA	Baikal Bronze Age	Bronze Age	1260-1050 BC	Okoshki 1, burial 23 (Zabaykalsky Krai), Trans-Baikal	Russia	MH359217	irk078	M	Kılınç et al. 2018
Asia, north	Baik_BA	Baikal Bronze Age	Cis-Baikal Bronze Age	2475-2335 BC	Anosovo N 1 (Angara river, Irkutsk Oblast), Cis-Baikal	Russia	MH359207	irk050	R1b	Kılınç et al. 2018
Asia, north	Baik_N	Baikal Neolithic	Late-Neolithic, Hunter-Gatherer	3050 BC	Cis-Baikal, Ust'-Ida cemetery	Russia		DA344	A+152+16362	Damgaard et al. 2018b WGS
Asia, north	Baik_N	Baikal Neolithic	Early Neolithic, Hunter-Gatherer	4750 BC	Cis-Baikal, Lokomotiv cemetery	Russia		DA357	A+152+16362	Damgaard et al. 2018b WGS
Asia, north	Baik_N	Baikal Neolithic	Late-Neolithic, Hunter-Gatherer	3050 BC	Cis-Baikal, Ust'-Ida cemetery	Russia		DA355	A2	Damgaard et al. 2018b WGS
Asia, north	Baik_N	Baikal Neolithic	Early Neolithic, Hunter-Gatherer	5250-4250 BC	Cis-Baikal, Shamanka II cemetery	Russia		DA247	C4	Damgaard et al. 2018b WGS
Asia, north	Baik_N	Baikal Neolithic	Early Neolithic, Hunter-Gatherer	5250-4250 BC	Cis-Baikal, Shamanka II cemetery	Russia		DA248	C4	Damgaard et al. 2018b WGS
Asia, north	Baik_N	Baikal Neolithic	Early Neolithic, Hunter-Gatherer	5250-4250 BC	Cis-Baikal, Shamanka II cemetery	Russia		DA249	C4	Damgaard et al. 2018b WGS
Asia, north	Baik_N	Baikal Neolithic	Early Neolithic, Hunter-Gatherer	4750 BC	Cis-Baikal, Lokomotiv cemetery	Russia		DA340	D4	Damgaard et al. 2018b WGS
Asia, north	Baik_N	Baikal Neolithic	Early Neolithic, Hunter-Gatherer	4750 BC	Cis-Baikal, Lokomotiv cemetery	Russia		DA359	D4+195	Damgaard et al. 2018b WGS
Asia, north	Baik_N	Baikal Neolithic	Early Neolithic, Hunter-Gatherer	5250-4250 BC	Cis-Baikal, Shamanka II cemetery	Russia		DA246	D4e1	Damgaard et al. 2018b WGS
Asia, north	Baik_N	Baikal Neolithic	Early Neolithic, Hunter-Gatherer	5250-4250 BC	Cis-Baikal, Shamanka II cemetery	Russia		DA362	D4e1	Damgaard et al. 2018b WGS
Asia, north	Baik_N	Baikal Neolithic	Early Neolithic, Hunter-Gatherer	5250-4250 BC	Cis-Baikal, Shamanka II cemetery	Russia		DA251	D4j	Damgaard et al. 2018b WGS
Asia, north	Baik_N	Baikal Neolithic	Early Neolithic, Hunter-Gatherer	4750 BC	Cis-Baikal, Lokomotiv cemetery	Russia		DA341	D4j	Damgaard et al. 2018b WGS
Asia, north	Baik_N	Baikal Neolithic	Late-Neolithic, Hunter-Gatherer	3050 BC	Cis-Baikal, Ust'-Ida cemetery	Russia		DA345	D4j	Damgaard et al. 2018b WGS
Asia, north	Baik_N	Baikal Neolithic	Early Neolithic, Hunter-Gatherer	5250-4250 BC	Cis-Baikal, Shamanka II cemetery	Russia		DA253	F1b1+@152	Damgaard et al. 2018b WGS
Asia, north	Baik_N	Baikal Neolithic	Early Neolithic, Hunter-Gatherer	5250-4250 BC	Cis-Baikal, Shamanka II cemetery	Russia		DA245	G2a1	Damgaard et al. 2018b WGS
Asia, north	Baik_N	Baikal Neolithic	Early Neolithic, Hunter-Gatherer	5250-4250 BC	Cis-Baikal, Shamanka II cemetery	Russia		DA252	G2a1	Damgaard et al. 2018b WGS
Asia, north	Baik_N	Baikal Neolithic	Early Neolithic, Hunter-Gatherer	5250-4250 BC	Cis-Baikal, Shamanka II cemetery	Russia		DA250	G2a2	Damgaard et al. 2018b WGS
Asia, north	Baik_N	Baikal Neolithic	Late-Neolithic, Hunter-Gatherer	3050 BC	Cis-Baikal, Ust'-Ida cemetery	Russia		DA342	R1b1	Damgaard et al. 2018b WGS
Europe, south	Balk_BA	Balkan Bronze Age	Minoan	2000-1700 BC	Hagios Charalambos Cave, Lasithi, Crete	Grece		I0073	H	Lazaridis et al. 2017
Europe, south	Balk_BA	Balkan Bronze Age	Minoan	2000-1700 BC	Hagios Charalambos Cave, Lasithi, Crete	Grece		I9005	H	Lazaridis et al. 2017
Europe, south	Balk_BA	Balkan Bronze Age	Mycenaean	1416-1280 BC	Peristeria Tryfilia, Peloponnese	Grece		I9033	H	Lazaridis et al. 2017
Europe, south, east	Balk_BA	Balkan Bronze Age	Bulgaria_BA + Bronze Age	3336-3028 BC	Dzhulyunitsa	Bulgaria		I2520	H	Mathieson et al. 2018
Europe, south	Balk_BA	Balkan Bronze Age	Minoan	2900-1900 BC	Moni Odigitria, Heraklion, Crete	Grece		I9129	H+163	Lazaridis et al. 2017
Europe, south	Balk_BA	Balkan Bronze Age	Minoan	2000-1700 BC	Hagios Charalambos Cave, Lasithi, Crete	Grece		I0070	H13a1	Lazaridis et al. 2017
Europe, south, east	Balk_BA	Balkan Bronze Age	Bulgaria_BA + Bronze Age	2906-2710 BC	Dzhulyunitsa	Bulgaria		I2510	H4a1	Mathieson et al. 2018
Europe, south	Balk_BA	Balkan Bronze Age	Minoan	2000-1700 BC	Hagios Charalambos Cave, Lasithi, Crete	Grece		I0074	H5	Lazaridis et al. 2017
Europe, south, east	Balk_BA	Balkan Bronze Age	Croatia_LBA + Bronze Age	805-761 BC	Jazinka Cave	Croatia		I3313	HV0e	Mathieson et al. 2018
Europe, south, east	Balk_BA	Balkan Bronze Age	Croatia_EMBA + Bronze Age	1631-1521 BC	Veliki Vanik	Croatia		I4331 or VV1	I1a1	Mathieson et al. 2018
Europe, south	Balk_BA	Balkan Bronze Age	Minoan	2900-1900 BC	Moni Odigitria, Heraklion, Crete	Grece		I9128	I5	Lazaridis et al. 2017
Europe, south	Balk_BA	Balkan Bronze Age	Minoan	2900-1900 BC	Moni Odigitria, Heraklion, Crete	Grece		I9127	J2b1a1	Lazaridis et al. 2017
Europe, south	Balk_BA	Balkan Bronze Age	Minoan	2900-1900 BC	Moni Odigitria, Heraklion, Crete	Grece		I9131	K1a2	Lazaridis et al. 2017
Europe, south, east	Balk_BA	Balkan Bronze Age	Bulgaria_BA + Bronze Age	4452-4354 BC	Dzhulyunitsa	Bulgaria		I2509	K1a2	Mathieson et al. 2018
Europe, south, east	Balk_BA	Balkan Bronze Age	Bulgaria_EBA + Bronze Age	3328-3015 BC	Smyadovo	Bulgaria		I2175	K1c1	Mathieson et al. 2018
Europe, south, east	Balk_BA	Balkan Bronze Age	Bulgaria_EBA + Bronze Age	3020-2895 BC	Merichleri, Kairyaka necropolis , Season '12, burial mound N 1	Bulgaria		I2165	T2f	Mathieson et al. 2018
Europe, south, east	Balk_BA	Balkan Bronze Age	Bulgaria_EBA + Bronze Age	3338-3025 BC	Smyadovo	Bulgaria		I2176	U1a1	Mathieson et al. 2018
Europe, south	Balk_BA	Balkan Bronze Age	Minoan	2900-1900 BC	Moni Odigitria, Heraklion, Crete	Grece		I9130	U3b3	Lazaridis et al. 2017
Europe, south	Balk_BA	Balkan Bronze Age	Minoan	2000-1700 BC	Hagios Charalambos Cave, Lasithi, Crete	Grece		I0071	U5a1	Lazaridis et al. 2017
Europe, south	Balk_BA	Balkan Bronze Age	Minoan	1370-1340 BC	Armenoi, Crete	Grece		I9123	U5a1	Lazaridis et al. 2017
Europe, south, east	Balk_BA	Balkan Bronze Age	Late Bronz Age	no data	Velika Gruda	Montenegro		RISE595	U5a2	Allentoft et al. 2015
Europe, south, east	Balk_BA	Balkan Bronze Age	Bulgaria_MLBA + Bronze Age	1750-1625 BC	Merichleri, Kairyaka necropolis , Season '12, burial mound N 1	Bulgaria		I2163	U5a2	Mathieson et al. 2018
Europe, south, east	Balk_BA	Balkan Bronze Age	Croatia_EMBA + Bronze Age	1618-1513 BC	Veliki Vanik	Croatia		I4332 or VV3	W3a1	Mathieson et al. 2018
Europe, south	Balk_BA	Balkan Bronze Age	Mycenaean	1700-1200 BC	Galatas, Apatheia, Peloponnese	Grece		I9010	X2	Lazaridis et al. 2017
Europe, south	Balk_BA	Balkan Bronze Age	Mycenaean	1700-1200 BC	Galatas, Apatheia, Peloponnese	Grece		I9041	X2	Lazaridis et al. 2017
Europe, south	Balk_BA	Balkan Bronze Age	Mycenaean	1400-1262 BC	Agia Kyriai, Salamis	Grece		I9006	X2d	Lazaridis et al. 2017
Europe, south, east	Balk_CA	Balkan Copper Age	Bulgaria_Late_Chalcolithic + Copper Age	4520-4356 BC	Smyadovo	Bulgaria		I2423	H	Mathieson et al. 2018
Europe, south, east	Balk_CA	Balkan Copper Age	Bulgaria_Varna_Eneolithic2 + Copper Age	4685-4499 BC	Varna	Bulgaria		ANI160 or VAR127	H1ag	Mathieson et al. 2018
Europe, south, east	Balk_CA	Balkan Copper Age	Bulgaria_Late_Chalcolithic + Copper Age	4445-4335 BC	Sushina	Bulgaria		I2427	H1j	Mathieson et al. 2018
Europe, south, east	Balk_CA	Balkan Copper Age	Balkans_Chalcolithic + Copper Age	4455-4359 BC	Yunatsite	Bulgaria		I0785 or Yunatsite99	H7	Mathieson et al. 2018
Europe, south, east	Balk_CA	Balkan Copper Age	Bulgaria_Varna_Eneolithic3 + Copper Age	4711-4542 BC	Varna	Bulgaria		ANI163 or VAR158	H7a1	Mathieson et al. 2018
Europe, south, east	Balk_CA	Balkan Copper Age	Bulgaria_Late_Chalcolithic1 + Copper Age	4550-4455 BC	Smyadovo	Bulgaria		I2181	HV15	Mathieson et al. 2018
Europe, east	Balk_CA	Balkan Copper Age	Romania_Chalcolithic + Copper Age	3761-3645 BC	Urziceni	Romania		I4089 or URZI48	J1c	Mathieson et al. 2018
Europe, south, east	Balk_CA	Balkan Copper Age	Croatia_Eneolithic + Copper Age	3710-3360 BC	Radovanci	Croatia		I5079 or RAD1	J1c2	Mathieson et al. 2018
Europe, south, east	Balk_CA	Balkan Copper Age	Bulgaria_Late_Chalcolithic2 + Copper Age	4450-4264 BC	Sushina	Bulgaria		I2426	K1	Mathieson et al. 2018
Europe, south, east	Balk_CA	Balkan Copper Age	Balkans_Chalcolithic + Copper Age	4528-4371 BC	Yunatsite	Bulgaria		I0781 or Yunatsite78	K1a	Mathieson et al. 2018
Europe, south, east	Balk_CA	Balkan Copper Age	Bulgaria_Late_Chalcolithic + Copper Age	4545-4450 BC	Smyadovo	Bulgaria		I2430	K1a26	Mathieson et al. 2018
Europe, east	Balk_CA	Balkan Copper Age	Romania_Chalcolithic + Copper Age	4331-4076 BC	Urziceni	Romania		I4088 or URZI16	K2a	Mathieson et al. 2018
Europe, south, east	Balk_CA	Balkan Copper Age	Bulgaria_Middle_Chalcolithic + Copper Age	4725-4605 BC	Ivanovo	Bulgaria		I2431	N1b2	Mathieson et al. 2018
Europe, south, east	Balk_CA	Balkan Copper Age	Bulgaria_Varna_Eneolithic2 + Copper Age	4711-4530 BC	Varna	Bulgaria		ANI159 or VAR117	T2b2b	Mathieson et al. 2018
Europe, south, east	Balk_CA	Balkan Copper Age	Bulgaria_Late_Chalcolithic + Copper Age	4679-4450 BC	Sushina	Bulgaria		I2425	T2c1b	Mathieson et al. 2018
Europe, south, east	Balk_CA	Balkan Copper Age	Croatia_Vucedol + Copper Age	2872-2582 BC	Vucedol Tell	Croatia		I2792 or GEN64	T2c2	Mathieson et al. 2018
Europe, south, east	Balk_CA	Balkan Copper Age	Croatia_Vucedol + Copper Age	2884-2666 BC	Beli Manastir-Popova zemlja	Croatia		I3499 or GEN72	T2e	Mathieson et al. 2018
Europe, south, east	Balk_CA	Balkan Copper Age	Bulgaria_Varna_Eneolithic1, Copper Age	4683-4406 BC	Varna	Bulgaria		ANI152 vagy VAR43	U2	Mathieson et al. 2018
Europe, south, east	Balk_CA	Balkan Copper Age	Bulgaria_Varna_Eneolithic1 + Copper Age	4551-4374 BC	Varna	Bulgaria		ANI153 or VAR44	U4	Mathieson et al. 2018
Europe, south, east	Balk_CA	Balkan Copper Age	Bulgaria_Late_Chalcolithic + Copper Age	4448-4260 BC	Smyadovo	Bulgaria		I2424	U4a	Mathieson et al. 2018
Europe, south, east	Balk_CA	Balkan Copper Age	Croatia_Vucedol + Copper Age	3000-2700 BC	Vucedol Tell , NA	Croatia		I4175 or GEN99	U4a	Mathieson et al. 2018
Europe, south, east	Balk_CA	Balkan Copper Age	Bulgaria_Chalcolithic + Copper Age	4337-4246 BC	Dzhulyunitsa	Bulgaria		I2519	U5b2a1a	Mathieson et al. 2018
Europe, south, east	Balk_N	Balkan Neolithic	Bulgaria_Neolithic + Neolithic	6000-5900 BC	Yabalkovo	Bulgaria		I0698 or YABA2	H	Mathieson et al. 2018
Europe, south, east	Balk_N	Balkan Neolithic	Balkans_Neolithic + Neolithic	4605-4460 BC	Gomolava, Hrtkovci, Vojvodina	Serbia		I1131 or MP13	H	Mathieson et al. 2018
Europe, south, east	Balk_N	Balkan Neolithic	Bulgaria_Neolithic + Neolithic	5619-5491 BC	Dzhulyunitsa	Bulgaria		I2521	H	Mathieson et al. 2018
Europe, south, east	Balk_N	Balkan Neolithic	Balkans_MP_Neolithic + Neolithic	5800-5400 BC	Malak Preslavets	Bulgaria		I3879	H	Mathieson et al. 2018
Europe, south	Balk_N	Balkan Neolithic	Greece_Peloponnese_Neolithic + Neolithic	3933-3706 BC	Diros, Alepotrypa Cave , NA	Greece		I3920	H	Mathieson et al. 2018
Europe, south, east	Balk_N	Balkan Neolithic	Cardial Ware + Neolithic	5976-5751 BC	Zemunica Cave	Croatia		I3433	H1	Mathieson et al. 2018
Europe, south, east	Balk_N	Balkan Neolithic	Sopot + Neolithic	4692-4546 BC	Osijek , Hermanov Vinograd	Croatia		I5078 or OHV-7.1	H10	Mathieson et al. 2018
Europe, south	Balk_N	Balkan Neolithic	Greece_Peloponnese_Neolithic + Neolithic	4043-3947 BC	Franchthi Cave , NA	Greece		I2318 or FR115	H2	Mathieson et al. 2018
Europe, south, east	Balk_N	Balkan Neolithic	Balkans_Krepost_Neolithic + Neolithic	5718-5626 BC	Krepost	Bulgaria		I0679 or Kre1	H5	Mathieson et al. 2018
Europe, south, east	Balk_N	Balkan Neolithic	Cardial Ware + Neolithic	5670-5571 BC	Kargadur	Croatia		I5071 or KG1	H5a	Mathieson et al. 2018
Europe, south, east	Balk_N	Balkan Neolithic	Balkans_MP_Neolithic + Neolithic	5800-5400 BC	Malak Preslavets	Bulgaria		I1297 or MP17	H5b	Mathieson et al. 2018
Europe, south, east	Balk_N	Balkan Neolithic	Cardial Ware + Neolithic	5641-5560 BC	Kargadur	Croatia		I5072 or KG2	H7c	Mathieson et al. 2018
Europe, south, east	Balk_N	Balkan Neolithic	Balkans_Neolithic + Neolithic	5604-5376 BC	Gomolava, Hrtkovci, Vojvodina	Serbia		I0633	HV	Mathieson et al. 2018
Europe, south, east	Balk_N	Balkan Neolithic	Balkans_MP_Neolithic + Neolithic	5800-5400 BC	Malak Preslavets	Bulgaria		I1295	J1c	Mathieson et al. 2018
Europe, south	Balk_N	Balkan Neolithic	Late Neolithic	4452-4350 BC	Paliambela	Greece	KU171099.1	Pal7	J1c1	Hofmanova et al. 2016
Europe, south, east	Balk_N	Balkan Neolithic	Macedonia_Neolithic + Neolithic	5979-5735 BC	Govrlevo, Sopi_te, Skopje	Macedonia		I0676 or MACE7	J1c1	Mathieson et al. 2018
Europe, south, east	Balk_N	Balkan Neolithic	Balkans_MP_Neolithic + Neolithic	5800-5400 BC	Malak Preslavets	Bulgaria		I1109 or MP10	J2b1	Mathieson et al. 2018
Europe, south, east	Balk_N	Balkan Neolithic	Balkans_MP_Neolithic + Neolithic	5800-5400 BC	Malak Preslavets	Bulgaria		I2216 or MP15	J2b1	Mathieson et al. 2018
Europe, south, east	Balk_N	Balkan Neolithic	Bulgaria_EN + Neolithic	6032-5837 BC	Ohoden	Bulgaria		I1298 or OH-00	K1a	Mathieson et al. 2018
Europe, south	Balk_N	Balkan Neolithic	Final Neolithic	4230-3995 BC	Kleitos	Greece	KU171100.1	Klei10	K1a2	Hofmanova et al. 2016
Europe, south	Balk_N	Balkan Neolithic	Greece_Peloponnese_Neolithic + Neolithic	6005-5879 BC	Diros, Alepotrypa Cave , NA	Greece		I5427 or A2055	K1a24	Mathieson et al. 2018
Europe, south	Balk_N	Balkan Neolithic	Neolithic	5378-5460 BC	Diros, Alepotrypa Cave	Grece		I2937	K1a26	Lazaridis et al. 2017
Europe, south, east	Balk_N	Balkan Neolithic	Balkans_Neolithic + Neolithic	4710-4504 BC	Gomolava, Hrtkovci, Vojvodina	Serbia		I0634	K1a4	Mathieson et al. 2018
Europe, south, east	Balk_N	Balkan Neolithic	Balkans_Dzhulyunitsa_Neolithic + Neolithic	6022-5887 BC	Dzhulyunitsa	Bulgaria		I0706 or DZHU 10	K1a4b	Mathieson et al. 2018
Europe, south	Balk_N	Balkan Neolithic	Greece_Peloponnese_Neolithic + Neolithic	3990-3804 BC	Diros, Alepotrypa Cave , NA	Greece		I3709	K1b1a	Mathieson et al. 2018
Europe, south, east	Balk_N	Balkan Neolithic	Cardial Ware + Neolithic	5986-5786 BC	Zemunica Cave	Croatia		I3947	K1b1a	Mathieson et al. 2018
Europe, south, east	Balk_N	Balkan Neolithic	Cardial Ware + Neolithic	6005-5814 BC	Zemunica Cave	Croatia		I3948	N1a1	Mathieson et al. 2018
Europe, south, east	Balk_N	Balkan Neolithic	Sopot + Neolithic	4763-4536 BC	Beli Manastir-Popova zemlja	Croatia		I4168 or GEN70	N1a1	Mathieson et al. 2018
Europe, south, east	Balk_N	Balkan Neolithic	Bulgaria_Neolithic + Neolithic	5726-5575 BC	Yabalkovo	Bulgaria		I2529 or YABA4	T1a	Mathieson et al. 2018
Europe, south	Balk_N	Balkan Neolithic	Greece_Peloponnese_Neolithic + Neolithic	5500-3700 BC (based on other direct dates from the same site±)	Diros, Alepotrypa Cave , NA	Greece		I3708	T1a	Mathieson et al. 2018
Europe, south, east	Balk_N	Balkan Neolithic	Balkans_Neolithic + Neolithic	6034-5843 BC	Dzhulyunitsa	Bulgaria		I0704 or DZHU 7	T2b	Mathieson et al. 2018
Europe, south, east	Balk_N	Balkan Neolithic	Balkans_MP_Neolithic + Neolithic	5800-5400 BC	Malak Preslavets	Bulgaria		I2215 or MP9	T2b	Mathieson et al. 2018
Europe, south, east	Balk_N	Balkan Neolithic	Balkans_MP_Neolithic + Neolithic	5800-5400 BC	Malak Preslavets	Bulgaria		I0700 or MP5	T2e	Mathieson et al. 2018
Europe, south, east	Balk_N	Balkan Neolithic	Balkans_MP_Neolithic + Neolithic	5800-5400 BC	Malak Preslavets	Bulgaria		I1108 or MP1	T2e	Mathieson et al. 2018
Europe, south, east	Balk_N	Balkan Neolithic	Bulgaria_EN + Neolithic	5466-5305 BC	Samovodene	Bulgaria		I2526	T2e	Mathieson et al. 2018
Europe, south, east	Balk_N	Balkan Neolithic	Sopot + Neolithic	5207-4945 BC	Osijek , Hermanov Vinograd	Croatia		I5077 or OHV-6.1	U5a1a2	Mathieson et al. 2018
Europe, south, east	Balk_N	Balkan Neolithic	Balkans_MP_Neolithic + Neolithic	5800-5400 BC	Malak Preslavets	Bulgaria		I1113	U5a1c	Mathieson et al. 2018
Europe, south, east	Balk_N	Balkan Neolithic	Balkans_MP_Neolithic + Neolithic	5800-5400 BC	Malak Preslavets	Bulgaria		I1296 or MP11	U5a2	Mathieson et al. 2018
Europe, south, east	Balk_N	Balkan Neolithic	Sopot + Neolithic	4790-4558 BC	Beli Manastir-Popova zemlja	Croatia		I4167 or GEN69	U5b2b	Mathieson et al. 2018
Europe, south, east	Balk_N	Balkan Neolithic	Starcevo + Neolithic	5837-5659 BC	Beli Manastir-Popova zemlja	Croatia		I3498 or GEN71	U8b1b1	Mathieson et al. 2018
Europe, south	Balk_N	Balkan Neolithic	Early Neolithic	6438–6264 BC	Revenia	Greece	KU171096.1	Rev5	X2b	Hofmanova et al. 2016
Europe, north	Balt_BA	Baltic Bronze Age	Early Metal Age, Bolshoy	1610-1436 BC	Bolshoy Oleni Ostrov, Murmansk	Russia		BOO004	C4b	Lamnidis et al. 2018
Europe, north	Balt_BA	Baltic Bronze Age	Early Metal Age, Bolshoy	1610-1436 BC	Bolshoy Oleni Ostrov, Murmansk	Russia		BOO006	D4e4	Lamnidis et al. 2018
Europe, north, east	Balt_BA	Baltic Bronze Age	Bronze Age, Trzciniec culture (?)	908-485 BC	Turlojiškė II	Lithuania	MG429036	Turlojiske4	H	Mittnik et al. 2018
Europe, north, east	Balt_BA	Baltic Bronze Age	Late Bronze Age	908-485 BC	Turlojiske	Lithuania		RISE598	H/H2a2	Allentoft et al. 2015
Europe, north, east	Balt_BA	Baltic Bronze Age	Late Bronze Age + Bronze Age	730-400 BC	Kivutkalns, Latvia , grave 153	Latvia	MG429041	Kivutkalns19	H10a	Mittnik et al. 2018
Europe, north, east	Balt_BA	Baltic Bronze Age	Baltic Bronze Age	810-560 BC	Kivutkalns	Latvia	MG429047	Kivutkalns42	H1b1	Mittnik et al. 2018
Europe, north, east	Balt_BA	Baltic Bronze Age	Baltic Bronze Age	730-390 BC	Kivutkalns	Latvia	MG429042	Kivutkalns207	H1b2	Mittnik et al. 2018
Europe, north	Balt_BA	Baltic Bronze Age	Bronze Age	780–430 BC	Rebala, Harju	Estonia		X14 or Hela-2061	H1b2	Saag et al. 2019
Europe, north	Balt_BA	Baltic Bronze Age	Bronze Age	730–390 BC	Väo, Harju	Estonia		V16 or UBA-24124	H1b2	Saag et al. 2019
Europe, north, east	Balt_BA	Baltic Bronze Age	Baltic Bronze Age	790-535 BC	Kivutkalns	Latvia	MG429044	Kivutkalns215	H1c	Mittnik et al. 2018
Europe, north	Balt_BA	Baltic Bronze Age	Bronze Age	1060–850 BC	Jõelähtme, Harju	Estonia		0LS11 or Hela-2361	H1c	Saag et al. 2019
Europe, north, east	Balt_BA	Baltic Bronze Age	Baltic Bronze Age	800-545 BC	Kivutkalns	Latvia	MG429046	Kivutkalns25	H28a	Mittnik et al. 2018
Europe, north, east	Balt_BA	Baltic Bronze Age	Bronze Age, Trzciniec culture (?)	1010-800 BC	Turlojiškė II	Lithuania	MG429035	Turlojiske3	H4a1a1a3	Mittnik et al. 2018
Europe, north, east	Balt_BA	Baltic Bronze Age	Bronze Age, Trzciniec culture (?)	2100-600 BC	Turlojiškė1999	Lithuania	MG429033	Turlojiske5	H5	Mittnik et al. 2018
Europe, north	Balt_BA	Baltic Bronze Age	Bronze Age	540-380 BC	Ilmandu, Harju	Estonia		0LS09 or SUERC-44060 (GU29241)	H6a1a	Saag et al. 2019
Europe, north	Balt_BA	Baltic Bronze Age	Bronze Age	820–770 BC	Muuksi, Harju	Estonia		X09 or SUERC-80025 (GU47833)	J1b1a	Saag et al. 2019
Europe, north, east	Balt_BA	Baltic Bronze Age	Late Bronze Age + Bronze Age	405–230 BC	Kivutkalns, Latvia , grave 153	Latvia	MG429043	Kivutkalns209	J1b1a1	Mittnik et al. 2018
Europe, north	Balt_BA	Baltic Bronze Age	Bronze Age	1030-890 BC	Napa, Ida-Viru	Estonia		X11 or SUERC-80010 (GU47825)	J1c2k	Saag et al. 2019
Europe, north	Balt_BA	Baltic Bronze Age	Bronze Age	1080-910 BC	Väo, Harju	Estonia		X16 or SUERC-80019 (GU47830)	J1c4	Saag et al. 2019
Europe, north	Balt_BA	Baltic Bronze Age	Bronze Age	780–480 BC	Rebala, Harju	Estonia		X13 or Hela-2127	K1b2a	Saag et al. 2019
Europe, north	Balt_BA	Baltic Bronze Age	Bronze Age	1220–1010 BC	Jõelähtme, Harju	Estonia		V9 or Hela-2365	K1c1h	Saag et al. 2019
Europe, north, east	Balt_BA	Baltic Bronze Age	Baltic Bronze Age	800-545 BC	Kivutkalns, Latvia	Latvia	MG429040	Kivutkalns194	T1a1b	Mittnik et al. 2018
Europe, north	Balt_BA	Baltic Bronze Age	Bronze Age	1090–910 BC	Iru, Harju	Estonia		X02 or SUERC-80017 (GU47828)	T1a1b	Saag et al. 2019
Europe, north	Balt_BA	Baltic Bronze Age	Bronze Age	1210–1010 BC	Muuksi, Harju	Estonia		X05 or SUERC-44069 (GU29247)	T2a1b1a1	Saag et al. 2019
Europe, north	Balt_BA	Baltic Bronze Age	Bronze Age	930–810 BC	Muuksi, Harju	Estonia		X08 or SUERC-80021 (GU47832)	T2a1b1a2	Saag et al. 2019
Europe, north, east	Balt_BA	Baltic Bronze Age	Bronze Age, Trzciniec culture (?)	930-810 BC	Turlojiškė96 (Kirsna III), Lithuania , grave 1	Lithuania	MG429037	Turlojiske1	T2b	Mittnik et al. 2018
Europe, north, east	Balt_BA	Baltic Bronze Age	Bronze Age, Trzciniec culture (?)	2100-600 BC	Turlojiškė1948	Lithuania	MG429032	Turlojiske1948_Trzciniec	T2b	Mittnik et al. 2018
Europe, north, east	Balt_BA	Baltic Bronze Age	Bronze Age, Trzciniec culture (?)	2100-600 BC	Turlojiškė 1999	Lithuania	MG429034	Turlojiske6	T2b	Mittnik et al. 2018
Europe, north	Balt_BA	Baltic Bronze Age	Early Metal Age, Bolshoy	1610-1436 BC	Bolshoy Oleni Ostrov, Murmansk	Russia		BOO003	T2d1b1	Lamnidis et al. 2018
Europe, north	Balt_BA	Baltic Bronze Age	Bronze Age	no data	Väo, Harju	Estonia		X19	U	Saag et al. 2019
Europe, north	Balt_BA	Baltic Bronze Age	Bronze Age	1280–1050 BC	Muuksi, Harju	Estonia		V14 or SUERC-44064 (GU29245)	U2e2a1	Saag et al. 2019
Europe, north	Balt_BA	Baltic Bronze Age	Bronz Age?	1200 BC - …	Väo, Harju	Estonia		X18	U3b2a	Saag et al. 2019
Europe, north	Balt_BA	Baltic Bronze Age	Early Metal Age, Bolshoy	1610-1436 BC	Bolshoy Oleni Ostrov, Murmansk	Russia		BOO001	U4a1	Lamnidis et al. 2018
Europe, north	Balt_BA	Baltic Bronze Age	Bronze Age	900–800 BC	Väo, Harju	Estonia		X20 or SUERC-80018 (GU47829)	U4a2b	Saag et al. 2019
Europe, north	Balt_BA	Baltic Bronze Age	Bronze Age	930–810 BC	Väo, Harju	Estonia		X17 or SUERC-80020 (GU47831)	U4a2b	Saag et al. 2019
Europe, north, east	Balt_BA	Baltic Bronze Age	Late Bronze Age + Bronze Age	800–545 BC	Kivutkalns, Latvia , grave 153	Latvia	MG429038	Kivutkalns153	U5a1a1	Mittnik et al. 2018
Europe, north, east	Balt_BA	Baltic Bronze Age	Late Bronze Age + Bronze Age	805–515 BC	Kivutkalns, Latvia , grave 153	Latvia	MG429045	Kivutkalns222	U5a1c1	Mittnik et al. 2018
Europe, north	Balt_BA	Baltic Bronze Age	Early Metal Age, Bolshoy	1610-1436 BC	Bolshoy Oleni Ostrov, Murmansk	Russia		BOO005	U5a1d	Lamnidis et al. 2018
Europe, north, east	Balt_BA	Baltic Bronze Age	Late Bronze Age + Bronze Age	730–390 BC	Kivutkalns, Latvia , grave 153	Latvia	MG429039	Kivutkalns164	U5a2a1	Mittnik et al. 2018
Europe, north, east	Balt_BA	Baltic Bronze Age	Bronze Age, Trzciniec culture (?)	1230-920 BC	Turlojiškė (Kirsna1932), Lithuania , Kirsna 1932	Lithuania	MG429031	Turlojiske1932	U5a2a1	Mittnik et al. 2018
Europe, north	Balt_BA	Baltic Bronze Age	Bronze Age	1220–1020 BC	Muuksi, Harju	Estonia		X10 or SUERC-80026 (GU47834)	U5a2a1	Saag et al. 2019
Europe, north	Balt_BA	Baltic Bronze Age	Bronze Age	1210–1000 BC	Vehendi, Tartu	Estonia		X15 or SUERC-80016 (GU47827)	U5b1b1+@16192	Saag et al. 2019
Europe, north	Balt_BA	Baltic Bronze Age	Chalmny- Varre	1700-1800 AD	Chalmny- Varre, Murmansk	Russia		CHV001	U5b1b1a3	Lamnidis et al. 2018
Europe, north	Balt_BA	Baltic Bronze Age	Chalmny- Varre	1700-1800 AD	Chalmny- Varre, Murmansk	Russia		CHV002	V7a1	Lamnidis et al. 2018
Europe, north	Balt_BA	Baltic Bronze Age	Bronze Age	900–790 BC	Napa, Ida-Viru	Estonia		X12 or SUERC-80011	W6	Saag et al. 2019
Europe, north	Balt_BA	Baltic Bronze Age	Early Metal Age, Bolshoy	1610-1436 BC	Bolshoy Oleni Ostrov, Murmansk	Russia		BOO002	Z1a1a	Lamnidis et al. 2018
Europe, north	Balt_IA	Baltic Iron Age	Iron Age	527-637 AD	Levänluhta	Finland	DA237	UBA-32346	H1	Sikora et al. 2019
Europe, north	Balt_IA	Baltic Iron Age	Roman Iron-Age, Merovingian	300-800 AD	Levänluhta	Finland	MN540474	Levänluhta12	H1+16189	Översti et al. 2019
Europe, north	Balt_IA	Baltic Iron Age	Iron Age	770-430 BC	Kunda, Lääne-Viru	Estonia		0LS10 or Poz-10801 or Poz-10801	H13a1a1a	Saag et al. 2019
Europe, north	Balt_IA	Baltic Iron Age	Iron Age	790–430 BC	Kunda, Lääne-Viru, Estonia	Estonia		V10 or UBA-26115	H1a	Saag et al. 2019
Europe, north	Balt_IA	Baltic Iron Age	Roman Iron-Age, Merovingian	300-800 AD	Levänluhta	Finland	MN540466	Levänluhta4	H1c	Översti et al. 2019
Europe, north	Balt_IA	Baltic Iron Age	Iron Age	480–360 BC	Loona, Saare	Estonia		X04 or SUERC-80015 (GU47826)	H1c	Saag et al. 2019
Europe, north	Balt_IA	Baltic Iron Age	Iron Age	75-200 AD	Kerstovo, Ingria	Russia		VIII7	H2a1a	Saag et al. 2019
Europe, north	Balt_IA	Baltic Iron Age	Iron Age	75-200 AD	Kerstovo, Ingria	Russia		VIII8	H3h	Saag et al. 2019
Europe, north	Balt_IA	Baltic Iron Age	Iron Age	730-400 BC	Ilmandu, Harju	Estonia		V8 or SUERC-44062 (GU29243)	HV10	Saag et al. 2019
Europe, north	Balt_IA	Baltic Iron Age	Iron Age	360–40 BC	Kurevere, Saare, Estonia	Estonia		V12 or Poz-98257	I1a1c	Saag et al. 2019
Europe, north	Balt_IA	Baltic Iron Age	Levänluhta	300–800 AD (site dated)	Levänluhta, Isokyrö	Finland		JK2065	K1a4a1b	Lamnidis et al. 2018
Europe, north	Balt_IA	Baltic Iron Age	Roman Iron-Age, Merovingian	300-800 AD	Levänluhta	Finland	MN540472	Levänluhta10	K1a4a1b	Översti et al. 2019
Europe, north	Balt_IA	Baltic Iron Age	Iron Age	378-537 AD	Levänluhta	Finland		DA236 or UBA-32344	K1a4a1b	Sikora et al. 2019
Europe, north	Balt_IA	Baltic Iron Age	Roman Iron-Age, Merovingian	300-800 AD	Levänluhta	Finland	MN540463	Levänluhta1	T1a1+@152	Översti et al. 2019
Europe, north	Balt_IA	Baltic Iron Age	Iron Age	75-300 AD	Malli, Ingria	Russia		VIII5	T1a1b	Saag et al. 2019
Europe, north	Balt_IA	Baltic Iron Age	Iron Age	760-400 BC	Võhma, Lääne-Viru	Estonia		VII4 or Poz-98210	T1a1b	Saag et al. 2019
Europe, north	Balt_IA	Baltic Iron Age	Iron Age	790–430 BC	Ilmandu, Harju	Estonia		V7 or UBA-26113	T2a1b1a1	Saag et al. 2019
Europe, north	Balt_IA	Baltic Iron Age	Iron Age	75-200 AD	Kerstovo, Ingria	Russia		VIII9	U4a2	Saag et al. 2019
Europe, north	Balt_IA	Baltic Iron Age	Levänluhta	300–800 AD (site dated)	Levänluhta, Isokyrö	Finland		JK1970	U5a1a1	Lamnidis et al. 2018
Europe, north	Balt_IA	Baltic Iron Age	Roman Iron-Age, Merovingian	300-800 AD	Levänluhta	Finland	MN540471	Levänluhta7	U5a1a1	Översti et al. 2019
Europe, north	Balt_IA	Baltic Iron Age	Roman Iron-Age, Merovingian	300-800 AD	Levänluhta	Finland	MN540469	Levänluhta9	U5a1a1	Översti et al. 2019
Europe, north	Balt_IA	Baltic Iron Age	Iron Age	395-545 AD	Levänluhta	Finland	DA234	UBA-32343	U5a1a1	Sikora et al. 2019
Europe, north	Balt_IA	Baltic Iron Age	Levänluhta	300–800 AD (site dated)	Levänluhta, Isokyrö	Finland		JK1968	U5a1a1a’b’n	Lamnidis et al. 2018
Europe, north	Balt_IA	Baltic Iron Age	Iron Age	380–180 BC	Poanse, Pärnu	Estonia		VII3 or Poz-98209	U5a1d	Saag et al. 2019
Europe, north	Balt_IA	Baltic Iron Age	Roman Iron-Age, Merovingian	300-800 AD	Levänluhta	Finland	MN540465	Levänluhta3	U5a2a1	Översti et al. 2019
Europe, north	Balt_IA	Baltic Iron Age	Iron Age	45 BC-77 AD	Kerstovo, Ingria,	Russia		VII15 or Poz-103328	U5a2a1	Saag et al. 2019
Europe, north	Balt_IA	Baltic Iron Age	Roman Iron-Age, Merovingian	300-800 AD	Levänluhta	Finland	MN540468	Levänluhta6	U5b1b1a	Översti et al. 2019
Europe, north	Balt_IA	Baltic Iron Age	Roman Iron-Age, Merovingian	300-800 AD	Levänluhta	Finland	MN540464	Levänluhta2	U5b1b1a1	Översti et al. 2019
Europe, north	Balt_IA	Baltic Iron Age	Iron Age	592-712 AD	Levänluhta	Finland	DA238	UBA-32345	U5b1b1a1	Sikora et al. 2019
Europe, north	Balt_IA	Baltic Iron Age	Roman Iron-Age, Merovingian	300-800 AD	Levänluhta	Finland	MN540467	Levänluhta5	U5b1b1a1a	Översti et al. 2019
Europe, north	Balt_IA	Baltic Iron Age	Roman Iron-Age, Merovingian	300-800 AD	Levänluhta	Finland	MN540470	Levänluhta8	U5b1b1a1b	Översti et al. 2019
Europe, north	Balt_IA	Baltic Iron Age	Roman Iron-Age, Merovingian	300-800 AD	Levänluhta	Finland	MN540473	Levänluhta11	U5b2a5	Översti et al. 2019
Europe, north	Balt_IA	Baltic Iron Age	Iron Age	427-611 AD	Oxie7	Sweden		RISE174	W1	Allentoft et al. 2015
Europe, north	Balt_IA	Baltic Iron Age	Iron Age	390–200 BC	Kurevere, Saare, Estonia	Estonia		V11 or Poz-98256	W3a1d	Saag et al. 2019
Europe, north	Balt_Med	Baltic Medieval	Crusade, medieval	1200–1400 AD	Tuukkala	Finland	MN540529	Tuukkala1	D5a3a1a	Översti et al. 2019
Europe, north	Balt_Med	Baltic Medieval	Merovingian, Viking, Crusade	600-1200 AD	Luistari	Finland	MN540478	Luistari4	H1+16189	Översti et al. 2019
Europe, north	Balt_Med	Baltic Medieval	Crusade, medieval	1200–1400 AD	Tuukkala	Finland	MN540515	Tuukkala4	H10e	Översti et al. 2019
Europe, north	Balt_Med	Baltic Medieval	Crusade, medieval	1200–1400 AD	Tuukkala	Finland	MN540519	Tuukkala9	H10e	Översti et al. 2019
Europe, north	Balt_Med	Baltic Medieval	Crusade, medieval	1200-1500 AD	Hiitola	Russia	MN540512	Hiitola12	H10g	Översti et al. 2019
Europe, north	Balt_Med	Baltic Medieval	Crusade, medieval	1200–1400 AD	Tuukkala	Finland	MN540522	Tuukkala12	H10g	Översti et al. 2019
Europe, north	Balt_Med	Baltic Medieval	Crusade, medieval	1200–1400 AD	Tuukkala	Finland	MN540516	Tuukkala6	H11a1	Översti et al. 2019
Europe, north	Balt_Med	Baltic Medieval	Middle Ages	1500-1625 AD	Vana-Kuuste, Tartu	Estonia		ILS01	H11a1	Saag et al. 2019
Europe, north	Balt_Med	Baltic Medieval	Crusade, medieval	1200-1500 AD	Hiitola	Russia	MN540503	Hiitola3	H1a2	Översti et al. 2019
Europe, north	Balt_Med	Baltic Medieval	Crusade, medieval	1200-1500 AD	Hiitola	Russia	MN540511	Hiitola11	H1a7	Översti et al. 2019
Europe, north	Balt_Med	Baltic Medieval	Crusade, medieval	1200–1400 AD	Tuukkala	Finland	MN540520	Tuukkala10	H1a7	Översti et al. 2019
Europe, north	Balt_Med	Baltic Medieval	Crusade, medieval	1200-1500 AD	Hiitola	Russia	MN540501	Hiitola1	H1a8a	Översti et al. 2019
Europe, north	Balt_Med	Baltic Medieval	Crusade, medieval	1200–1400 AD	Tuukkala	Finland	MN540532	Tuukkala5	H1a8a	Översti et al. 2019
Europe, north	Balt_Med	Baltic Medieval	Crusade, medieval	1200-1500 AD	Hiitola	Russia	MN540514	Hiitola14	H1ap1	Översti et al. 2019
Europe, north	Balt_Med	Baltic Medieval	Merovingian, Viking, Crusade	600-1200 AD	Luistari	Finland	MN540484	Luistari10	H1b	Översti et al. 2019
Europe, north	Balt_Med	Baltic Medieval	Crusade, medieval	1200-1500 AD	Hiitola	Russia	MN540508	Hiitola8	H1b2	Översti et al. 2019
Europe, north	Balt_Med	Baltic Medieval	Crusade	1050-1300 AD	Hollola	Finland	MN540500	Hollola16	H1c13	Översti et al. 2019
Europe, north	Balt_Med	Baltic Medieval	Crusade, medieval	1200-1500 AD	Hiitola	Russia	MN540502	Hiitola2	H1c9	Översti et al. 2019
Europe, north	Balt_Med	Baltic Medieval	Merovingian, Viking, Crusade	600-1200 AD	Luistari	Finland	MN540476	Luistari2	H1c9	Översti et al. 2019
Europe, north	Balt_Med	Baltic Medieval	Crusade	1050-1300 AD	Hollola	Finland	MN540496	Hollola12	H1f1	Översti et al. 2019
Europe, north	Balt_Med	Baltic Medieval	Crusade, medieval	1200–1400 AD	Tuukkala	Finland	MN540518	Tuukkala8	H1f1	Översti et al. 2019
Europe, north	Balt_Med	Baltic Medieval	Crusade, medieval	1200–1400 AD	Tuukkala	Finland	MN540521	Tuukkala11	H24a	Översti et al. 2019
Europe, north	Balt_Med	Baltic Medieval	Crusade, medieval	1200–1400 AD	Tuukkala	Finland	MN540523	Tuukkala13	H27a	Översti et al. 2019
Europe, north	Balt_Med	Baltic Medieval	Middle Ages	1570-1600 AD	Mäletjärve, Tartu	Estonia		IVLS09KT	H2a1	Saag et al. 2019
Europe, north	Balt_Med	Baltic Medieval	Crusade	1050-1300 AD	Hollola	Finland	MN540487	Hollola3	H2a1c	Översti et al. 2019
Europe, north	Balt_Med	Baltic Medieval	Crusade, medieval	1200-1500 AD	Hiitola	Russia	MN540504	Hiitola4	H2a2a1b	Översti et al. 2019
Europe, north	Balt_Med	Baltic Medieval	Middle Ages	1230-1300 AD	Karja, Saare,	Estonia		IIa	H3h1	Saag et al. 2019
Europe, north	Balt_Med	Baltic Medieval	Merovingian, Viking, Crusade	600-1200 AD	Luistari	Finland	MN540483	Luistari9	H3h5	Översti et al. 2019
Europe, north	Balt_Med	Baltic Medieval	Crusade	1050-1300 AD	Hollola	Finland	MN540491	Hollola13	H85	Översti et al. 2019
Europe, north	Balt_Med	Baltic Medieval	Crusade	1050-1300 AD	Hollola	Finland	MN540497	Hollola7	H85	Översti et al. 2019
Europe, north	Balt_Med	Baltic Medieval	Crusade, medieval	1200–1400 AD	Tuukkala	Finland	MN540524	Tuukkala14	J1c2c1	Översti et al. 2019
Europe, north	Balt_Med	Baltic Medieval	Crusade, medieval	1200–1400 AD	Tuukkala	Finland	MN540531	Tuukkala3	J1c7a	Översti et al. 2019
Europe, north	Balt_Med	Baltic Medieval	Crusade, medieval	1200-1500 AD	Hiitola	Russia	MN540506	Hiitola6	K1a2c	Översti et al. 2019
Europe, north	Balt_Med	Baltic Medieval	Middle Ages	1360-1390 AD	Otepää, Valga	Estonia		IIf	T2b	Saag et al. 2019
Europe, north	Balt_Med	Baltic Medieval	Merovingian, Viking, Crusade	600-1200 AD	Luistari	Finland	MN540480	Luistari6	T2b36	Översti et al. 2019
Europe, north	Balt_Med	Baltic Medieval	Crusade, medieval	1200-1500 AD	Hiitola	Russia	MN540509	Hiitola13	U1b2	Översti et al. 2019
Europe, north	Balt_Med	Baltic Medieval	Crusade, medieval	1200-1500 AD	Hiitola	Russia	MN540513	Hiitola9	U1b2	Översti et al. 2019
Europe, north	Balt_Med	Baltic Medieval	Merovingian, Viking, Crusade	600-1200 AD	Luistari	Finland	MN540479	Luistari5	U2e2a1a	Översti et al. 2019
Europe, north	Balt_Med	Baltic Medieval	Crusade	1050-1300 AD	Hollola	Finland	MN540494	Hollola10	U4a2	Översti et al. 2019
Europe, north	Balt_Med	Baltic Medieval	Middle Ages	1210-1240 AD	Pada, Lääne-Viru	Estonia		IIg	U4a2b	Saag et al. 2019
Europe, north	Balt_Med	Baltic Medieval	Crusade	1050-1300 AD	Hollola	Finland	MN540492	Hollola8	U4b1b1	Översti et al. 2019
Europe, north	Balt_Med	Baltic Medieval	Merovingian, Viking, Crusade	600-1200 AD	Luistari	Finland	MN540475	Luistari1	U4b1b1a	Översti et al. 2019
Europe, north	Balt_Med	Baltic Medieval	Crusade	1050-1300 AD	Hollola	Finland	MN540498	Hollola14	U4b1b1b	Översti et al. 2019
Europe, north	Balt_Med	Baltic Medieval	Merovingian, Viking, Crusade	600-1200 AD	Luistari	Finland	MN540482	Luistari8	U4d1	Översti et al. 2019
Europe, north	Balt_Med	Baltic Medieval	Middle Ages	1180-1240 AD	Kukruse, Ida-Viru	Estonia		0LS03	U4d1	Saag et al. 2019
Europe, north	Balt_Med	Baltic Medieval	Crusade	1050-1300 AD	Hollola	Finland	MN540490	Hollola6	U4d1a1a	Översti et al. 2019
Europe, north	Balt_Med	Baltic Medieval	Crusade	1050-1300 AD	Hollola	Finland	MN540493	Hollola9	U5a1b1h	Översti et al. 2019
Europe, north	Balt_Med	Baltic Medieval	Middle Ages	1250-1450 AD	Vaabina, Võru	Estonia		IIIt	U5a2a1	Saag et al. 2019
Europe, north	Balt_Med	Baltic Medieval	Crusade, medieval	1200–1400 AD	Tuukkala	Finland	MN540526	Tuukkala16	U5a2a1a	Översti et al. 2019
Europe, north	Balt_Med	Baltic Medieval	Crusade	1050-1300 AD	Hollola	Finland	MN540485	Hollola1	U5a2a1e	Översti et al. 2019
Europe, north	Balt_Med	Baltic Medieval	Crusade	1050-1300 AD	Hollola	Finland	MN540495	Hollola11	U5a2a1e	Översti et al. 2019
Europe, north	Balt_Med	Baltic Medieval	Crusade, medieval	1200–1400 AD	Tuukkala	Finland	MN540530	Tuukkala2	U5a2a2a	Översti et al. 2019
Europe, north	Balt_Med	Baltic Medieval	Crusade, medieval	1200–1400 AD	Tuukkala	Finland	MN540525	Tuukkala15	U5b1b1a	Översti et al. 2019
Europe, north	Balt_Med	Baltic Medieval	Crusade	1050-1300 AD	Hollola	Finland	MN540486	Hollola2	U5b1b1g1	Översti et al. 2019
Europe, north	Balt_Med	Baltic Medieval	Crusade	1050-1300 AD	Hollola	Finland	MN540489	Hollola5	U5b1b2	Översti et al. 2019
Europe, north	Balt_Med	Baltic Medieval	Merovingian, Viking, Crusade	600-1200 AD	Luistari	Finland	MN540481	Luistari7	U5b2a1a+16311	Översti et al. 2019
Europe, north	Balt_Med	Baltic Medieval	Crusade	1050-1300 AD	Hollola	Finland	MN540488	Hollola4	U5b2a1a1d	Översti et al. 2019
Europe, north	Balt_Med	Baltic Medieval	Crusade, medieval	1200–1400 AD	Tuukkala	Finland	MN540528	Tuukkala18	U8b1a2b	Översti et al. 2019
Europe, north	Balt_Med	Baltic Medieval	Crusade	1050-1300 AD	Hollola	Finland	MN540499	Hollola15	V7a	Översti et al. 2019
Europe, north	Balt_Med	Baltic Medieval	Crusade, medieval	1200–1400 AD	Tuukkala	Finland	MN540517	Tuukkala7	V7a1	Översti et al. 2019
Europe, north	Balt_Med	Baltic Medieval	Merovingian, Viking, Crusade	600-1200 AD	Luistari	Finland	MN540477	Luistari3	W1e1	Översti et al. 2019
Europe, east	Balt_Med	Baltic Medieval	unknown	1100-1220 AD	Sunghir, Vladimir Oblast	Russia		Sunghir6	W3a1	Sikora et al. 2017
Europe, north	Balt_Med	Baltic Medieval	Crusade, medieval	1200-1500 AD	Hiitola	Russia	MN540510	Hiitola10	W6	Översti et al. 2019
Europe, north	Balt_Med	Baltic Medieval	Crusade, medieval	1200-1500 AD	Hiitola	Russia	MN540507	Hiitola5	W6	Översti et al. 2019
Europe, north	Balt_Med	Baltic Medieval	Crusade, medieval	1200-1500 AD	Hiitola	Russia	MN540505	Hiitola7	W6	Översti et al. 2019
Europe, north	Balt_Med	Baltic Medieval	Crusade, medieval	1200–1400 AD	Tuukkala	Finland	MN540527	Tuukkala17	X2c1	Översti et al. 2019
Europe, north	Balt_PM	Baltic Post Medieval	post-medieval	1700-1800 AD	Hamina	Finland	MN540560	Hamina4	C4a1a1	Översti et al. 2019
Europe, north	Balt_PM	Baltic Post Medieval	medieval, post-medieval	1500–1800 AD	Renko	Finland	MN540551	Renko8	H	Översti et al. 2019
Europe, north	Balt_PM	Baltic Post Medieval	post-medieval	1550–1650 AD	Turku	Finland	MN540552	Turku1	H	Översti et al. 2019
Europe, north	Balt_PM	Baltic Post Medieval	post-medieval	1550–1650 AD	Turku	Finland	MN540554	Turku3	H	Översti et al. 2019
Europe, north	Balt_PM	Baltic Post Medieval	Crusade, medieval, post-medieval	1200–1700 AD	Pälkäne	Finland	MN540536	Pälkäne4	H1+16189	Översti et al. 2019
Europe, north	Balt_PM	Baltic Post Medieval	medieval, post-medieval	1500–1800 AD	Renko	Finland	MN540544	Renko1	H10a	Översti et al. 2019
Europe, north	Balt_PM	Baltic Post Medieval	post-medieval	1700-1800 AD	Hamina	Finland	MN540563	Hamina7	H10g	Översti et al. 2019
Europe, north	Balt_PM	Baltic Post Medieval	post-medieval	1700-1800 AD	Hamina	Finland	MN540559	Hamina3	H12a	Översti et al. 2019
Europe, north	Balt_PM	Baltic Post Medieval	medieval, post-medieval	1300–1700 AD	Porvoo	Finland	MN540542	Porvoo6	H13a1a1d	Översti et al. 2019
Europe, north	Balt_PM	Baltic Post Medieval	medieval, post-medieval	1300–1700 AD	Porvoo	Finland	MN540541	Porvoo5	H1a3c	Översti et al. 2019
Europe, north	Balt_PM	Baltic Post Medieval	post-medieval	1700-1800 AD	Hamina	Finland	MN540558	Hamina2	H1a5	Översti et al. 2019
Europe, north	Balt_PM	Baltic Post Medieval	post-medieval	1700-1800 AD	Hamina	Finland	MN540564	Hamina8	H1as2	Översti et al. 2019
Europe, north	Balt_PM	Baltic Post Medieval	post-medieval	1700-1800 AD	Hamina	Finland	MN540557	Hamina1	H1n4	Översti et al. 2019
Europe, north	Balt_PM	Baltic Post Medieval	medieval, post-medieval	1500–1800 AD	Renko	Finland	MN540545	Renko2	H28a	Översti et al. 2019
Europe, north	Balt_PM	Baltic Post Medieval	Crusade, medieval, post-medieval	1200–1700 AD	Pälkäne	Finland	MN540535	Pälkäne3	H2a1	Översti et al. 2019
Europe, north	Balt_PM	Baltic Post Medieval	post-medieval	1550–1650 AD	Turku	Finland	MN540553	Turku2	H2a1	Översti et al. 2019
Europe, north	Balt_PM	Baltic Post Medieval	medieval, post-medieval	1500–1800 AD	Renko	Finland	MN540546	Renko3	H49	Översti et al. 2019
Europe, north	Balt_PM	Baltic Post Medieval	medieval, post-medieval	1300–1700 AD	Porvoo	Finland	MN540540	Porvoo4	J1c2	Översti et al. 2019
Europe, north	Balt_PM	Baltic Post Medieval	medieval, post-medieval	1500–1800 AD	Renko	Finland	MN540549	Renko6	J1c2	Översti et al. 2019
Europe, north	Balt_PM	Baltic Post Medieval	post-medieval	1550–1650 AD	Turku	Finland	MN540555	Turku4	J1c2c1	Översti et al. 2019
Europe, north	Balt_PM	Baltic Post Medieval	medieval, post-medieval	1300–1700 AD	Porvoo	Finland	MN540543	Porvoo7	T1b1	Översti et al. 2019
Europe, north	Balt_PM	Baltic Post Medieval	post-medieval	1700-1800 AD	Hamina	Finland	MN540562	Hamina6	T2b	Översti et al. 2019
Europe, north	Balt_PM	Baltic Post Medieval	Crusade, medieval, post-medieval	1200–1700 AD	Pälkäne	Finland	MN540533	Pälkäne1	T2b	Översti et al. 2019
Europe, north	Balt_PM	Baltic Post Medieval	post-medieval	1550–1650 AD	Turku	Finland	MN540556	Turku5	T2b	Översti et al. 2019
Europe, north	Balt_PM	Baltic Post Medieval	medieval, post-medieval	1300–1700 AD	Porvoo	Finland	MN540539	Porvoo2	T2b23	Översti et al. 2019
Europe, north	Balt_PM	Baltic Post Medieval	medieval, post-medieval	1300–1700 AD	Porvoo	Finland	MN540538	Porvoo3	T2b23	Översti et al. 2019
Europe, north	Balt_PM	Baltic Post Medieval	post-medieval	1700-1800 AD	Hamina	Finland	MN540565	Hamina9	T2c1d1	Översti et al. 2019
Europe, north	Balt_PM	Baltic Post Medieval	medieval, post-medieval	1500–1800 AD	Renko	Finland	MN540548	Renko5	U4a2	Översti et al. 2019
Europe, north	Balt_PM	Baltic Post Medieval	medieval, post-medieval	1500–1800 AD	Renko	Finland	MN540550	Renko7	U4d1a1a	Översti et al. 2019
Europe, north	Balt_PM	Baltic Post Medieval	post-medieval	1700-1800 AD	Hamina	Finland	MN540561	Hamina5	U5a2a1b	Översti et al. 2019
Europe, north	Balt_PM	Baltic Post Medieval	medieval, post-medieval	1500–1800 AD	Renko	Finland	MN540547	Renko4	U5b2a1a2	Översti et al. 2019
Europe, north	Balt_PM	Baltic Post Medieval	Crusade, medieval, post-medieval	1200–1700 AD	Pälkäne	Finland	MN540534	Pälkäne2	U5b2b1a1	Översti et al. 2019
Europe, north	Balt_PM	Baltic Post Medieval	medieval, post-medieval	1300–1700 AD	Porvoo	Finland	MN540537	Porvoo1	U8a1a1b1	Översti et al. 2019
Europe, central	BellB_CZ	Bell Beaker Czech	Bell_Beaker_LN	2900 – 1800 BC	Knezeves	Czech Republic		RISE566 or I5024	H	Allentoft et al. 2015
Europe, central	BellB_CZ	Bell Beaker Czech	Bell Beaker + Copper Age	2500-2000 BC	Prague 8, Kobylisy, Ke Stírce Street , NA	Czech Republic		I4890	H	Olalde et al. 2018
Europe, central	BellB_CZ	Bell Beaker Czech	Bell Beaker + Copper Age	2273-2047 BC	Prague 5, Jinonice, Butovická Street , NA	Czech Republic		I4895	H1+16189	Olalde et al. 2018
Europe, central	BellB_CZ	Bell Beaker Czech	Bell Beaker + Copper Age	2500-2000 BC	Radovesice , NA	Czech Republic		I7205 or RDVS_02/80	H10+(16093)	Olalde et al. 2018
Europe, central	BellB_CZ	Bell Beaker Czech	Bell Beaker + Copper Age	2500-2000 BC	Prague 5, Jinonice, Butovická Street , NA	Czech Republic		I4947	H17a	Olalde et al. 2018
Europe, central	BellB_CZ	Bell Beaker Czech	Bell_Beaker_LN	2900 – 1800 BC	Brandysek	Czech Republic		RISE569	H1af	Allentoft et al. 2015
Europe, central	BellB_CZ	Bell Beaker Czech	Bell Beaker + Copper Age	2500-2000 BC	Radovesice , NA	Czech Republic		I7288 or RDVS_59/80-I1	H1m	Olalde et al. 2018
Europe, central	BellB_CZ	Bell Beaker Czech	Bell_Beaker_LN	2900 – 1800 BC	Brandysek	Czech Republic		RISE568	H2a	Allentoft et al. 2015
Europe, central	BellB_CZ	Bell Beaker Czech	Bell Beaker + Copper Age	2291-2144 BC	Prague 8, Kobylisy, Ke Stírce Street , NA	Czech Republic		I4945	H4a1c	Olalde et al. 2018
Europe, central	BellB_CZ	Bell Beaker Czech	Bell Beaker + Copper Age	2500-2000 BC	Prague 5, Malá Ohrada , NA	Czech Republic		I7281	H5a1g	Olalde et al. 2018
Europe, central	BellB_CZ	Bell Beaker Czech	Bell Beaker + Copper Age	2500-2000 BC	Brandýsek , NA	Czech Republic		I7276	H5b	Olalde et al. 2018
Europe, central	BellB_CZ	Bell Beaker Czech	Bell Beaker + Copper Age	2205-2042 BC	Prague 8, Kobylisy, Ke Stírce Street , NA	Czech Republic		I4886	H6a	Olalde et al. 2018
Europe, central	BellB_CZ	Bell Beaker Czech	Bell Beaker + Copper Age	2500-2000 BC	Radovesice , NA	Czech Republic		I7210 or RDVS_68/80	H6a1b4	Olalde et al. 2018
Europe, central	BellB_CZ	Bell Beaker Czech	Bell Beaker + Copper Age	2500-2000 BC	Radovesice , NA	Czech Republic		I7213 or RDVS_71/80	HV+16311	Olalde et al. 2018
Europe, central	BellB_CZ	Bell Beaker Czech	Bell Beaker + Copper Age	2500-2000 BC	Brandýsek , NA	Czech Republic		I7249	I2	Olalde et al. 2018
Europe, central	BellB_CZ	Bell Beaker Czech	Bell Beaker + Copper Age	2296-2146 BC	Prague 5, Jinonice, Butovická Street , NA	Czech Republic		I4946	I4a	Olalde et al. 2018
Europe, central	BellB_CZ	Bell Beaker Czech	Bell Beaker + Copper Age	2500-2000 BC	Radovesice , NA	Czech Republic		I7286	I4a	Olalde et al. 2018
Europe, central	BellB_CZ	Bell Beaker Czech	Bell Beaker + Copper Age	2281-2062 BC	Prague 8, Kobylisy, Ke Stírce Street , NA	Czech Republic		I4891	J2a1a2	Olalde et al. 2018
Europe, central	BellB_CZ	Bell Beaker Czech	Bell Beaker + Copper Age	2201-2039 BC	Prague 8, Kobylisy, Ke Stírce Street , NA	Czech Republic		I4887	K1a2c	Olalde et al. 2018
Europe, central	BellB_CZ	Bell Beaker Czech	Bell Beaker + Copper Age	2190-2029 BC	Prague 8, Kobylisy, Ke Stírce Street , NA	Czech Republic		I4888	K1a2c	Olalde et al. 2018
Europe, central	BellB_CZ	Bell Beaker Czech	Bell Beaker + Copper Age	2500-2000 BC	Brandýsek , NA	Czech Republic		I7270	K1a2c	Olalde et al. 2018
Europe, central	BellB_CZ	Bell Beaker Czech	Bell Beaker + Copper Age	2500-2000 BC	Radovesice , NA	Czech Republic		I7282	K1a3a3	Olalde et al. 2018
Europe, central	BellB_CZ	Bell Beaker Czech	Bell Beaker + Copper Age	2500-2000 BC	Radovesice , NA	Czech Republic		I7283	K1a3a3	Olalde et al. 2018
Europe, central	BellB_CZ	Bell Beaker Czech	Bell Beaker + Copper Age	2500-2000 BC	Radovesice , NA	Czech Republic		I7287 or RDVS_59/80-I	K1a4a1	Olalde et al. 2018
Europe, central	BellB_CZ	Bell Beaker Czech	Bell Beaker + Copper Age	2500-2000 BC	Radovesice , NA	Czech Republic		I7212	K1b1a1+199	Olalde et al. 2018
Europe, central	BellB_CZ	Bell Beaker Czech	Bell Beaker + Copper Age	2500-1900 BC	Velké Přílepy , NA	Czech Republic		I6468 or F0553	K2b1	Olalde et al. 2018
Europe, central	BellB_CZ	Bell Beaker Czech	Bell Beaker + Copper Age	2500-2000 BC	Brandýsek , NA	Czech Republic		I7250	R1a1a	Olalde et al. 2018
Europe, central	BellB_CZ	Bell Beaker Czech	Bell Beaker + Copper Age	2500-2000 BC	Prague 5, Jinonice, Butovická Street , NA	Czech Republic		I5514	T2b+152	Olalde et al. 2018
Europe, central	BellB_CZ	Bell Beaker Czech	Bell Beaker + Copper Age	2500-2000 BC	Brandýsek , NA	Czech Republic		I7269	T2e	Olalde et al. 2018
Europe, central	BellB_CZ	Bell Beaker Czech	Bell Beaker + Copper Age	2500-2000 BC	Brandýsek , NA	Czech Republic		I7251	U2e1	Olalde et al. 2018
Europe, central	BellB_CZ	Bell Beaker Czech	Bell Beaker + Copper Age	2281-2062 BC	Prague 8, Kobylisy, Ke Stírce Street , NA	Czech Republic		I4889	U4a2	Olalde et al. 2018
Europe, central	BellB_CZ	Bell Beaker Czech	Bell Beaker + Copper Age	2500-1900 BC	Velké Přílepy , NA	Czech Republic		I6480 or F0551	U4a2	Olalde et al. 2018
Europe, central	BellB_CZ	Bell Beaker Czech	Bell Beaker + Copper Age	2500-2000 BC	Brandýsek , NA	Czech Republic		I7271	U4a2	Olalde et al. 2018
Europe, central	BellB_CZ	Bell Beaker Czech	Bell Beaker + Copper Age	2500-2000 BC	Brandýsek , NA	Czech Republic		I7278	U4a2	Olalde et al. 2018
Europe, central	BellB_CZ	Bell Beaker Czech	Bell Beaker + Copper Age	2500-1900 BC	Lochenice , NA	Czech Republic		I5666 or F0519	U4a2c	Olalde et al. 2018
Europe, central	BellB_CZ	Bell Beaker Czech	Bell Beaker + Copper Age	2500-1900 BC	Lovosice II , NA	Czech Republic		I6476 or RISE736	U5a1b1	Olalde et al. 2018
Europe, central	BellB_CZ	Bell Beaker Czech	Bell Beaker + Copper Age	2289-2143 BC	Prague 8, Kobylisy, Ke Stírce Street , NA	Czech Republic		I4885	U5a1i	Olalde et al. 2018
Europe, central	BellB_CZ	Bell Beaker Czech	Bell Beaker + Copper Age	2288-2142 BC	Prague 5, Jinonice, Butovická Street , NA	Czech Republic		I4896	U5a2+16294	Olalde et al. 2018
Europe, central	BellB_CZ	Bell Beaker Czech	Bell Beaker	2600-1800 BC	Knezeves	Czech Republic		RISE567 or I502	U5b2c	Allentoft et al. 2015
Europe, central	BellB_CZ	Bell Beaker Czech	Bell Beaker + Copper Age	2500-2000 BC	Brandýsek , NA	Czech Republic		I7275	U5b2c	Olalde et al. 2018
Europe, central	BellB_CZ	Bell Beaker Czech	Bell Beaker + Copper Age	2500-2000 BC	Radovesice , NA	Czech Republic		I7211 or RDVS_69/80	U5b3	Olalde et al. 2018
Europe, central	BellB_CZ	Bell Beaker Czech	Bell Beaker + Copper Age	2500-2000 BC	Radovesice , NA	Czech Republic		I7214 or RDVS74/81	U8b1b1	Olalde et al. 2018
Europe, central	BellB_CZ	Bell Beaker Czech	Bell Beaker + Copper Age	2500-2000 BC	Radovesice , NA	Czech Republic		I7289 or RDVS_67/80	U8b1b1	Olalde et al. 2018
Europe, central	BellB_CZ	Bell Beaker Czech	Bell Beaker + Copper Age	2500-2000 BC	Radovesice , NA	Czech Republic		I7290 or RDVS_73/81	V3	Olalde et al. 2018
Europe, west	BellB_Fr	Bell Beaker France	Bell Beaker + Copper Age	2400-1900 BC	Mondelange, PAC de la Sente, Moselle , NA	France		I1381	H	Olalde et al. 2018
Europe, west	BellB_Fr	Bell Beaker France	Bell Beaker + Copper Age	2455-2134 BC	Marlens, Sur les Barmes, Haute-Savoie , NA	France		I1388	H	Olalde et al. 2018
Europe, west	BellB_Fr	Bell Beaker France	Bell Beaker + Copper Age	2833-2475 BC	Hégenheim Necropole, Haut-Rhin , NA	France		I1392	H1+152	Olalde et al. 2018
Europe, west	BellB_Fr	Bell Beaker France	Bell Beaker + Copper Age	2133-1946 BC	Villard, Lauzet-Ubaye , NA	France		I3875	H1e	Olalde et al. 2018
Europe, west	BellB_Fr	Bell Beaker France	Bell Beaker + Copper Age	2396-2060 BC	Rouffach, Haut-Rhin , NA	France		I1391	J1c4	Olalde et al. 2018
Europe, west	BellB_Fr	Bell Beaker France	Bell Beaker + Copper Age	2475-2210 BC	La Fare, Forcalquier , NA	France		I2575	K1c1	Olalde et al. 2018
Europe, west	BellB_Fr	Bell Beaker France	Bell Beaker + Copper Age	2200-2035 BC	Villard, Lauzet-Ubaye , NA	France		I3874	T2b3	Olalde et al. 2018
Europe, west	BellB_Fr	Bell Beaker France	Bell Beaker + Copper Age	2434-2135 BC	Mondelange, PAC de la Sente, Moselle , NA	France		I1382	U5a2c3a	Olalde et al. 2018
Europe, west	BellB_Fr	Bell Beaker France	Bell Beaker + Copper Age	2468-2278 BC	Sierentz, Les Villas d'Aurele, Haut-Rhin , NA	France		I1389	X2b4a	Olalde et al. 2018
Europe, west	BellB_Fr	Bell Beaker France	Bell Beaker + Copper Age	2480-2210 BC	Sierentz, Les Villas d'Aurele, Haut-Rhin , NA	France		I1390	X2b4a	Olalde et al. 2018
Europe, west	BellB_G	Bell Beaker Germany	Bell Beaker + Copper Age	2278-1915 BC	De Tuithoorn, Oostwoud, Noord-Holland , NA	The Netherlands		I4074	H	Olalde et al. 2018
Europe, central	BellB_G	Bell Beaker Germany	Bell Beaker + Copper Age	2457-2203 BC	Alburg-Lerchenhaid, Spedition Häring, Stkr. Straubing, Bavaria , NA	Germany		I3592	H+16129	Olalde et al. 2018
Europe, central	BellB_G	Bell Beaker Germany	Bell Beaker + Copper Age	2300-2150 BC	Alburg-Lerchenhaid, Spedition Häring, Stkr. Straubing, Bavaria , NA	Germany		I3596	H+16129	Olalde et al. 2018
Europe, central	BellB_G	Bell Beaker Germany	Bell Beaker + Neolithic	2286-2153 BC	Benzingerode-Heimburg , NA	Germany		I0059 or BZH6	H1	Haak et al. 2015; Mathieson et al. 2015
Europe, central	BellB_G	Bell Beaker Germany	Bell_Beaker_LN	2360-2190 BC	Quedlinburg VII	Germany		I0805 or QLB26	H1	Haak et al. 2015; Mathieson et al. 2015
Europe, central	BellB_G	Bell Beaker Germany	Bell_Beaker_LN	2296-2206 BC	Quedlinburg VII	Germany		I0806 or QLB28	H1	Haak et al. 2015; Mathieson et al. 2015
Europe, central	BellB_G	Bell Beaker Germany	Bell Beaker_Bronz_Age	2280-2148 BC	Augsburg, Hugo-Eckener-Strasse (HUGO)	Germany	MF498681	HUGO 168	H1	Knipper et al. 2017
Europe, central	BellB_G	Bell Beaker Germany	Bell Beaker + Copper Age	2335-2140 BC	Alburg-Lerchenhaid, Spedition Häring, Stkr. Straubing, Bavaria , NA	Germany		I3590	H1	Olalde et al. 2018
Europe, central	BellB_G	Bell Beaker Germany	Bell Beaker + Copper Age	2397-2145 BC	Alburg-Lerchenhaid, Spedition Häring, Stkr. Straubing, Bavaria , NA	Germany		I3593	H1	Olalde et al. 2018
Europe, central	BellB_G	Bell Beaker Germany	Bell Beaker + Neolithic	2283-2146 BC	Benzingerode-Heimburg	Germany		I0058 or BZH4	H1/H1b'ad	Haak et al. 2015
Europe, central	BellB_G	Bell Beaker Germany	Bell Beaker + Copper Age	2300-2150 BC	Alburg-Lerchenhaid, Spedition Häring, Stkr. Straubing, Bavaria , NA	Germany		I3601	H10e	Olalde et al. 2018
Europe, central	BellB_G	Bell Beaker Germany	Bell_Beaker_LN	2340-2190 BC	Quedlinburg XII	Germany		I0112 or QUEXII6	H13a1a2	Haak et al. 2015; Mathieson et al. 2015
Europe, central	BellB_G	Bell Beaker Germany	Bell Beaker_Bronz_Age	2331-2206 BC	Haunstetten, Unterer Talweg 85 (UNTA 85)	Germany	MF498666	UNTA85_1334	H15a1	Knipper et al. 2017
Europe, central	BellB_G	Bell Beaker Germany	Bell Beaker + Copper Age	2500-2000 BC	Worms-Herrnsheim, Rhineland-Palatinate , NA	Germany		I5836 or FM 14-003	H1b1+16362	Olalde et al. 2018
Europe, central	BellB_G	Bell Beaker Germany	Bell Beaker + Copper Age	2300-2150 BC	Alburg-Lerchenhaid, Spedition Häring, Stkr. Straubing, Bavaria , NA	Germany		I3587	H1e1a	Olalde et al. 2018
Europe, central	BellB_G	Bell Beaker Germany	Bell Beaker + Copper Age	2300-2150 BC	Alburg-Lerchenhaid, Spedition Häring, Stkr. Straubing, Bavaria , NA	Germany		I3588	H1e1a	Olalde et al. 2018
Europe, central	BellB_G	Bell Beaker Germany	Bell Beaker + Copper Age	2300-2150 BC	Alburg-Lerchenhaid, Spedition Häring, Stkr. Straubing, Bavaria , NA	Germany		I3599	H1e1a	Olalde et al. 2018
Europe, central	BellB_G	Bell Beaker Germany	Bell Beaker_Bronz_Age	2458-2347 BC	Haunstetten, Unterer Talweg 85 (UNTA 85)	Germany	MF498667	UNTA85_1336	H2a1	Knipper et al. 2017
Europe, central	BellB_G	Bell Beaker Germany	Bell_Beaker_LN	2457-2205BC	Landau an der Isar	Germany		RISE562 or I5020	H2a1e	Allentoft et al. 2015
Europe, central	BellB_G	Bell Beaker Germany	Bell Beaker + Copper Age	2469-1984 BC	Sion-Petit-Chasseur, Dolmen XI , NA	Switzerland		I5757	H3af	Olalde et al. 2018
Europe, central	BellB_G	Bell Beaker Germany	Bell_Beaker_LN	2414-2333 BC	Rothenschirmbach	Germany		I0111 or ROT4	H3ao	Haak et al. 2015; Mathieson et al. 2015
Europe, central	BellB_G	Bell Beaker Germany	Bell_Beaker_LN_1d_rel_I0111	2345-2198 BC	Rothenschirmbach	Germany		I1530 or ROT1	H3ao	Mathieson et al. 2015
Europe, central	BellB_G	Bell Beaker Germany	Bell_Beaker_LN	2460-2206 BC	Augsburg	Germany		RISE559 or I5017	H46	Allentoft et al. 2015
Europe, west	BellB_G	Bell Beaker Germany	Bell Beaker + Copper Age	2118-1937 BC	De Tuithoorn, Oostwoud, Noord-Holland , NA	The Netherlands		I4075	H5a1	Olalde et al. 2018
Europe, central	BellB_G	Bell Beaker Germany	Bell Beaker + Copper Age	2500-2000 BC	Irlbach, County of Straubing-Bogen, Bavaria , NA	Germany		I4249	H5a1	Olalde et al. 2018
Europe, central	BellB_G	Bell Beaker Germany	Bell Beaker + Copper Age	2500-2000 BC	Irlbach, County of Straubing-Bogen, Bavaria , NA	Germany		I5655 or RISE919	H5a1	Olalde et al. 2018
Europe, central	BellB_G	Bell Beaker Germany	Bell_Beaker_LN	2497-2436 BC	Rothenschirmbach	Germany		I0108 or ROT6	H5a3	Haak et al. 2015; Mathieson et al. 2015
Europe, central	BellB_G	Bell Beaker Germany	Bell Beaker + Copper Age	2500-2000 BC	Landau an der Isar, Bavaria , NA	Germany		I5524 or F0224	H72	Olalde et al. 2018
Europe, central	BellB_G	Bell Beaker Germany	Bell Beaker + Copper Age	2500-2000 BC	Landau an der Isar, Bavaria , NA	Germany		I5526 or F7806	H72	Olalde et al. 2018
Europe, central	BellB_G	Bell Beaker Germany	Bell_Beaker_LN	2500-2000 BC	Osterhofen-Altenmarkt	Germany		RISE564 or I5022	HV	Allentoft et al. 2015
Europe, central	BellB_G	Bell Beaker Germany	Bell Beaker + Copper Age	2500-2000 BC	Osterhofen-Altenmarkt, Bavaria , NA	Germany		I5529 or F0238	HV15	Olalde et al. 2018
Europe, central	BellB_G	Bell Beaker Germany	Bell Beaker + Copper Age	2350-2250 BC	Künzing-Bruck, Lkr. Deggendorf, Bavaria , NA	Germany		I3604	HV9	Olalde et al. 2018
Europe, central	BellB_G	Bell Beaker Germany	Bell Beaker + Copper Age	2300-2150 BC	Alburg-Lerchenhaid, Spedition Häring, Stkr. Straubing, Bavaria , NA	Germany		I3602	I3a	Olalde et al. 2018
Europe, central	BellB_G	Bell Beaker Germany	Bell Beaker + Copper Age	2500-2000 BC	Augsburg Sportgelände, Augsburg, Bavaria , NA	Germany		I5519 or F0172	I4a	Olalde et al. 2018
Europe, central	BellB_G	Bell Beaker Germany	Bell Beaker + Copper Age	2500-2000 BC	Augsburg Sportgelände, Augsburg, Bavaria , NA	Germany		I5521 or F0209	J1b1a1	Olalde et al. 2018
Europe, central	BellB_G	Bell Beaker Germany	Bell Beaker + Copper Age	2500-2000 BC	Augsburg Sportgelände, Augsburg, Bavaria , NA	Germany		I5522 or F0264	J1b1a1	Olalde et al. 2018
Europe, central	BellB_G	Bell Beaker Germany	Bell Beaker_Bronz_Age	no data	Haunstetten, Unterer Talweg 58-62 (UNTA 58-62)	Germany	MF498730	UNTA58-62_68Sk1	J1c	Knipper et al. 2017
Europe, central	BellB_G	Bell Beaker Germany	Bell Beaker + Copper Age	2500-2000 BC	Irlbach, County of Straubing-Bogen, Bavaria , NA	Germany		I5833 or RISE924	J1c	Olalde et al. 2018
Europe, central	BellB_G	Bell Beaker Germany	Bell Beaker + Copper Age	2500-2000 BC	Irlbach, County of Straubing-Bogen, Bavaria , NA	Germany		I5835 or RISE930	J1c	Olalde et al. 2018
Europe, central	BellB_G	Bell Beaker Germany	Bell Beaker_Bronz_Age	2281-2149 BC	Haunstetten, Unterer Talweg 85 (UNTA 85)	Germany	MF498658	UNTA85_110	J1c1b1a	Knipper et al. 2017
Europe, central	BellB_G	Bell Beaker Germany	Bell Beaker_Bronz_Age	2291-2206 BC	Haunstetten, Unterer Talweg 85 (UNTA 85)	Germany	MF498668	UNTA85_1343	J1c2	Knipper et al. 2017
Europe, central	BellB_G	Bell Beaker Germany	Bell Beaker_Bronz_Age	2199-2138 BC	Augsburg, Hugo-Eckener-Strasse (HUGO)	Germany	MF498689	HUGO 190	J1c3g	Knipper et al. 2017
Europe, central	BellB_G	Bell Beaker Germany	Bell_Beaker_LN	2290-2130 BC	Quedlinburg XII	Germany		I0113 or QUEXII4	J1c5	Haak et al. 2015; Mathieson et al. 2015
Europe, central	BellB_G	Bell Beaker Germany	Bell Beaker_Bronz_Age	2340-2211 BC	Haunstetten, Unterer Talweg 58-62 (UNTA 58-62)	Germany		UNTA 67	K1a	Knipper et al. 2017
Europe, central	BellB_G	Bell Beaker Germany	Bell Beaker_Bronz_Age	2466-2349 BC	Haunstetten, Unterer Talweg 58-62 (UNTA 58-62)	Germany	MF498731	UNTA58-62_68Sk2	K1a	Knipper et al. 2017
Europe, central	BellB_G	Bell Beaker Germany	Bell_Beaker_LN	2294-2206 BC	Rothenschirmbach	Germany		I0060 or ROT3	K1a2c	Haak et al. 2015; Mathieson et al. 2015
Europe, central	BellB_G	Bell Beaker Germany	Bell Beaker_Bronz_Age	2285-2206 BC	Wehringen, Hochfeld	Germany	MF498726	WEHR 1192A	K1a4a1	Knipper et al. 2017
Europe, central	BellB_G	Bell Beaker Germany	Bell Beaker + Copper Age	2500-2000 BC	Irlbach, County of Straubing-Bogen, Bavaria , NA	Germany		I5659 or RISE923	K1a4b	Olalde et al. 2018
Europe, central	BellB_G	Bell Beaker Germany	Bell Beaker + Copper Age	2500-2000 BC	Künzing-Bruck, Lkr. Deggendorf, Bavaria , NA	Germany		I5019	K1b1a1	Olalde et al. 2018
Europe, central	BellB_G	Bell Beaker Germany	Bell Beaker + Copper Age	2500-2000 BC	Weichering, Bavaria , NA	Germany		I5530 or F0178	K1b1a1	Olalde et al. 2018
Europe, central	BellB_G	Bell Beaker Germany	Bell Beaker + Copper Age	2500-2000 BC	Landau an der Isar, Bavaria , NA	Germany		I5523 or F0226	K1b1a1+199	Olalde et al. 2018
Europe, west	BellB_G	Bell Beaker Germany	Bell Beaker + Copper Age	2300-1900 BC	De Tuithoorn, Oostwoud, Noord-Holland , NA	The Netherlands		I5750	K1b1a1+199	Olalde et al. 2018
Europe, central	BellB_G	Bell Beaker Germany	Bell Beaker + Copper Age	2500-2000 BC	Irlbach, County of Straubing-Bogen, Bavaria , NA	Germany		I5661 or RISE926	K1b1b1	Olalde et al. 2018
Europe, central	BellB_G	Bell Beaker Germany	Bell Beaker + Copper Age	2500-2000 BC	Augsburg Sportgelände, Augsburg, Bavaria , NA	Germany		I5520 or F0196	K1b2a	Olalde et al. 2018
Europe, west	BellB_G	Bell Beaker Germany	Bell Beaker + Copper Age	1882-1750 BC	De Tuithoorn, Oostwoud, Noord-Holland , NA	The Netherlands		I4076	K1d	Olalde et al. 2018
Europe, central	BellB_G	Bell Beaker Germany	Bell Beaker + Copper Age	2469-1984 BC	Sion-Petit-Chasseur, Dolmen XI , NA	Switzerland		I5755	K2b1a	Olalde et al. 2018
Europe, central	BellB_G	Bell Beaker Germany	Bell Beaker + Copper Age	2500-2000 BC	Manching-Oberstimm, Bavaria , NA	Germany		I5527 or F0215	K2b1a1	Olalde et al. 2018
Europe, west	BellB_G	Bell Beaker Germany	Bell Beaker + Copper Age	1946-1690 BC	De Tuithoorn, Oostwoud, Noord-Holland , NA	The Netherlands		I4067	R1b1	Olalde et al. 2018
Europe, central	BellB_G	Bell Beaker Germany	Bell Beaker + Copper Age	2500-2000 BC	Irlbach, County of Straubing-Bogen, Bavaria , NA	Germany		I5660 or RISE925	T1a1	Olalde et al. 2018
Europe, central	BellB_G	Bell Beaker Germany	Bell Beaker + Copper Age	2500-2000 BC	Irlbach, County of Straubing-Bogen, Bavaria , NA	Germany		I6624 or RISE932	T1a1	Olalde et al. 2018
Europe, central	BellB_G	Bell Beaker Germany	Bell Beaker + Copper Age	2500-2000 BC	Weichering, Bavaria , NA	Germany		I5531 or F0180	T2b	Olalde et al. 2018
Europe, central	BellB_G	Bell Beaker Germany	Bell Beaker + Copper Age	2500-2000 BC	Irlbach, County of Straubing-Bogen, Bavaria , NA	Germany		I4248	T2b+152	Olalde et al. 2018
Europe, central	BellB_G	Bell Beaker Germany	Bell Beaker + Copper Age	2500-2000 BC	Irlbach, County of Straubing-Bogen, Bavaria , NA	Germany		I5657 or RISE921	T2b+152	Olalde et al. 2018
Europe, central	BellB_G	Bell Beaker Germany	Bell Beaker + Copper Age	2500-2000 BC	Irlbach, County of Straubing-Bogen, Bavaria , NA	Germany		I5658 or RISE922	T2b+152	Olalde et al. 2018
Europe, central	BellB_G	Bell Beaker Germany	Bell Beaker_Bronz_Age	2476-2310 BC	Königsbrunn, Ampack	Germany	MF498691	Ampack_1	T2b33	Knipper et al. 2017
Europe, central	BellB_G	Bell Beaker Germany	Bell Beaker + Copper Age	2300-2150 BC	Alburg-Lerchenhaid, Spedition Häring, Stkr. Straubing, Bavaria , NA	Germany		I3594	T2f	Olalde et al. 2018
Europe, central	BellB_G	Bell Beaker Germany	Bell Beaker + Copper Age	2300-2150 BC	Alburg-Lerchenhaid, Spedition Häring, Stkr. Straubing, Bavaria , NA	Germany		I3597	T2f	Olalde et al. 2018
Europe, central	BellB_G	Bell Beaker Germany	Bell Beaker + Copper Age	2500-2000 BC	Irlbach, County of Straubing-Bogen, Bavaria , NA	Germany		I5656 or RISE920	T2g2	Olalde et al. 2018
Europe, central	BellB_G	Bell Beaker Germany	Bell_Beaker_LN	2571-2341BC	Osterhofen-Altenmarkt	Germany		RISE563 or I5021	U	Allentoft et al. 2015
Europe, central	BellB_G	Bell Beaker Germany	Bell Beaker + Copper Age	2500-2000 BC	Osterhofen-Altenmarkt, Bavaria , NA	Germany		I5023	U2e1a1	Olalde et al. 2018
Europe, central	BellB_G	Bell Beaker Germany	Bell Beaker + Copper Age	2469-1984 BC	Sion-Petit-Chasseur, Dolmen XI , NA	Switzerland		I5759	U2e1c1	Olalde et al. 2018
Europe, central	BellB_G	Bell Beaker Germany	Bell Beaker + Copper Age	2500-2000 BC	Landau an der Isar, Bavaria , NA	Germany		I5525 or F0274	U4b1b2	Olalde et al. 2018
Europe, central	BellB_G	Bell Beaker Germany	Bell Beaker + Copper Age	2300-2150 BC	Alburg-Lerchenhaid, Spedition Häring, Stkr. Straubing, Bavaria , NA	Germany		I3589	U4d1	Olalde et al. 2018
Europe, central	BellB_G	Bell Beaker Germany	Bell Beaker + Copper Age	2500-2000 BC	Weichering, Bavaria , NA	Germany		I6482 or F0184	U4d2	Olalde et al. 2018
Europe, central	BellB_G	Bell Beaker Germany	Bell Beaker_Bronz_Age	2274-2142 BC	Augsburg, Hugo-Eckener-Strasse (HUGO)	Germany	MF498685	HUGO 170	U4d3	Knipper et al. 2017
Europe, central	BellB_G	Bell Beaker Germany	Bell Beaker + Copper Age	500-2000 BC	Augsburg Sportgelände, Augsburg, Bavaria , NA	Germany		RISE560 or I4132	U5a1a1	Allentoft et al. 2015
Europe, central	BellB_G	Bell Beaker Germany	Bell Beaker_Bronz_Age	2289-2206 BC	Augsburg, Hugo-Eckener-Strasse (HUGO)	Germany	MF498686	HUGO 171	U5a1a1	Knipper et al. 2017
Europe, west	BellB_G	Bell Beaker Germany	Bell Beaker + Copper Age	2188-1887 BC	De Tuithoorn, Oostwoud, Noord-Holland , NA	The Netherlands		I4069	U5a1a1	Olalde et al. 2018
Europe, central	BellB_G	Bell Beaker Germany	Bell Beaker + Copper Age	2500-2000 BC	Weichering, Bavaria , NA	Germany		I6481 or F0182	U5a1a1	Olalde et al. 2018
Europe, central	BellB_G	Bell Beaker Germany	Bell Beaker + Copper Age	2433-2149 BC	Irlbach, County of Straubing-Bogen, Bavaria , NA	Germany		I4250	U5a1a2b	Olalde et al. 2018
Europe, central	BellB_G	Bell Beaker Germany	Bell_Beaker_LN	2500-2050 BC	Benzingerode-Heimburg	Germany		I1546 or BZH2	U5a1b1	Mathieson et al. 2015
Europe, central	BellB_G	Bell Beaker Germany	Bell Beaker + Copper Age	2500-2000 BC	Irlbach, County of Straubing-Bogen, Bavaria , NA	Germany		I5663 or RISE929	U5a2+16294	Olalde et al. 2018
Europe, west	BellB_G	Bell Beaker Germany	Bell Beaker + Copper Age	2131-1951 BC	De Tuithoorn, Oostwoud, Noord-Holland , NA	The Netherlands		I4068	U5a2a1	Olalde et al. 2018
Europe, central	BellB_G	Bell Beaker Germany	Bell Beaker_Bronz_Age	2453-2289 BC	Augsburg, Hugo-Eckener-Strasse (HUGO)	Germany	MF498683	HUGO 169.sk2	U5a2b3	Knipper et al. 2017
Europe, central	BellB_G	Bell Beaker Germany	Bell Beaker_Bronz_Age	2487-2350 BC	Augsburg, Hugo-Eckener-Strasse (HUGO)	Germany	MF498682	HUGO 169.sk1	U5a2b3	Knipper et al. 2017
Europe, west	BellB_G	Bell Beaker Germany	Bell Beaker + Copper Age	2195-1905 BC	De Tuithoorn, Oostwoud, Noord-Holland , NA	The Netherlands		I4073	U5a2b3	Olalde et al. 2018
Europe, central	BellB_G	Bell Beaker Germany	Bell Beaker_Bronz_Age	2334-2207 BC	Haunstetten, Unterer Talweg 85 (UNTA 85)	Germany	MF498660	UNTA85_113	U5b2a3	Knipper et al. 2017
Europe, central	BellB_G	Bell Beaker Germany	Bell Beaker_Bronz_Age	2199-2062 BC	Augsburg, Hugo-Eckener-Strasse (HUGO)	Germany	MF498680	HUGO 167	U5b2b3a	Knipper et al. 2017
Europe, central	BellB_G	Bell Beaker Germany	Bell Beaker_Bronz_Age	2453-2287 BC	Augsburg, Hugo-Eckener-Strasse (HUGO)	Germany	MF498688	HUGO 180.sk	U5b2b4	Knipper et al. 2017
Europe, central	BellB_G	Bell Beaker Germany	Bell Beaker_Bronz_Age	2453-2295 BC	Augsburg, Hugo-Eckener-Strasse (HUGO)	Germany	MF498687	HUGO 180.sk2	U5b2b4	Knipper et al. 2017
Europe, central	BellB_G	Bell Beaker Germany	Bell Beaker + Copper Age	2500-2000 BC	Irlbach, County of Straubing-Bogen, Bavaria , NA	Germany		I6591 or RISE914	U5b2c	Olalde et al. 2018
Europe, central	BellB_G	Bell Beaker Germany	Bell Beaker + Copper Age	2300-2150 BC	Alburg-Lerchenhaid, Spedition Häring, Stkr. Straubing, Bavaria , NA	Germany		I3600	U5b3	Olalde et al. 2018
Europe, central	BellB_G	Bell Beaker Germany	Bell Beaker + Copper Age	2500-2000 BC	Manching-Oberstimm, Bavaria , NA	Germany		I5014	V	Olalde et al. 2018
Europe, central	BellB_G	Bell Beaker Germany	Bell_Beaker_LN	2500-2050 BC	Benzingerode-Heimburg	Germany		I1549 or BZH15	W1c1	Mathieson et al. 2015
Europe, central	BellB_G	Bell Beaker Germany	Bell Beaker + Copper Age	2350-2250 BC	Künzing-Bruck, Lkr. Deggendorf, Bavaria , NA	Germany		I3607	W3a1	Olalde et al. 2018
Europe, central	BellB_G	Bell Beaker Germany	Bell Beaker + Copper Age	2500-2000 BC	Irlbach, County of Straubing-Bogen, Bavaria , NA	Germany		I5834 or RISE927	W5	Olalde et al. 2018
Europe, west	BellB_G	Bell Beaker Germany	Bell Beaker + Copper Age	2579-2233 BC	De Tuithoorn, Oostwoud, Noord-Holland , NA	The Netherlands		I5748	X2b4	Olalde et al. 2018
Europe, central	BellB_G	Bell Beaker Germany	Bell Beaker + Copper Age	2500-2000 BC	Irlbach, County of Straubing-Bogen, Bavaria , NA	Germany		I6590 or RISE915	X2c1	Olalde et al. 2018
Europe, west	BellB_GB	Bell Beaker Great Britain	Bell Beaker + Bronze Age	2135-1953 BC	Amesbury Down, Wiltshire, England	Great Britain		I2598	H	Olalde et al. 2018
Europe, west	BellB_GB	Bell Beaker Great Britain	Bell Beaker + Bronze Age	2400-2000 BC	Wick Barrow, Stogursey, Somerset, England	Great Britain		I6775	H1	Olalde et al. 2018
Europe, west	BellB_GB	Bell Beaker Great Britain	Bell Beaker + Bronze Age	2266-2025 BC	Thurston Mains, Innerwick, East Lothian, Scotland , NA	Great Britain		I5471	H1c3a	Olalde et al. 2018
Europe, west	BellB_GB	Bell Beaker Great Britain	Bell Beaker + Bronze Age	2276-1980 BC	Dairy Farm, Willington, England , NA	Great Britain		I2452	H1e1a	Olalde et al. 2018
Europe, west	BellB_GB	Bell Beaker Great Britain	Bell Beaker + Bronze Age	2287-2044 BC	Ditchling Road, Brighton, Sussex, England , NA	Great Britain		I6774	H4a1a1a	Olalde et al. 2018
Europe, west	BellB_GB	Bell Beaker Great Britain	Bell Beaker + Bronze Age	2455-2147 BC	Achavanich, Wick, Highland, Scotland , NA	Great Britain		I5385	H5	Olalde et al. 2018
Europe, west	BellB_GB	Bell Beaker Great Britain	Bell Beaker + Bronze Age	2454-2141 BC	River Thames Skulls, Syon Reach, London, England , NA	Great Britain		I5376	H6a1b	Olalde et al. 2018
Europe, west	BellB_GB	Bell Beaker Great Britain	Bell Beaker + Bronze Age	2469-2296 BC	Canada Farm, Sixpenny Handley, Dorset, England , NA	Great Britain		I5379	HV0+195	Olalde et al. 2018
Europe, west	BellB_GB	Bell Beaker Great Britain	Bell Beaker + Bronze Age	2500-2140 BC	Amesbury Down, Wiltshire, England , NA	Great Britain		I2417	J1c	Olalde et al. 2018
Europe, west	BellB_GB	Bell Beaker Great Britain	Bell Beaker + Bronze Age	2500-1800 BC	Flying School, Netheravon, Wiltshire, England , NA	Great Britain		I5512	J1c	Olalde et al. 2018
Europe, west	BellB_GB	Bell Beaker Great Britain	Bell Beaker + Bronze Age	2124-1890 BC	Low Hauxley, Northumberland, England , NA	Great Britain		I6679 or UK_LH3	J1c1b1	Olalde et al. 2018
Europe, west	BellB_GB	Bell Beaker Great Britain	Bell Beaker + Bronze Age	2461-2146 BC	Abingdon Spring Road cemetery, Oxfordshire, England , NA	Great Britain		I2450 or or SK 3036	K1a1b1g	Olalde et al. 2018
Europe, west	BellB_GB	Bell Beaker Great Britain	Bell Beaker + Bronze Age	2115-1910 BC	Yarnton, Oxfordshire, England , NA	Great Britain		I2447 or or SK 8779	K1a26	Olalde et al. 2018
Europe, west	BellB_GB	Bell Beaker Great Britain	Bell Beaker + Bronze Age	2500-1900 BC	Wilsford Down, Wilsford-cum-Lake G.52 , NA	Great Britain		I6778	K1a26	Olalde et al. 2018
Europe, west	BellB_GB	Bell Beaker Great Britain	Bell Beaker + Bronze Age	2455-2200 BC	Amesbury Down, Wiltshire, England , NA	Great Britain		I2418	K1a4a1	Olalde et al. 2018
Europe, west	BellB_GB	Bell Beaker Great Britain	Bell Beaker + Bronze Age	2455-2151 BC	Amesbury Down, Wiltshire, England , NA	Great Britain		I2416	K1b1a1	Olalde et al. 2018
Europe, west	BellB_GB	Bell Beaker Great Britain	Bell Beaker + Bronze Age	2455-2139 BC	Yarnton, Oxfordshire, England , NA	Great Britain		I2446 or SK 878	K1b1a1	Olalde et al. 2018
Europe, west	BellB_GB	Bell Beaker Great Britain	Bell Beaker + Bronze Age	2204-2035 BC	Amesbury Down, Wiltshire, England , NA	Great Britain		I2566	K1b1a1	Olalde et al. 2018
Europe, west	BellB_GB	Bell Beaker Great Britain	Bell Beaker + Bronze Age	2500-1800 BC	Flying School, Netheravon, Wiltshire, England , NA	Great Britain		I4951	K1b1a1	Olalde et al. 2018
Europe, west	BellB_GB	Bell Beaker Great Britain	Bell Beaker + Bronze Age	2288-2040 BC	West Deeping, Lincolnshire, England , NA	Great Britain		I2453	K2a	Olalde et al. 2018
Europe, west	BellB_GB	Bell Beaker Great Britain	Bell Beaker + Bronze Age	2341-2041 BC	Windmill Fields, Stockton-on-Tees, North Yorkshire, England , NA	Great Britain		I1765	N1a1a1a2	Olalde et al. 2018
Europe, west	BellB_GB	Bell Beaker Great Britain	Bell Beaker + Bronze Age	2198-1983 BC	Over Narrows, Needingworth Quarry, England , NA	Great Britain		I2454 or OVE08	R1a1a	Olalde et al. 2018
Europe, west	BellB_GB	Bell Beaker Great Britain	Bell Beaker + Bronze Age	2455-2150 BC	Amesbury Down, Wiltshire, England , NA	Great Britain		I2459	T2a1a	Olalde et al. 2018
Europe, west	BellB_GB	Bell Beaker Great Britain	Bell Beaker + Bronze Age	2135-1949 BC	Trumpington Meadows, Cambridge, England , NA	Great Britain		I3255	T2b	Olalde et al. 2018
Europe, west	BellB_GB	Bell Beaker Great Britain	Bell Beaker + Bronze Age	2203-2029 BC	Trumpington Meadows, Cambridge, England , NA	Great Britain		I3256	T2b	Olalde et al. 2018
Europe, west	BellB_GB	Bell Beaker Great Britain	Bell Beaker + Bronze Age	2278-1981 BC	Windmill Fields, Stockton-on-Tees, North Yorkshire, England , NA	Great Britain		I5382	T2b	Olalde et al. 2018
Europe, west	BellB_GB	Bell Beaker Great Britain	Bell Beaker + Bronze Age	2284-2028 BC	Yarnton, Oxfordshire, England , NA	Great Britain		I2443 or or SK 8772	T2c1d+152	Olalde et al. 2018
Europe, west	BellB_GB	Bell Beaker Great Britain	Bell Beaker + Bronze Age	2500-1900 BC	Wilsford Down, Wilsford-cum-Lake G.54 , NA	Great Britain		I6777	U4b1b2	Olalde et al. 2018
Europe, west	BellB_GB	Bell Beaker Great Britain	Bell Beaker + Bronze Age	2200-1979 BC	Windmill Fields, Stockton-on-Tees, North Yorkshire, England , NA	Great Britain		I1767 or SK2	U5a1a1	Olalde et al. 2018
Europe, west	BellB_GB	Bell Beaker Great Britain	Bell Beaker + Bronze Age	2286-2038 BC	Dryburn Bridge, East Lothian, Scotland , NA	Great Britain		I2568	U5a1b1g	Olalde et al. 2018
Europe, west	BellB_GB	Bell Beaker Great Britain	Bell Beaker + Bronze Age	2125-1911 BC	Over Narrows, Needingworth Quarry, England , NA	Great Britain		I2455 or OVE08	U5a2c3a	Olalde et al. 2018
Europe, west	BellB_GB	Bell Beaker Great Britain	Bell Beaker + Bronze Age	2500-1800 BC	Central Flying School, Upavon, Wiltshire, England , NA	Great Britain		I4950	U5a2d1	Olalde et al. 2018
Europe, west	BellB_GB	Bell Beaker Great Britain	Bell Beaker + Bronze Age	2400-1600 BC	Staxton Beacon, Staxton, England , NA	Great Britain		I1770	U5b1d2	Olalde et al. 2018
Europe, west	BellB_GB	Bell Beaker Great Britain	Bell Beaker + Bronze Age	2500-1800 BC	Nr. Ablington, Figheldean, England , NA	Great Britain		I5513	V	Olalde et al. 2018
Europe, west	BellB_GB	Bell Beaker Great Britain	Bell Beaker + Bronze Age	2467-2232 BC	Sorisdale, Coll, Argyll and Bute, Scotland , NA	Great Britain		I5367	V10	Olalde et al. 2018
Europe, west	BellB_GB	Bell Beaker Great Britain	Bell Beaker + Bronze Age	2457-2147 BC	Amesbury Down, Wiltshire, England , NA	Great Britain		I2565	W1+119	Olalde et al. 2018
Europe, west	BellB_GB	Bell Beaker Great Britain	Bell Beaker + Bronze Age	2396-1929 BC	Yarnton, Oxfordshire, England , NA	Great Britain		I2445 or SK 8633	X2b6	Olalde et al. 2018
Europe, central	BellB_Hu	Bell Beaker Hungary	Bell Beaker + Copper Age	2457-2153 BC	Szigetszentmiklós,Felső Ürge-hegyi dűlő , NA	Hungary		I2741 or GEN20	H1+16189	Olalde et al. 2018
Europe, central	BellB_Hu	Bell Beaker Hungary	Bell Beaker + Copper Age	2466-2210 BC	Budapest-Békásmegyer , NA	Hungary		I5015	H1aj	Olalde et al. 2018
Europe, central	BellB_Hu	Bell Beaker Hungary	Bell Beaker + Copper Age	2559-2301 BC	Budakalász, Csajerszke (M0 Site 12) , NA	Hungary		I3528	HV4a1+16291	Olalde et al. 2018
Europe, central	BellB_Hu	Bell Beaker Hungary	Bell Beaker + Copper Age	2458-2205 BC	Szigetszentmiklós,Felső Ürge-hegyi dűlő , NA	Hungary		I2786	I1	Olalde et al. 2018
Europe, central	BellB_Hu	Bell Beaker Hungary	Bell Beaker + Copper Age	2500-2000 BC	Budakalász, Csajerszke (M0 Site 12) , NA	Hungary		I3529	I3a	Olalde et al. 2018
Europe, central	BellB_Hu	Bell Beaker Hungary	Bell Beaker + Copper Age	2500-2000 BC	Szigetszentmiklós,Felső Ürge-hegyi dűlő , NA	Hungary		I4178	J1c1b1a	Olalde et al. 2018
Europe, central	BellB_Hu	Bell Beaker Hungary	Bell Beaker + Copper Age	2457-2201 BC	Szigetszentmiklós,Felső Ürge-hegyi dűlő , NA	Hungary		I2787	T2b	Olalde et al. 2018
Europe, central	BellB_Hu	Bell Beaker Hungary	Bell Beaker + Copper Age	2500-2000 BC	Szigetszentmiklós-Üdülősor , NA	Hungary		I7045 or HUNG499	T2c1d+152	Olalde et al. 2018
Europe, central	BellB_Hu	Bell Beaker Hungary	Bell Beaker + Copper Age	2468-2063 BC	Budapest-Békásmegyer , NA	Hungary		I2364	U5a2b	Olalde et al. 2018
Europe, central	BellB_Hu	Bell Beaker Hungary	Bell Beaker + Copper Age	2500-2000 BC	Szigetszentmiklós-Üdülősor , NA	Hungary		I7044 or HUNG498	U5b1d1b	Olalde et al. 2018
Europe, central	BellB_Hu	Bell Beaker Hungary	Bell Beaker + Copper Age	2464-2207 BC	Budapest-Békásmegyer , NA	Hungary		I2365 or GEN11a	V3	Olalde et al. 2018
Europe, south	BellB_Md	Bell Beaker Mediterranian	Bell Beaker + Copper Age	2500-1900 BC	Pergole 2, Partanna, Sicily , NA	Italy		I4930	H1e	Olalde et al. 2018
Europe, south	BellB_Md	Bell Beaker Mediterranian	Sardinia_Bell_Beaker	2340-2145 BC	Sardinia, Anghelu Ruju	Italy		I15941	H1k	Fernandes et al. 2020
Europe, south	BellB_Md	Bell Beaker Mediterranian	Sardinia_Bell_Beaker	2462-2213 BC	Sardinia, Anghelu Ruju	Italy		I15942	H4a1a+195C!	Fernandes et al. 2020
Europe, south	BellB_Md	Bell Beaker Mediterranian	Bell Beaker	4420-4260 BC	Padru Jossu (VS)	Italy	KY399145	MA108	HV0j1	Olivieri et al. 2017
Europe, south	BellB_Md	Bell Beaker Mediterranian	Sardinia_Bell_Beaker	2199-2032 BC	Sardinia, Serra Crabiles	Italy		I14676	J1c3j	Fernandes et al. 2020
Europe, south	BellB_Md	Bell Beaker Mediterranian	Sardinia_Bell_Beaker	2141-1976 BC	Sardinia, Serra Crabiles	Italy		I14675	J2b1a+16311C!	Fernandes et al. 2020
Europe, south	BellB_Md	Bell Beaker Mediterranian	Bell Beaker + Copper Age	2500-1900 BC	Pergole 2, Partanna, Sicily , NA	Italy		I4936	K1a	Olalde et al. 2018; Fernandes et al. 2020
Europe, south	BellB_Md	Bell Beaker Mediterranian	Sardinia_Bell_Beaker	2465-2297 BC	Sardinia, Serra Crabiles	Italy		I14677	K1a1b1	Fernandes et al. 2020
Europe, south	BellB_Md	Bell Beaker Mediterranian	Bell Beaker + Copper Age	2194-1939 BC	Via Guidorossi, Parma, Emilia Romagna , NA	Italy		I2478	K1a2a	Olalde et al. 2018
Europe, south	BellB_Md	Bell Beaker Mediterranian	Sardinia_Bell_Beaker15940	2345-2146 BC	Sardinia, Anghelu Ruju	Italy		I15940	M1a1b1	Fernandes et al. 2020
Europe, south	BellB_Md	Bell Beaker Mediterranian	Bell Beaker + Copper Age	2500-1900 BC	Pergole 2, Partanna, Sicily , NA	Italy		I4933	R0a	Olalde et al. 2018
Europe, south	BellB_Md	Bell Beaker Mediterranian	Bell Beaker + Copper Age	2200-1930 BC	Via Guidorossi, Parma, Emilia Romagna , NA	Italy		I1979	T2b3	Olalde et al. 2018
Europe, south	BellB_Md	Bell Beaker Mediterranian	Bell Beaker + Copper Age	2200-1930 BC	Via Guidorossi, Parma, Emilia Romagna , NA	Italy		I2477	T2b3+151	Olalde et al. 2018
Europe, south	BellB_Md	Bell Beaker Mediterranian	Sardinia_Bell_Beaker	2456-2203 BC	Sardinia, Serra Crabiles	Italy		I14678	V	Fernandes et al. 2020
Europe, central	BellB_Pol	Bell Beaker Poland	Bell Beaker Culture	no data	Pełczyska	Poland		pcw270	H	Linderholm et al. 2020
Europe, central	BellB_Pol	Bell Beaker Poland	Bell Beaker + Copper Age	2431-2150 BC	Samborzec, Little Poland , NA	Poland		I4251	H1	Olalde et al. 2018
Europe, central	BellB_Pol	Bell Beaker Poland	Bell Beaker + Copper Age	2008-1765 BC	Strachów , NA	Poland		I6538 or HB0057	H40	Olalde et al. 2018
Europe, central	BellB_Pol	Bell Beaker Poland	Bell Beaker + Copper Age	2455-2145 BC	Kornice , NA	Poland		I6581 or HB0031	H6a1a	Olalde et al. 2018
Europe, central	BellB_Pol	Bell Beaker Poland	Bell Beaker + Copper Age	2300-2150 BC	Jordanów Śląski , NA	Poland		I6580 or HB0024	K1a1b2b	Olalde et al. 2018
Europe, central	BellB_Pol	Bell Beaker Poland	Bell Beaker Culture	2347-2235 BC	Pełczyska	Poland		pcw260	T2b	Linderholm et al. 2020
Europe, central	BellB_Pol	Bell Beaker Poland	Bell Beaker + Copper Age	2456-2149 BC	Kornice , NA	Poland		I6534 or HB0030	T2e1	Olalde et al. 2018
Europe, central	BellB_Pol	Bell Beaker Poland	Bell Beaker Culture	no data	Pełczyska	Poland		pcw280	U5a1	Linderholm et al. 2020
Europe, central	BellB_Pol	Bell Beaker Poland	Bell Beaker + Copper Age	2285-2138 BC	Samborzec, Little Poland , NA	Poland		I4252	U5a1a1	Olalde et al. 2018
Europe, central	BellB_Pol	Bell Beaker Poland	Bell Beaker + Copper Age	2463-2205 BC	Kornice , NA	Poland		I6535 or HB0032	U5a2b	Olalde et al. 2018
Europe, central	BellB_Pol	Bell Beaker Poland	Bell Beaker + Copper Age	2343-2057 BC	Kornice , NA	Poland		I6582 or HB0040	U5a2b	Olalde et al. 2018
Europe, central	BellB_Pol	Bell Beaker Poland	Bell Beaker + Copper Age	2456-2207 BC	Samborzec, Little Poland , NA	Poland		I4253	U5a2c	Olalde et al. 2018
Europe, central	BellB_Pol	Bell Beaker Poland	Bell Beaker + Copper Age	2289-2050 BC	Żerniki Wielkie , NA	Poland		I6583 or HB0056	U5b1c2	Olalde et al. 2018
Europe, south, west	BellB_Sp	Bell Beaker Spain	Bell Beaker + Copper Age	2850-2250 BC	Paris Street, Cerdanyola, Barcelona , NA	Spain		I0823	H1	Olalde et al. 2018
Europe, south, west	BellB_Sp	Bell Beaker Spain	Bell Beaker + Copper Age	2500-1750 BC	Camino de las Yeseras, Madrid , NA	Spain		I6626 or RISE693	H1	Olalde et al. 2018
Europe, south, west	BellB_Sp	Bell Beaker Spain	Bell Beaker + Copper Age	2572-2348 BC	Paris Street, Cerdanyola, Barcelona , NA	Spain		I0257	H1ax	Olalde et al. 2018
Europe, south, west	BellB_Sp	Bell Beaker Spain	Bell Beaker + Copper Age	2850-2250 BC	Paris Street, Cerdanyola, Barcelona , NA	Spain		I0258	H1q	Olalde et al. 2018
Europe, south, west	BellB_Sp	Bell Beaker Spain	Bell Beaker + Copper Age	2834-2482 BC	Paris Street, Cerdanyola, Barcelona , NA	Spain		I0826	H1t	Olalde et al. 2018
Europe, south, west	BellB_Sp	Bell Beaker Spain	Bell Beaker + Copper Age	2456-2205 BC	Galeria da Cisterna, Almonda , NA	Portugal		I0839	H3	Olalde et al. 2018
Europe, south, west	BellB_Sp	Bell Beaker Spain	Bell Beaker + Copper Age	2460-2209 BC	Arroyal I, Burgos , NA	Spain		I0460	H45	Olalde et al. 2018
Europe, south, west	BellB_Sp	Bell Beaker Spain	Bell Beaker + Copper Age	2500-2000 BC	Humanejos, Madrid , NA	Spain		I6584 or Hume 21A	H4a1a+195	Olalde et al. 2018
Europe, south, west	BellB_Sp	Bell Beaker Spain	Bell Beaker + Copper Age	2500-2000 BC	La Magdalena, Madrid , NA	Spain		I6472 or RISE701	HV0b	Olalde et al. 2018
Europe, south, west	BellB_Sp	Bell Beaker Spain	Bell Beaker + Copper Age	2566-2345 BC	Arroyal I, Burgos , NA	Spain		I0462 or Roy5	K1a+195	Olalde et al. 2018
Europe, south, west	BellB_Sp	Bell Beaker Spain	Bell Beaker + Copper Age	2457-2206 BC	Arroyal I, Burgos , NA	Spain		I0458 or Roy1	K1a1b1	Olalde et al. 2018
Europe, south, west	BellB_Sp	Bell Beaker Spain	Bell Beaker + Copper Age	2455-2201 BC	Arroyal I, Burgos , NA	Spain		I0461 or Roy4	K1a1b1	Olalde et al. 2018
Europe, south, west	BellB_Sp	Bell Beaker Spain	Bell Beaker + Copper Age	2500-2000 BC	Humanejos, Madrid , NA	Spain		I6587 or Hume 15B	K1a1b1	Olalde et al. 2018
Europe, south, west	BellB_Sp	Bell Beaker Spain	Bell Beaker + Copper Age	2500-2000 BC	Humanejos, Madrid , NA	Spain		I6589 or Hume 11A	K1a1b1	Olalde et al. 2018
Europe, south, west	BellB_Sp	Bell Beaker Spain	Bell Beaker + Copper Age	2280-1984 BC	Virgazal, Tablada de Rudrón, Burgos , NA	Spain		I5665 or RISE911	K1a24a	Olalde et al. 2018
Europe, south, west	BellB_Sp	Bell Beaker Spain	Bell Beaker + Copper Age	2850-2250 BC	Paris Street, Cerdanyola, Barcelona , NA	Spain		I0260	K1a2a	Olalde et al. 2018
Europe, south, west	BellB_Sp	Bell Beaker Spain	Bell Beaker + Copper Age	2474-2298 BC	Paris Street, Cerdanyola, Barcelona , NA	Spain		I0825	K1a4a1	Olalde et al. 2018
Europe, south, west	BellB_Sp	Bell Beaker Spain	Bell Beaker + Copper Age	2700-2300 BC	Verdelha dos Ruivos, District of Lisbon , NA	Portugal		I6467 or RISE1184	K1a4a1	Olalde et al. 2018
Europe, south, west	BellB_Sp	Bell Beaker Spain	Bell Beaker + Copper Age	2344-2135 BC	Humanejos, Madrid , NA	Spain		I6585 or Hume 14A	K1a4a1	Olalde et al. 2018
Europe, south, west	BellB_Sp	Bell Beaker Spain	Bell Beaker + Copper Age	2700-2300 BC	Verdelha dos Ruivos, District of Lisbon , NA	Portugal		I6466 or RISE1183	K1b1a1	Olalde et al. 2018
Europe, south, west	BellB_Sp	Bell Beaker Spain	Bell Beaker + Copper Age	2460-2291 BC	Camino de las Yeseras, Madrid , NA	Spain		I4245	L1b1a	Olalde et al. 2018
Europe, south, west	BellB_Sp	Bell Beaker Spain	Bell Beaker + Copper Age	2850-2250 BC	Paris Street, Cerdanyola, Barcelona , NA	Spain		I1553	pre-H103	Olalde et al. 2018
Europe, south, west	BellB_Sp	Bell Beaker Spain	Bell Beaker + Copper Age	2464-2210 BC	Camino de las Yeseras, Madrid , NA	Spain		I4247	T2b3	Olalde et al. 2018
Europe, south, west	BellB_Sp	Bell Beaker Spain	Bell Beaker + Copper Age	2500-2000 BC	Humanejos, Madrid , NA	Spain		I6539 or Hume 5A	T2b3+151	Olalde et al. 2018
Europe, south, west	BellB_Sp	Bell Beaker Spain	Bell Beaker + Copper Age	2336-2063 BC	Cova da Moura, Torres Vedras , NA	Portugal		I4229	U5a2+16362	Olalde et al. 2018
Europe, south, west	BellB_Sp	Bell Beaker Spain	Bell Beaker + Copper Age	2500-2000 BC	La Magdalena, Madrid , NA	Spain		I6471 or RISE700	U5b1c1	Olalde et al. 2018
Europe, south, west	BellB_Sp	Bell Beaker Spain	Bell Beaker + Copper Age	1956-1743 BC	Camino de las Yeseras, Madrid , NA	Spain		I6623 or RISE696	U5b1f1a	Olalde et al. 2018
Europe, south, west	BellB_Sp	Bell Beaker Spain	Bell Beaker + Copper Age	2850-2250 BC	Paris Street, Cerdanyola, Barcelona , NA	Spain		I0261	U5b1i	Olalde et al. 2018
Europe, south, west	BellB_Sp	Bell Beaker Spain	Bell Beaker + Copper Age	2455-2200 BC	Galeria da Cisterna, Almonda , NA	Portugal		I0840	U5b1i	Olalde et al. 2018
Europe, south, west	BellB_Sp	Bell Beaker Spain	Bell Beaker + Copper Age	2500-1750 BC	Camino de las Yeseras, Madrid , NA	Spain		I6542 or Yese 12A	U5b1i	Olalde et al. 2018
Europe, south, west	BellB_Sp	Bell Beaker Spain	Bell Beaker + Copper Age	2800-1750 BC	Camino de las Yeseras, Madrid , NA	Spain		I6622 or RISE694	U5b1i	Olalde et al. 2018
Europe, south, west	BellB_Sp	Bell Beaker Spain	Bell Beaker + Copper Age	2600-2200 BC	Arroyal I, Burgos , NA	Spain		I0459 or Roy2	U5b2b	Olalde et al. 2018
Europe, south, west	BellB_Sp	Bell Beaker Spain	Bell Beaker + Copper Age	2500-2000 BC	Humanejos, Madrid , NA	Spain		I6588 or Hume 10A	U5b2b3	Olalde et al. 2018
Europe, south, west	BellB_Sp	Bell Beaker Spain	Bell Beaker + Copper Age	2850-2250 BC	Paris Street, Cerdanyola, Barcelona , NA	Spain		I0262	U5b3	Olalde et al. 2018
Europe, south, west	BellB_Sp	Bell Beaker Spain	Bell Beaker + Copper Age	2500-2000 BC	La Magdalena, Madrid , NA	Spain		I6475 or RISE704	U5b3	Olalde et al. 2018
Europe, south, west	BellB_Sp	Bell Beaker Spain	Bell Beaker + Copper Age	2850-2250 BC	Paris Street, Cerdanyola, Barcelona , NA	Spain		I0263	X2b+226	Olalde et al. 2018
Europe, south, west	BellB_Sp	Bell Beaker Spain	Bell Beaker + Copper Age	2700-2300 BC	Verdelha dos Ruivos, District of Lisbon , NA	Portugal		I1970	X2b+226	Olalde et al. 2018
Asia, central	Bot_CA	Botai_CA	Copper Age, Hunter Herder	3350-2250 BC	Central Steppe Northern Kazakhstan, Botai	Kazakhstan		BOT14	K1b2	Damgaard et al. 2018b WGS
Asia, central	Bot_CA	Botai_CA	Copper Age, Hunter Herder	3350-2250 BC	Central Steppe Northern Kazakhstan, Botai	Kazakhstan		BOT15	R1b1	Damgaard et al. 2018b WGS
Asia, central	Bot_CA	Botai_CA	Copper Age, Hunter Herder	3350-2250 BC	Central Steppe Northern Kazakhstan, Botai	Kazakhstan		BOT2016	Z1a	Damgaard et al. 2018b WGS
Europe, north	CCC	Comb Ceramic Culture	Comb Ceramic Culture	3900–3800	Kudruküla	Estonia		Kudruküla3	U2e1	Saag et al. 2017
Europe, north	CCC	Comb Ceramic Culture	Comb Ceramic Culture	3766–3359 BC	Kudruküla	Estonia		Kudruküla2	U4a	Saag et al. 2017
Europe, north	CCC	Comb Ceramic Culture	Combed Ware Culture	4230–3810 BC	Kõljala	Estonia	MG429015	Koljala1	U4a1	Mittnik et al. 2018
Europe, north	CCC	Comb Ceramic Culture	Combed Ware Culture	no data	Tamula	Estonia	MG429017	Tamula17	U4a1	Mittnik et al. 2018
Europe, north	CCC	Comb Ceramic Culture	Combed Ware Culture	3770–3640 BC	Kõljala, Estonia	Estonia	MG429016	Koljala3	U4a2	Mittnik et al. 2018
Europe, north	CCC	Comb Ceramic Culture	Combed Ware + Neolithic	3800–3640 BC	Tamula, Estonia , Tamula I	Estonia	MG429020	Tamula3	U4d2	Mittnik et al. 2018
Europe, north	CCC	Comb Ceramic Culture	Combed Ware Culture	4340-4050 BC	Tamula	Estonia	MG429021	Tamula8	U5a1d1	Mittnik et al. 2018
Europe, north	CCC	Comb Ceramic Culture	Combed Ware + Neolithic	3630–3360 BC	Tamula, Estonia , Tamula I	Estonia	MG429018	Tamula1	U5a1d2b	Mittnik et al. 2018
Europe, north	CCC	Comb Ceramic Culture	Combed Ware Culture	3700–3520 BC	Tamula	Estonia	MG429019	Tamula22	U5a1d2b	Mittnik et al. 2018
Europe, north	CCC	Comb Ceramic Culture	Comb Ceramic Culture	3764–3369 BC	Kudruküla	Estonia		Kudruküla1	U5b1d1	Saag et al. 2017
Europe, east	Cimm	Cimmerian	Cimmerian	936 -809 BC	Glinoe Sad	Moldova		cim358	C5c (50%)	Krzewińska et al 2018
Europe, east	Cimm	Cimmerian	Cimmerian	914 - 805 BC	Glinoe Sad	Moldova		cim357	H9a	Krzewińska et al 2018
Europe, east	Cimm	Cimmerian	Cimmerian	1008-838 BC	Mokra	Moldova		cim359	R	Krzewińska et al 2018
Europe, central	ConqC	Conqueror commoner	Hungarian conqueror commoner	10th century AD	Szegvár-Szőlőkalja	Hungary		SZAper154	B5b4	Maár et al. 2021
Europe, central	ConqC	Conqueror commoner	Hungarian conqueror	10th century AD	Sárrétudvari-Hízóföld	Hungary		Sarretudvari-Hizofold/103	C4a1b	Neparáczki et al. 2018
Europe, central	ConqC	Conqueror commoner	Hungarian conqueror commoner	10-11th century AD	Ibrány-Esbóhalom	Hungary		IBEper38	C4a2a1	Maár et al. 2021
Europe, central	ConqC	Conqueror commoner	Hungarian conqueror commoner	10-11th century AD	Püspökladány-Eperjesvölgy	Hungary		PLEper216	C4a2c	Maár et al. 2021
Europe, central	ConqC	Conqueror commoner	Hungarian conqueror commoner	10-11th century AD	Nagytarcsa-Homokbánya	Hungary		NTHper2	C4b	Maár et al. 2021
Europe, central	ConqC	Conqueror commoner	Hungarian conqueror commoner	10-11th century AD	Homokmégy-Székes	Hungary		HMSZper88	C5b1a	Maár et al. 2021
Europe, central	ConqC	Conqueror commoner	Hungarian conqueror commoner	10th century AD	Sárrétudvari-Hízóföld	Hungary		SHper21	D4b1	Maár et al. 2021
Europe, central	ConqC	Conqueror commoner	Hungarian conqueror commoner	10th century AD	Sárrétudvari-Hízóföld	Hungary		SHper267	D4b1	Maár et al. 2021
Europe, central	ConqC	Conqueror commoner	Hungarian conqueror commoner	10-11th century AD	Püspökladány-Eperjesvölgy	Hungary		PLEper380	D4e4	Maár et al. 2021
Europe, central	ConqC	Conqueror commoner	Hungarian conqueror commoner	10th century AD	Vörs-Papkert B	Hungary		VPBper310	D4e4	Maár et al. 2021
Europe, central	ConqC	Conqueror commoner	Hungarian conqueror commoner	10th century AD	Sárrétudvari-Hízóföld	Hungary		SHper143	D4j+16311	Maár et al. 2021
Europe, central	ConqC	Conqueror commoner	Hungarian conqueror commoner	10-11th century AD	Homokmégy-Székes	Hungary		HMSZper38	D4l2	Maár et al. 2021
Europe, central	ConqC	Conqueror commoner	Hungarian conqueror commoner	10-11th century AD	Homokmégy-Székes	Hungary		HMSZper32	D4m2a	Maár et al. 2021
Europe, central	ConqC	Conqueror commoner	Hungarian conqueror commoner	10-11th century AD	Püspökladány-Eperjesvölgy	Hungary		PLEper297	D5a3a1	Maár et al. 2021
Europe, central	ConqC	Conqueror commoner	Hungarian conqueror commoner	10-11th century AD	Ibrány-Esbóhalom	Hungary		IBEper79	H	Maár et al. 2021
Europe, central	ConqC	Conqueror commoner	Hungarian conqueror commoner	10-11th century AD	Magyarhomorog-Kónyadomb	Hungary		MHper50	H	Maár et al. 2021
Europe, central	ConqC	Conqueror commoner	Hungarian conqueror commoner	10-11th century AD	Magyarhomorog-Kónyadomb	Hungary		MHper51	H	Maár et al. 2021
Europe, central	ConqC	Conqueror commoner	Hungarian conqueror commoner	10-11th century AD	Homokmégy-Székes	Hungary		HMSZper274	H+16291	Maár et al. 2021
Europe, central	ConqC	Conqueror commoner	Hungarian conqueror commoner	10-11th century AD	Magyarhomorog-Kónyadomb	Hungary		MHper46	H102	Maár et al. 2021
Europe, central	ConqC	Conqueror commoner	Hungarian conqueror commoner	10-11th century AD	Ibrány-Esbóhalom	Hungary		IBEper262	H10a	Maár et al. 2021
Europe, central	ConqC	Conqueror commoner	Hungarian conqueror commoner	10-11th century AD	Magyarhomorog-Kónyadomb	Hungary		MHper106	H10e	Maár et al. 2021
Europe, central	ConqC	Conqueror commoner	Hungarian conqueror commoner	10-11th century AD	Magyarhomorog-Kónyadomb	Hungary		MHper22	H10e	Maár et al. 2021
Europe, central	ConqC	Conqueror commoner	Hungarian conqueror commoner	10-11th century AD	Magyarhomorog-Kónyadomb	Hungary		MHper66	H10e	Maár et al. 2021
Europe, central	ConqC	Conqueror commoner	Hungarian conqueror commoner	10th century AD	Sárrétudvari-Hízóföld	Hungary		SHper200	H11	Maár et al. 2021
Europe, central	ConqC	Conqueror commoner	Hungarian conqueror commoner	10th century AD	Vörs-Papkert B	Hungary		VPBper661	H11a	Maár et al. 2021
Europe, central	ConqC	Conqueror commoner	Hungarian conqueror commoner	10-11th century AD	Magyarhomorog-Kónyadomb	Hungary		MHper137	H11a2	Maár et al. 2021
Europe, central	ConqC	Conqueror commoner	Hungarian conqueror commoner	10-11th century AD	Magyarhomorog-Kónyadomb	Hungary		MHper107	H11a7	Maár et al. 2021
Europe, central	ConqC	Conqueror commoner	Hungarian conqueror commoner	10-11th century AD	Püspökladány-Eperjesvölgy	Hungary		PLEper13	H13a2b2	Maár et al. 2021
Europe, central	ConqC	Conqueror commoner	Hungarian conqueror commoner	10-11th century AD	Püspökladány-Eperjesvölgy	Hungary		PLEper214	H13a2b2	Maár et al. 2021
Europe, central	ConqC	Conqueror commoner	Hungarian conqueror commoner	10-11th century AD	Püspökladány-Eperjesvölgy	Hungary		PLEper74	H13a2b2a	Maár et al. 2021
Europe, central	ConqC	Conqueror commoner	Hungarian conqueror	11th century AD	Vörs-Papkert B	Hungary		VPBper600	H13a2b2a	Maár et al. 2021
Europe, central	ConqC	Conqueror commoner	Hungarian conqueror commoner	10-11th century AD	Ibrány-Esbóhalom	Hungary		IBEper249	H13a2c1	Maár et al. 2021
Europe, central	ConqC	Conqueror commoner	Hungarian conqueror commoner	10th century AD	Sárrétudvari-Hízóföld	Hungary		SHper32	H14a	Maár et al. 2021
Europe, central	ConqC	Conqueror commoner	Hungarian conqueror commoner	10-11th century AD	Püspökladány-Eperjesvölgy	Hungary		PLEper95	H16a1	Maár et al. 2021
Europe, central	ConqC	Conqueror commoner	Hungarian conqueror commoner	10th century AD	Vörs-Papkert B	Hungary		VPBper561	H17a1	Maár et al. 2021
Europe, central	ConqC	Conqueror commoner	Hungarian conqueror commoner	10-11th century AD	Püspökladány-Eperjesvölgy	Hungary		PLEper195	H1a1	Maár et al. 2021
Europe, central	ConqC	Conqueror commoner	Hungarian conqueror commoner	10th century AD	Szegvár-Szőlőkalja	Hungary		SZAper7	H1a1c	Maár et al. 2021
Europe, central	ConqC	Conqueror commoner	Hungarian conqueror commoner	10-11th century AD	Magyarhomorog-Kónyadomb	Hungary		MHper157	H1a7	Maár et al. 2021
Europe, central	ConqC	Conqueror commoner	Hungarian conqueror commoner	10th century AD	Sárrétudvari-Hízóföld	Hungary		SHper41	H1aj	Maár et al. 2021
Europe, central	ConqC	Conqueror commoner	Hungarian conqueror commoner	10th century AD	Sárrétudvari-Hízóföld	Hungary		SHper102	H1aj	Maár et al. 2021
Europe, central	ConqC	Conqueror commoner	Hungarian conqueror commoner	10-11th century AD	Ibrány-Esbóhalom	Hungary		IBEper207	H1b	Maár et al. 2021
Europe, central	ConqC	Conqueror commoner	Hungarian conqueror	10th century AD	Sárrétudvari-Hízóföld	Hungary		Sarretudvari-Hizofold/81	H1c	Neparáczki et al. 2018
Europe, central	ConqC	Conqueror commoner	Hungarian conqueror commoner	10-11th century AD	Homokmégy-Székes	Hungary		HMSZper72	H1c	Maár et al. 2021
Europe, central	ConqC	Conqueror commoner	Hungarian conqueror commoner	10-11th century AD	Magyarhomorog-Kónyadomb	Hungary		MHper58	H1c	Maár et al. 2021
Europe, central	ConqC	Conqueror commoner	Hungarian conqueror commoner	10th century AD	Sárrétudvari-Hízóföld	Hungary		SHper80	H1c	Maár et al. 2021
Europe, central	ConqC	Conqueror commoner	Hungarian conqueror	10th century AD	Sárrétudvari-Hízóföld	Hungary		Sarretudvari-Hizofold/66	H1c1	Neparáczki et al. 2018
Europe, central	ConqC	Conqueror commoner	Hungarian conqueror commoner	10-11th century AD	Püspökladány-Eperjesvölgy	Hungary		PLEper264	H1c2	Maár et al. 2021
Europe, central	ConqC	Conqueror commoner	Hungarian conqueror commoner	10-11th century AD	Ibrány-Esbóhalom	Hungary		IBEper71	H1j	Maár et al. 2021
Europe, central	ConqC	Conqueror commoner	Hungarian conqueror commoner	10-11th century AD	Püspökladány-Eperjesvölgy	Hungary		PLEper384	H1q	Maár et al. 2021
Europe, central	ConqC	Conqueror commoner	Hungarian conqueror commoner	10-11th century AD	Homokmégy-Székes	Hungary		HMSZper50	H1u2	Maár et al. 2021
Europe, central	ConqC	Conqueror commoner	Hungarian conqueror commoner	10-11th century AD	Ibrány-Esbóhalom	Hungary		IBEper139	H1u2	Maár et al. 2021
Europe, central	ConqC	Conqueror commoner	Hungarian conqueror commoner	10th century AD	Sárrétudvari-Hízóföld	Hungary		SHper259	H3	Maár et al. 2021
Europe, central	ConqC	Conqueror commoner	Hungarian conqueror commoner	10th century AD	Sárrétudvari-Hízóföld	Hungary		SHper258	H3	Maár et al. 2021
Europe, central	ConqC	Conqueror commoner	Hungarian conqueror commoner	10-11th century AD	Ibrány-Esbóhalom	Hungary		IBEper20	H3h	Maár et al. 2021
Europe, central	ConqC	Conqueror commoner	Hungarian conqueror commoner	10-11th century AD	Magyarhomorog-Kónyadomb	Hungary		MHper60	H3h	Maár et al. 2021
Europe, central	ConqC	Conqueror commoner	Hungarian conqueror	11th century AD	Vörs-Papkert B	Hungary		VPBper118	H47a	Maár et al. 2021
Europe, central	ConqC	Conqueror commoner	Hungarian conqueror	11th century AD	Vörs-Papkert B	Hungary		VPBper122	H47a	Maár et al. 2021
Europe, central	ConqC	Conqueror commoner	Hungarian conqueror commoner	10th century AD	Vörs-Papkert B	Hungary		VPBper620	H4a1	Maár et al. 2021
Europe, central	ConqC	Conqueror commoner	Hungarian conqueror commoner	10-11th century AD	Püspökladány-Eperjesvölgy	Hungary		PLEper327	H4a1a1a	Maár et al. 2021
Europe, central	ConqC	Conqueror commoner	Hungarian conqueror commoner	10th century AD	Sárrétudvari-Hízóföld	Hungary		SHper90	H4a1a1a	Maár et al. 2021
Europe, central	ConqC	Conqueror commoner	Hungarian conqueror commoner	10-11th century AD	Homokmégy-Székes	Hungary		HMSZper229	H5	Maár et al. 2021
Europe, central	ConqC	Conqueror commoner	Hungarian conqueror commoner	10-11th century AD	Ibrány-Esbóhalom	Hungary		IBEper199	H5a	Maár et al. 2021
Europe, central	ConqC	Conqueror commoner	Hungarian conqueror commoner	10-11th century AD	Homokmégy-Székes	Hungary		HMSZper49	H5a1	Maár et al. 2021
Europe, central	ConqC	Conqueror commoner	Hungarian conqueror commoner	10-11th century AD	Ibrány-Esbóhalom	Hungary		IBEper55	H5a1n	Maár et al. 2021
Europe, central	ConqC	Conqueror commoner	Hungarian conqueror commoner	10-11th century AD	Homokmégy-Székes	Hungary		HMSZper86	H5b	Maár et al. 2021
Europe, central	ConqC	Conqueror commoner	Hungarian conqueror commoner	10-11th century AD	Ibrány-Esbóhalom	Hungary		IBEper194	H5e1a	Maár et al. 2021
Europe, central	ConqC	Conqueror commoner	Hungarian conqueror commoner	10-11th century AD	Ibrány-Esbóhalom	Hungary		IBEper176	H6a1a	Maár et al. 2021
Europe, central	ConqC	Conqueror commoner	Hungarian conqueror commoner	10-11th century AD	Püspökladány-Eperjesvölgy	Hungary		PLEper20	H6a1a	Maár et al. 2021
Europe, central	ConqC	Conqueror commoner	Hungarian conqueror commoner	10th century AD	Szegvár-Oromdűlő	Hungary		SZODper426	H6a1a4	Maár et al. 2021
Europe, central	ConqC	Conqueror commoner	Hungarian conqueror commoner	10-11th century AD	Homokmégy-Székes	Hungary		HMSZper221	H6a1b	Maár et al. 2021
Europe, central	ConqC	Conqueror commoner	Hungarian conqueror commoner	10th century AD	Szegvár-Oromdűlő	Hungary		SZODper394	H6a1b3	Maár et al. 2021
Europe, central	ConqC	Conqueror commoner	Hungarian conqueror commoner	10th century AD	Szegvár-Oromdűlő	Hungary		SZODper376	H6b	Maár et al. 2021
Europe, central	ConqC	Conqueror commoner	Hungarian conqueror commoner	10th century AD	Sárrétudvari-Hízóföld	Hungary		SHper65	H7	Maár et al. 2021
Europe, central	ConqC	Conqueror commoner	Hungarian conqueror commoner	10th century AD	Sárrétudvari-Hízóföld	Hungary		SHper264	H7a1	Maár et al. 2021
Europe, central	ConqC	Conqueror Commoner	Hungarian conqueror elite	10th century AD	Magyarhomorog-Kónyadomb	Hungary		Magyarhomorog/120/anc2	H84	Neparáczki et al. 2018
Europe, central	ConqC	Conqueror commoner	Hungarian conqueror	10th century AD	Sárrétudvari-Hízóföld	Hungary		Sarretudvari-Hizofold/136	HV14a	Neparáczki et al. 2018
Europe, central	ConqC	Conqueror commoner	Hungarian conqueror commoner	10th century AD	Sárrétudvari-Hízóföld	Hungary		SHper182	HV15	Maár et al. 2021
Europe, central	ConqC	Conqueror commoner	Hungarian conqueror commoner	10-11th century AD	Ibrány-Esbóhalom	Hungary		IBEper106	HV1a1a	Maár et al. 2021
Europe, central	ConqC	Conqueror commoner	Hungarian conqueror commoner	10-11th century AD	Magyarhomorog-Kónyadomb	Hungary		MHper207	HV4c	Maár et al. 2021
Europe, central	ConqC	Conqueror commoner	Hungarian conqueror commoner	10-11th century AD	Ibrány-Esbóhalom	Hungary		IBEper54	I	Maár et al. 2021
Europe, central	ConqC	Conqueror commoner	Hungarian conqueror commoner	10-11th century AD	Magyarhomorog-Kónyadomb	Hungary		MHper28	I1a1a	Maár et al. 2021
Europe, central	ConqC	Conqueror commoner	Hungarian conqueror commoner	10-11th century AD	Magyarhomorog-Kónyadomb	Hungary		MHper87	I1a1a3	Maár et al. 2021
Europe, central	ConqC	Conqueror commoner	Hungarian conqueror commoner	10-11th century AD	Nagytarcsa-Homokbánya	Hungary		NTHper19	I4a	Maár et al. 2021
Europe, central	ConqC	Conqueror commoner	Hungarian conqueror	10th century AD	Sárrétudvari-Hízóföld	Hungary		Sarretudvari-Hizofold/5/anc10	I5a1a	Neparáczki et al. 2018
Europe, central	ConqC	Conqueror commoner	Hungarian conqueror commoner	10-11th century AD	Ibrány-Esbóhalom	Hungary		IBEper107	I5a2+16086	Maár et al. 2021
Europe, central	ConqC	Conqueror commoner	Hungarian conqueror commoner	10-11th century AD	Homokmégy-Székes	Hungary		HMSZper143	J1c2j	Maár et al. 2021
Europe, central	ConqC	Conqueror commoner	Hungarian conqueror commoner	10-11th century AD	Homokmégy-Székes	Hungary		HMSZper33	J1c2j	Maár et al. 2021
Europe, central	ConqC	Conqueror commoner	Hungarian conqueror	10th century AD	Sárrétudvari-Hízóföld	Hungary		Sarretudvari-Hizofold/213/anc13	J1c3g	Neparáczki et al. 2018
Europe, central	ConqC	Conqueror commoner	Hungarian conqueror commoner	10th century AD	Szegvár-Szőlőkalja	Hungary		SZAper44	J1c5	Maár et al. 2021
Europe, central	ConqC	Conqueror commoner	Hungarian conqueror commoner	10th century AD	Sárrétudvari-Hízóföld	Hungary		SHper46	J2a1a1a	Maár et al. 2021
Europe, central	ConqC	Conqueror commoner	Hungarian conqueror commoner	10th century AD	Sárrétudvari-Hízóföld	Hungary		SHper84	J2a2e	Maár et al. 2021
Europe, central	ConqC	Conqueror commoner	Hungarian conqueror commoner	10th century AD	Sárrétudvari-Hízóföld	Hungary		SHper175	J2b1a	Maár et al. 2021
Europe, central	ConqC	Conqueror commoner	Hungarian conqueror commoner	10-11th century AD	Püspökladány-Eperjesvölgy	Hungary		PLEper57	J2b1c	Maár et al. 2021
Europe, central	ConqC	Conqueror commoner	Hungarian conqueror commoner	10-11th century AD	Magyarhomorog-Kónyadomb	Hungary		MHper47	K1a+150	Maár et al. 2021
Europe, central	ConqC	Conqueror commoner	Hungarian conqueror commoner	10-11th century AD	Homokmégy-Székes	Hungary		HMSZper53	K1a1a	Maár et al. 2021
Europe, central	ConqC	Conqueror commoner	Hungarian conqueror commoner	10-11th century AD	Homokmégy-Székes	Hungary		HMSZper5	K1a1b1	Maár et al. 2021
Europe, central	ConqC	Conqueror commoner	Hungarian conqueror commoner	10-11th century AD	Püspökladány-Eperjesvölgy	Hungary		PLEper38	K1a2	Maár et al. 2021
Europe, central	ConqC	Conqueror commoner	Hungarian conqueror commoner	10-11th century AD	Magyarhomorog-Kónyadomb	Hungary		MHper61	K1a4a1	Maár et al. 2021
Europe, central	ConqC	Conqueror commoner	Hungarian conqueror commoner	10-11th century AD	Magyarhomorog-Kónyadomb	Hungary		MHper73	K1a4c1	Maár et al. 2021
Europe, central	ConqC	Conqueror commoner	Hungarian conqueror commoner	10-11th century AD	Püspökladány-Eperjesvölgy	Hungary		PLEper54	K1c1	Maár et al. 2021
Europe, central	ConqC	Conqueror commoner	Hungarian conqueror	10th century AD	Szegvár-Oromdűlő	Hungary		Szegvar-Oromdulo/412/anc5	K1c1d	Neparáczki et al. 2018
Europe, central	ConqC	Conqueror commoner	Hungarian conqueror commoner	10-11th century AD	Ibrány-Esbóhalom	Hungary		IBEper154	K2b2	Maár et al. 2021
Europe, central	ConqC	Conqueror commoner	Hungarian conqueror commoner	10-11th century AD	Püspökladány-Eperjesvölgy	Hungary		PLEper418	M1a1b1	Maár et al. 2021
Europe, central	ConqC	Conqueror commoner	Hungarian conqueror commoner	10-11th century AD	Magyarhomorog-Kónyadomb	Hungary		MHper26	M1b2	Maár et al. 2021
Europe, central	ConqC	Conqueror commoner	Hungarian conqueror	10th century AD	Szabadkígyós-Pálliget	Hungary		Szabadkigyos-Palliget/7/anc4	N1a1a1a1	Neparáczki et al. 2018
Europe, central	ConqC	Conqueror commoner	Hungarian conqueror	10th century AD	Orosháza-Görbicstanya	Hungary		Oroshaza-Gorbicstanya/2/anc3	N1a1a1a1a	Neparáczki et al. 2018
Europe, central	ConqC	Conqueror commoner	Hungarian conqueror commoner	10-11th century AD	Homokmégy-Székes	Hungary		HMSZper36	N1a1a1a1a	Maár et al. 2021
Europe, central	ConqC	Conqueror commoner	Hungarian conqueror commoner	10-11th century AD	Homokmégy-Székes	Hungary		HMSZper35	N1a1a1a1a	Maár et al. 2021
Europe, central	ConqC	Conqueror commoner	Hungarian conqueror commoner	10-11th century AD	Püspökladány-Eperjesvölgy	Hungary		PLEper115	N1a1a1a1a	Maár et al. 2021
Europe, central	ConqC	Conqueror commoner	Hungarian conqueror commoner	10-11th century AD	Ibrány-Esbóhalom	Hungary		IBEper206	N1b1a3	Maár et al. 2021
Europe, central	ConqC	Conqueror commoner	Hungarian conqueror commoner	10th century AD	Szegvár-Oromdűlő	Hungary		SZODper566	N9a9	Maár et al. 2021
Europe, central	ConqC	Conqueror commoner	Hungarian conqueror commoner	10-11th century AD	Ibrány-Esbóhalom	Hungary		IBEper90	R1a	Maár et al. 2021
Europe, central	ConqC	Conqueror commoner	Hungarian conqueror commoner	10-11th century AD	Magyarhomorog-Kónyadomb	Hungary		MHper17	T1a	Maár et al. 2021
Europe, central	ConqC	Conqueror commoner	Hungarian conqueror commoner	10-11th century AD	Magyarhomorog-Kónyadomb	Hungary		MHper151	T1a1	Maár et al. 2021
Europe, central	ConqC	Conqueror commoner	Hungarian conqueror commoner	10-11th century AD	Ibrány-Esbóhalom	Hungary		IBEper267	T1a1b	Maár et al. 2021
Europe, central	ConqC	Conqueror commoner	Hungarian conqueror commoner	10-11th century AD	Magyarhomorog-Kónyadomb	Hungary		MHper88	T1a4	Maár et al. 2021
Europe, central	ConqC	Conqueror commoner	Hungarian conqueror commoner	10-11th century AD	Ibrány-Esbóhalom	Hungary		IBEper64	T1b3	Maár et al. 2021
Europe, central	ConqC	Conqueror commoner	Hungarian conqueror	10th century AD	Sárrétudvari-Hízóföld	Hungary		Sarretudvari-Hizofold/9/anc11	T2b	Neparáczki et al. 2018
Europe, central	ConqC	Conqueror commoner	Hungarian conqueror commoner	10th century AD	Sárrétudvari-Hízóföld	Hungary		SHper245	T2b	Maár et al. 2021
Europe, central	ConqC	Conqueror commoner	Hungarian conqueror commoner	10th century AD	Sárrétudvari-Hízóföld	Hungary		SHper98	T2b	Maár et al. 2021
Europe, central	ConqC	Conqueror commoner	Hungarian conqueror commoner	10-11th century AD	Püspökladány-Eperjesvölgy	Hungary		PLEper324	T2b+152	Maár et al. 2021
Europe, central	ConqC	Conqueror commoner	Hungarian conqueror commoner	10th century AD	Vörs-Papkert B	Hungary		VPBper167	T2b+152	Maár et al. 2021
Europe, central	ConqC	Conqueror commoner	Hungarian conqueror commoner	10-11th century AD	Nagytarcsa-Homokbánya	Hungary		NTHper20	T2b4a	Maár et al. 2021
Europe, central	ConqC	Conqueror commoner	Hungarian conqueror commoner	10th century AD	Szegvár-Szőlőkalja	Hungary		SZAper52	T2c1d1	Maár et al. 2021
Europe, central	ConqC	Conqueror commoner	Hungarian conqueror commoner	10-11th century AD	Püspökladány-Eperjesvölgy	Hungary		PLEper23	T2d2	Maár et al. 2021
Europe, central	ConqC	Conqueror commoner	Hungarian conqueror commoner	10-11th century AD	Homokmégy-Székes	Hungary		HMSZper118	T2e	Maár et al. 2021
Europe, central	ConqC	Conqueror commoner	Hungarian conqueror commoner	10-11th century AD	Homokmégy-Székes	Hungary		HMSZper245	T2e	Maár et al. 2021
Europe, central	ConqC	Conqueror commoner	Hungarian conqueror commoner	10-11th century AD	Ibrány-Esbóhalom	Hungary		IBEper192	T2e7	Maár et al. 2021
Europe, central	ConqC	Conqueror commoner	Hungarian conqueror	10th century AD	Sárrétudvari-Hízóföld	Hungary		Sarretudvari-Hizofold/118/anc12	T2f1a1	Neparáczki et al. 2018
Europe, central	ConqC	Conqueror commoner	Hungarian conqueror commoner	10-11th century AD	Ibrány-Esbóhalom	Hungary		IBEper264	U1a1a+16129	Maár et al. 2021
Europe, central	ConqC	Conqueror commoner	Hungarian conqueror commoner	10th century AD	Sárrétudvari-Hízóföld	Hungary		SHper12	U2e1	Maár et al. 2021
Europe, central	ConqC	Conqueror commoner	Hungarian conqueror commoner	10-11th century AD	Püspökladány-Eperjesvölgy	Hungary		PLEper28	U2e1b	Maár et al. 2021
Europe, central	ConqC	Conqueror commoner	Hungarian conqueror commoner	10-11th century AD	Homokmégy-Székes	Hungary		HMSZper95	U2e1b1	Maár et al. 2021
Europe, central	ConqC	Conqueror commoner	Hungarian conqueror commoner	10-11th century AD	Homokmégy-Székes	Hungary		HMSZper157	U3a1b	Maár et al. 2021
Europe, central	ConqC	Conqueror commoner	Hungarian conqueror commoner	10-11th century AD	Homokmégy-Székes	Hungary		HMSZper273	U3b2a	Maár et al. 2021
Europe, central	ConqC	Conqueror commoner	Hungarian conqueror commoner	10-11th century AD	Püspökladány-Eperjesvölgy	Hungary		PLEper354	U3b3	Maár et al. 2021
Europe, central	ConqC	Conqueror commoner	Hungarian conqueror commoner	10-11th century AD	Ibrány-Esbóhalom	Hungary		IBEper208	U4a	Maár et al. 2021
Europe, central	ConqC	Conqueror commoner	Hungarian conqueror commoner	10-11th century AD	Magyarhomorog-Kónyadomb	Hungary		MHper21	U4a1	Maár et al. 2021
Europe, central	ConqC	Conqueror commoner	Hungarian conqueror commoner	10-11th century AD	Homokmégy-Székes	Hungary		HMSZper208	U4a1a	Maár et al. 2021
Europe, central	ConqC	Conqueror commoner	Hungarian conqueror commoner	10-11th century AD	Magyarhomorog-Kónyadomb	Hungary		MHper56	U4a1c	Maár et al. 2021
Europe, central	ConqC	Conqueror commoner	Hungarian conqueror commoner	10-11th century AD	Homokmégy-Székes	Hungary		HMSZper231	U4a2	Maár et al. 2021
Europe, central	ConqC	Conqueror commoner	Hungarian conqueror commoner	10-11th century AD	Homokmégy-Székes	Hungary		HMSZper232	U4a2	Maár et al. 2021
Europe, central	ConqC	Conqueror commoner	Hungarian conqueror commoner	10-11th century AD	Püspökladány-Eperjesvölgy	Hungary		PLEper20pont5	U4a2	Maár et al. 2021
Europe, central	ConqC	Conqueror commoner	Hungarian conqueror	11th century AD	Vörs-Papkert B	Hungary		VPBper588	U4a2	Maár et al. 2021
Europe, central	ConqC	Conqueror commoner	Hungarian conqueror commoner	10-11th century AD	Magyarhomorog-Kónyadomb	Hungary		MHper41	U4a2a	Maár et al. 2021
Europe, central	ConqC	Conqueror commoner	Hungarian conqueror commoner	10-11th century AD	Homokmégy-Székes	Hungary		HMSZper132	U4b1a3a	Maár et al. 2021
Europe, central	ConqC	Conqueror commoner	Hungarian conqueror commoner	10-11th century AD	Homokmégy-Székes	Hungary		HMSZper103	U4c1	Maár et al. 2021
Europe, central	ConqC	Conqueror commoner	Hungarian conqueror commoner	10th century AD	Sárrétudvari-Hízóföld	Hungary		SHper53	U5a1+@16192	Maár et al. 2021
Europe, central	ConqC	Conqueror commoner	Hungarian conqueror commoner	10-11th century AD	Magyarhomorog-Kónyadomb	Hungary		MHper153	U5a1a1	Maár et al. 2021
Europe, central	ConqC	Conqueror commoner	Hungarian conqueror commoner	10th century AD	Sárrétudvari-Hízóföld	Hungary		SHper251	U5a1a1a	Maár et al. 2021
Europe, central	ConqC	Conqueror commoner	Hungarian conqueror commoner	10-11th century AD	Püspökladány-Eperjesvölgy	Hungary		PLEper441	U5a1a1h	Maár et al. 2021
Europe, central	ConqC	Conqueror commoner	Hungarian conqueror commoner	10-11th century AD	Püspökladány-Eperjesvölgy	Hungary		PLEper442	U5a1a1h	Maár et al. 2021
Europe, central	ConqC	Conqueror commoner	Hungarian conqueror commoner	10-11th century AD	Püspökladány-Eperjesvölgy	Hungary		PLEper19	U5a1b1	Maár et al. 2021
Europe, central	ConqC	Conqueror commoner	Hungarian conqueror commoner	10-11th century AD	Homokmégy-Székes	Hungary		HMSZper43	U5a1c2a1	Maár et al. 2021
Europe, central	ConqC	Conqueror commoner	Hungarian conqueror commoner	10-11th century AD	Homokmégy-Székes	Hungary		HMSZper215	U5a1d2b	Maár et al. 2021
Europe, central	ConqC	Conqueror commoner	Hungarian conqueror commoner	10-11th century AD	Nagytarcsa-Homokbánya	Hungary		NTHper1	U5a1d2b	Maár et al. 2021
Europe, central	ConqC	Conqueror commoner	Hungarian conqueror commoner	10-11th century AD	Homokmégy-Székes	Hungary		HMSZper34	U5a2a1	Maár et al. 2021
Europe, central	ConqC	Conqueror commoner	Hungarian conqueror	10th century AD	Szegvár-Oromdűlő	Hungary		Szegvar-Oromdulo/593/anc6	U5a2a1b	Neparáczki et al. 2018
Europe, central	ConqC	Conqueror commoner	Hungarian conqueror commoner	10-11th century AD	Püspökladány-Eperjesvölgy	Hungary		PLEper184	U5a2a1b	Maár et al. 2021
Europe, central	ConqC	Conqueror commoner	Hungarian conqueror commoner	10th century AD	Sárrétudvari-Hízóföld	Hungary		SHper29	U5a2b	Maár et al. 2021
Europe, central	ConqC	Conqueror commoner	Hungarian conqueror commoner	10-11th century AD	Püspökladány-Eperjesvölgy	Hungary		PLEper337	U5a2b1c	Maár et al. 2021
Europe, central	ConqC	Conqueror commoner	Hungarian conqueror commoner	10-11th century AD	Püspökladány-Eperjesvölgy	Hungary		PLEper368	U5b1b1+@16192	Maár et al. 2021
Europe, central	ConqC	Conqueror commoner	Hungarian conqueror commoner	10-11th century AD	Ibrány-Esbóhalom	Hungary		IBEper135	U5b1b1a	Maár et al. 2021
Europe, central	ConqC	Conqueror commoner	Hungarian conqueror commoner	10-11th century AD	Ibrány-Esbóhalom	Hungary		IBEper94	U5b1b2	Maár et al. 2021
Europe, central	ConqC	Conqueror commoner	Hungarian conqueror commoner	10th century AD	Sárrétudvari-Hízóföld	Hungary		SHper63	U5b1d1	Maár et al. 2021
Europe, central	ConqC	Conqueror commoner	Hungarian conqueror commoner	10th century AD	Sárrétudvari-Hízóföld	Hungary		SHper83	U5b2b	Maár et al. 2021
Europe, central	ConqC	Conqueror commoner	Hungarian conqueror commoner	10-11th century AD	Homokmégy-Székes	Hungary		HMSZper93	U8a1a1	Maár et al. 2021
Europe, central	ConqC	Conqueror commoner	Hungarian conqueror commoner	10-11th century AD	Homokmégy-Székes	Hungary		HMSZper125	U8b1a1	Maár et al. 2021
Europe, central	ConqC	Conqueror commoner	Hungarian conqueror commoner	10th century AD	Szegvár-Szőlőkalja	Hungary		SZAper29	U8b1b	Maár et al. 2021
Europe, central	ConqC	Conqueror commoner	Hungarian conqueror commoner	10-11th century AD	Homokmégy-Székes	Hungary		HMSZper92	U8b1b1	Maár et al. 2021
Europe, central	ConqC	Conqueror commoner	Hungarian conqueror commoner	10th century AD	Sárrétudvari-Hízóföld	Hungary		SHper3	V13	Maár et al. 2021
Europe, central	ConqC	Conqueror commoner	Hungarian conqueror commoner	10-11th century AD	Püspökladány-Eperjesvölgy	Hungary		PLEper63	V6	Maár et al. 2021
Europe, central	ConqC	Conqueror commoner	Hungarian conqueror commoner	10-11th century AD	Püspökladány-Eperjesvölgy	Hungary		PLEper84	V6	Maár et al. 2021
Europe, central	ConqC	Conqueror commoner	Hungarian conqueror commoner	10-11th century AD	Homokmégy-Székes	Hungary		HMSZper241	V7a	Maár et al. 2021
Europe, central	ConqC	Conqueror commoner	Hungarian conqueror commoner	10-11th century AD	Homokmégy-Székes	Hungary		HMSZper41	V7a	Maár et al. 2021
Europe, central	ConqC	Conqueror commoner	Hungarian conqueror commoner	10-11th century AD	Ibrány-Esbóhalom	Hungary		IBEper161	V7a	Maár et al. 2021
Europe, central	ConqC	Conqueror commoner	Hungarian conqueror commoner	10th century AD	Sárrétudvari-Hízóföld	Hungary		SHper110	V7a	Maár et al. 2021
Europe, central	ConqC	Conqueror commoner	Hungarian conqueror commoner	10th century AD	Sárrétudvari-Hízóföld	Hungary		SHper233	W3a1	Maár et al. 2021
Europe, central	ConqC	Conqueror commoner	Hungarian conqueror commoner	10th century AD	Sárrétudvari-Hízóföld	Hungary		SHper199	W3a1	Maár et al. 2021
Europe, central	ConqC	Conqueror commoner	Hungarian conqueror commoner	10th century AD	Sárrétudvari-Hízóföld	Hungary		SHper197	W3a1a	Maár et al. 2021
Europe, central	ConqC	Conqueror commoner	Hungarian conqueror commoner	10th century AD	Sárrétudvari-Hízóföld	Hungary		SHper106	W5	Maár et al. 2021
Europe, central	ConqC	Conqueror commoner	Hungarian conqueror commoner	10-11th century AD	Püspökladány-Eperjesvölgy	Hungary		PLEper200	X2f	Maár et al. 2021
Europe, central	ConqE	Conqueror Elite	Hungarian conqueror elite	10th century AD	Karos-Eperjesszög 3	Hungary		Karos3/12	A12	Neparáczki et al. 2018
Europe, central	ConqE	Conqueror Elite	Hungarian conqueror elite	10th century AD	Karos-Eperjesszög 3	Hungary		Karos3/1	B4d1	Neparáczki et al. 2018
Europe, central	ConqE	Conqueror Elite	Hungarian conqueror elite	10th century AD	Karos-Eperjesszög 3	Hungary		Karos3/13	B4d1	Neparáczki et al. 2018
Europe, central	ConqE	Conqueror Elite	Hungarian conqueror elite	10th century AD	Karos-Eperjesszög 3	Hungary		Karos3/5	B4d1	Neparáczki et al. 2018
Europe, central	ConqE	Conqueror Elite	Hungarian conqueror elite	10th century AD	Karos-Eperjesszög 3	Hungary		Karos3/6	B4d1	Neparáczki et al. 2018
Europe, central	ConqE	Conqueror Elite	Hungarian conqueror elite	10th century AD	Karos-Eperjesszög 2	Hungary		Karos2/20	C4b	Neparáczki et al. 2018
Europe, central	ConqE	Conqueror Elite	Hungarian conqueror elite	10th century AD	Kenézlő-Fazekaszug 2	Hungary		Kenezlo-Fazekaszug2/10936	C4b	Neparáczki et al. 2018
Europe, central	ConqE	Conqueror Elite	Hungarian conqueror elite	10th century AD	Karos-Eperjesszög 2	Hungary		Karos2/11	D2	Neparáczki et al. 2018
Europe, central	ConqE	Conqueror Elite	Hungarian conqueror elite	10th century AD	Karos-Eperjesszög 2	Hungary		Karos2/73	D4b2a	Neparáczki et al. 2018
Europe, central	ConqE	Conqueror Elite	Hungarian conqueror elite	10th century AD	Karos-Eperjesszög 2	Hungary		Karos2/1	D4c2a	Neparáczki et al. 2018
Europe, central	ConqE	Conqueror Elite	Hungarian conqueror elite	10th century AD	Magyarhomorog-Kónyadomb	Hungary		MHper11	D4h4a	Maár et al. 2021
Europe, central	ConqE	Conqueror Elite	Hungarian conqueror elite	10th century AD	Karos-Eperjesszög 2	Hungary		Karos2/36	D4i2	Neparáczki et al. 2018
Europe, central	ConqE	Conqueror Elite	Hungarian conqueror elite	10th century AD	Karos-Eperjesszög 2	Hungary		Karos2/56	D4i2	Neparáczki et al. 2018
Europe, central	ConqE	Conqueror Elite	Hungarian conqueror elite	10th century AD	Karos-Eperjesszög 1	Hungary		Karos1/3	D4j12	Neparáczki et al. 2018
Europe, central	ConqE	Conqueror Elite	Hungarian conqueror elite	10th century AD	Karos-Eperjesszög 1	Hungary		Karos1/5	D4j12	Neparáczki et al. 2018
Europe, central	ConqE	Conqueror Elite	Hungarian conqueror elite	10th century AD	Karos-Eperjesszög 2	Hungary		Karos2/25	F1a2	Neparáczki et al. 2018
Europe, central	ConqE	Conqueror Elite	Hungarian conqueror elite	10th century AD	Karos-Eperjesszög 2	Hungary		Karos2/14	F2a	Neparáczki et al. 2018
Europe, central	ConqE	Conqueror Elite	Hungarian conqueror elite	10th century AD	Kenézlő-Fazekaszug 2	Hungary		Kenezlo-Fazekaszug2/1025	G2a1	Neparáczki et al. 2018
Europe, central	ConqE	Conqueror Elite	Hungarian conqueror elite	10th century AD	Karos-Eperjesszög 2	Hungary		Karos2/37	G2a1d2	Neparáczki et al. 2018
Europe, central	ConqE	Conqueror Elite	Hungarian conqueror elite	10th century AD	Karos-Eperjesszög 2	Hungary		Karos2/71	H11a1	Neparáczki et al. 2018
Europe, central	ConqE	Conqueror Elite	Hungarian conqueror elite	10th century AD	Karos-Eperjesszög 2	Hungary		Karos2/27	H15b1	Neparáczki et al. 2018
Europe, central	ConqE	Conqueror Elite	Hungarian conqueror elite	10th century AD	Karos-Eperjesszög 2	Hungary		Karos2/72	H1b1	Neparáczki et al. 2018
Europe, central	ConqE	Conqueror Elite	Hungarian conqueror elite	10th century AD	Karos-Eperjesszög 1	Hungary		Karos1/1	H1b2	Neparáczki et al. 2018
Europe, central	ConqE	Conqueror Elite	Hungarian conqueror elite	10th century AD	Karos-Eperjesszög 1	Hungary		Karos1/2	H1b2	Neparáczki et al. 2018
Europe, central	ConqE	Conqueror Elite	Hungarian conqueror elite	10th century AD	Magyarhomorog-Kónyadomb	Hungary		MHper6	H2a1	Maár et al. 2021
Europe, central	ConqE	Conqueror Elite	Hungarian conqueror elite	10th century AD	Karos-Eperjesszög 2	Hungary		Karos2/53	H2a1c	Neparáczki et al. 2018
Europe, central	ConqE	Conqueror Elite	Hungarian conqueror elite	10th century AD	Karos-Eperjesszög 2	Hungary		Karos2/21	H2a1n	Neparáczki et al. 2018
Europe, central	ConqE	Conqueror Elite	Hungarian conqueror elite	10th century AD	Karos-Eperjesszög 2	Hungary		Karos2/22	H2a1n	Neparáczki et al. 2018
Europe, central	ConqE	Conqueror Elite	Hungarian conqueror elite	10th century AD	Karos-Eperjesszög 2	Hungary		Karos2/44	H2a1n	Neparáczki et al. 2018
Europe, central	ConqE	Conqueror Elite	Hungarian conqueror elite	10th century AD	Karos-Eperjesszög 2	Hungary		Karos2/41	H35	Neparáczki et al. 2018
Europe, central	ConqE	Conqueror Elite	Hungarian conqueror elite	10th century AD	Magyarhomorog-Kónyadomb	Hungary		MHper7	H3h6	Maár et al. 2021
Europe, central	ConqE	Conqueror Elite	Hungarian conqueror elite	10th century AD	Magyarhomorog-Kónyadomb	Hungary		MHper15	H4a1a1a	Maár et al. 2021
Europe, central	ConqE	Conqueror Elite	Hungarian conqueror elite	10th century AD	Karos-Eperjesszög 3	Hungary		Karos3/10	H5e1	Neparáczki et al. 2018
Europe, central	ConqE	Conqueror Elite	Hungarian conqueror	10th century AD	Harta-Freifelt	Hungary		Harta-Freifelt/10/anc25	H5e1a	Neparáczki et al. 2018
Europe, central	ConqE	Conqueror Elite	Hungarian conqueror elite	10th century AD	Karos-Eperjesszög 2	Hungary		Karos2/2	H5v	Neparáczki et al. 2018
Europe, central	ConqE	Conqueror Elite	Hungarian conqueror elite	10th century AD	Karos-Eperjesszög 2	Hungary		Karos2/6	H5v	Neparáczki et al. 2018
Europe, central	ConqE	Conqueror Elite	Hungarian conqueror elite	10th century AD	Karos-Eperjesszög 3	Hungary		Karos3/17	H6a1a	Neparáczki et al. 2018
Europe, central	ConqE	Conqueror Elite	Hungarian conqueror elite	10th century AD	Karos-Eperjesszög 3	Hungary		Karos3/3	H6a1b	Neparáczki et al. 2018
Europe, central	ConqE	Conqueror Elite	Hungarian conqueror elite	10th century AD	Kenézlő-Fazekaszug 1	Hungary		Kenezlo-Fazekaszug2/1036	H6a1b	Neparáczki et al. 2018
Europe, central	ConqE	Conqueror Elite	Hungarian conqueror elite	10th century AD	Kenézlő-Fazekaszug 2	Hungary		Kenezlo-Fazekaszug2/1042	H7	Neparáczki et al. 2018
Europe, central	ConqE	Conqueror Elite	Hungarian conqueror elite	10th century AD	Karos-Eperjesszög 2	Hungary		Karos2/19	J1b1a1e	Neparáczki et al. 2018
Europe, central	ConqE	Conqueror Elite	Hungarian conqueror elite	10th century AD	Karos-Eperjesszög 2	Hungary		Karos2/29	J1b1a1e	Neparáczki et al. 2018
Europe, central	ConqE	Conqueror Elite	Hungarian conqueror elite	10th century AD	Karos-Eperjesszög 2	Hungary		Karos2/17	J1c2	Neparáczki et al. 2018
Europe, central	ConqE	Conqueror Elite	Hungarian conqueror elite	10th century AD	Karos-Eperjesszög 3	Hungary		Karos3/4	J1c7a	Neparáczki et al. 2018
Europe, central	ConqE	Conqueror Elite	Hungarian conqueror elite	10th century AD	Karos-Eperjesszög 3	Hungary		Karos3/15	J2a1	Neparáczki et al. 2018
Europe, central	ConqE	Conqueror Elite	Hungarian conqueror elite	10th century AD	Karos-Eperjesszög 1	Hungary		Karos1/3285	K1c1	Neparáczki et al. 2018
Europe, central	ConqE	Conqueror Elite	Hungarian conqueror elite	10th century AD	Karos-Eperjesszög 2	Hungary		Karos2/48	K1c1	Neparáczki et al. 2018
Europe, central	ConqE	Conqueror Elite	Hungarian conqueror elite	10th century AD	Karos-Eperjesszög 2	Hungary		Karos2/8	K1c1e	Neparáczki et al. 2018
Europe, central	ConqE	Conqueror Elite	Hungarian conqueror elite	10th century AD	Karos-Eperjesszög 2	Hungary		Karos2/30	K1f	Neparáczki et al. 2018
Europe, central	ConqE	Conqueror Elite	Hungarian conqueror elite	10th century AD	Karos-Eperjesszög 2	Hungary		Karos2/31	N1a1a1a1	Neparáczki et al. 2018
Europe, central	ConqE	Conqueror Elite	Hungarian conqueror elite	10th century AD	Magyarhomorog-Kónyadomb	Hungary		MHper1	N1a1a1a1	Maár et al. 2021
Europe, central	ConqE	Conqueror Elite	Hungarian conqueror elite	10th century AD	Karos-Eperjesszög 2	Hungary		Karos2/60	N1a1a1a1a	Neparáczki et al. 2018
Europe, central	ConqE	Conqueror Elite	Hungarian conqueror elite	10th century AD	Karos-Eperjesszög 2	Hungary		Karos2/9	N1a1a1a1a	Neparáczki et al. 2018
Europe, central	ConqE	Conqueror Elite	Hungarian conqueror elite	10th century AD	Kenézlő-Fazekaszug 1	Hungary		Kenezlo-Fazekaszug2/10939	N1a1a1a1a	Neparáczki et al. 2018
Europe, central	ConqE	Conqueror Elite	Hungarian conqueror elite	10th century AD	Kenézlő-Fazekaszug 2	Hungary		Kenezlo-Fazekaszug2/1027	N1a1a1a1a	Neparáczki et al. 2018
Europe, central	ConqE	Conqueror Elite	Hungarian conqueror elite	10th century AD	Kenézlő-Fazekaszug 2	Hungary		Kenezlo-Fazekaszug2/1041	N1a1a1a1a	Neparáczki et al. 2018
Europe, central	ConqE	Conqueror Elite	Hungarian conqueror elite	10th century AD	Kenézlő-Fazekaszug 2	Hungary		Kenezlo-Fazekaszug2/1045	N1a1a1a1a	Neparáczki et al. 2018
Europe, central	ConqE	Conqueror Elite	Hungarian conqueror elite	10th century AD	Magyarhomorog-Kónyadomb	Hungary		MHper23	N1a1a1a1a	Maár et al. 2021
Europe, central	ConqE	Conqueror Elite	Hungarian conqueror elite	10th century AD	Magyarhomorog-Kónyadomb	Hungary		MHper3	N1a1a1a1a	Maár et al. 2021
Europe, central	ConqE	Conqueror Elite	Hungarian conqueror elite	10th century AD	Magyarhomorog-Kónyadomb	Hungary		MHper4	N1a1a1a1a	Maár et al. 2021
Europe, central	ConqE	Conqueror Elite	Hungarian conqueror elite	10th century AD	Magyarhomorog-Kónyadomb	Hungary		MHper5	N1a1a1a1a	Maár et al. 2021
Europe, central	ConqE	Conqueror Elite	Hungarian conqueror elite	10th century AD	Magyarhomorog-Kónyadomb	Hungary		MHper13	N1b1a2	Maár et al. 2021
Europe, central	ConqE	Conqueror Elite	Hungarian conqueror elite	10th century AD	Karos-Eperjesszög 2	Hungary		Karos2/13	T1a1	Neparáczki et al. 2018
Europe, central	ConqE	Conqueror Elite	Hungarian conqueror elite	10th century AD	Karos-Eperjesszög 2	Hungary		Karos2/18	T1a1	Neparáczki et al. 2018
Europe, central	ConqE	Conqueror Elite	Hungarian conqueror elite	10th century AD	Karos-Eperjesszög 2	Hungary		Karos2/23	T1a1	Neparáczki et al. 2018
Europe, central	ConqE	Conqueror Elite	Hungarian conqueror elite	10th century AD	Karos-Eperjesszög 2	Hungary		Karos2/26	T1a1	Neparáczki et al. 2018
Europe, central	ConqE	Conqueror Elite	Hungarian conqueror elite	10th century AD	Karos-Eperjesszög 2	Hungary		Karos2/32	T1a1	Neparáczki et al. 2018
Europe, central	ConqE	Conqueror Elite	Hungarian conqueror elite	10th century AD	Kenézlő-Fazekaszug 2	Hungary		Kenezlo-Fazekaszug2/1031	T1a1	Neparáczki et al. 2018
Europe, central	ConqE	Conqueror Elite	Hungarian conqueror elite	10th century AD	Magyarhomorog-Kónyadomb	Hungary		MHper16	T1a1	Maár et al. 2021
Europe, central	ConqE	Conqueror Elite	Hungarian conqueror elite	10th century AD	Magyarhomorog-Kónyadomb	Hungary		MHper9	T1a1	Maár et al. 2021
Europe, central	ConqE	Conqueror Elite	Hungarian conqueror elite	10th century AD	Karos-Eperjesszög 3	Hungary		Karos3/18	T1a10a	Neparáczki et al. 2018
Europe, central	ConqE	Conqueror Elite	Hungarian conqueror elite	10th century AD	Karos-Eperjesszög 3	Hungary		Karos3/19	T1a10a	Neparáczki et al. 2018
Europe, central	ConqE	Conqueror Elite	Hungarian conqueror elite	10th century AD	Karos-Eperjesszög 3	Hungary		Karos3/14	T1a1b	Neparáczki et al. 2018
Europe, central	ConqE	Conqueror Elite	Hungarian conqueror elite	10th century AD	Karos-Eperjesszög 2	Hungary		Karos2/57	T2b	Neparáczki et al. 2018
Europe, central	ConqE	Conqueror Elite	Hungarian conqueror elite	10th century AD	Karos-Eperjesszög 1	Hungary		Karos1/3286	T2b4h	Neparáczki et al. 2018
Europe, central	ConqE	Conqueror Elite	Hungarian conqueror elite	10th century AD	Karos-Eperjesszög 3	Hungary		Karos3/7	U2e1b	Neparáczki et al. 2018
Europe, central	ConqE	Conqueror Elite	Hungarian conqueror elite	10th century AD	Karos-Eperjesszög 3	Hungary		Karos3/8	U2e1b	Neparáczki et al. 2018
Europe, central	ConqE	Conqueror Elite	Hungarian conqueror elite	10th century AD	Karos-Eperjesszög 3	Hungary		Karos3/9	U2e1b	Neparáczki et al. 2018
Europe, central	ConqE	Conqueror Elite	Hungarian conqueror elite	10th century AD	Karos-Eperjesszög 1	Hungary		Karos1/12	U2e1b1	Neparáczki et al. 2018
Europe, central	ConqE	Conqueror Elite	Hungarian conqueror elite	10th century AD	Karos-Eperjesszög 2	Hungary		Karos2/68	U2e2a1a2	Neparáczki et al. 2018
Europe, central	ConqE	Conqueror Elite	Hungarian conqueror elite	10th century AD	Karos-Eperjesszög 1	Hungary		Karos1/10	U3b1b	Neparáczki et al. 2018
Europe, central	ConqE	Conqueror Elite	Hungarian conqueror elite	10th century AD	Karos-Eperjesszög 1	Hungary		Karos1/1438	U3b1b	Neparáczki et al. 2018
Europe, central	ConqE	Conqueror Elite	Hungarian conqueror elite	10th century AD	Karos-Eperjesszög 2	Hungary		Karos2/12	U3b2	Neparáczki et al. 2018
Europe, central	ConqE	Conqueror Elite	Hungarian conqueror elite	10th century AD	Karos-Eperjesszög 2	Hungary		Karos2/33	U4a1b1	Neparáczki et al. 2018
Europe, central	ConqE	Conqueror Elite	Hungarian conqueror elite	10th century AD	Karos-Eperjesszög 2	Hungary		Karos2/47	U4a1b1	Neparáczki et al. 2018
Europe, central	ConqE	Conqueror Elite	Hungarian conqueror elite	10th century AD	Karos-Eperjesszög 2	Hungary		Karos2/15	U4d2	Neparáczki et al. 2018
Europe, central	ConqE	Conqueror Elite	Hungarian conqueror elite	10th century AD	Karos-Eperjesszög 2	Hungary		Karos2/51	U4d2	Neparáczki et al. 2018
Europe, central	ConqE	Conqueror Elite	Hungarian conqueror elite	10th century AD	Karos-Eperjesszög 2	Hungary		Karos2/61	U4d2	Neparáczki et al. 2018
Europe, central	ConqE	Conqueror Elite	Hungarian conqueror elite	10th century AD	Karos-Eperjesszög 2	Hungary		Karos2/10	U5a1a1h	Neparáczki et al. 2018
Europe, central	ConqE	Conqueror Elite	Hungarian conqueror elite	10th century AD	Karos-Eperjesszög 3	Hungary		Karos3/16	U5a1a2a	Neparáczki et al. 2018
Europe, central	ConqE	Conqueror Elite	Hungarian conqueror elite	10th century AD	Kenézlő-Fazekaszug 2	Hungary		Kenezlo-Fazekaszug2/1044	U5a1i	Neparáczki et al. 2018
Europe, central	ConqE	Conqueror Elite	Hungarian conqueror elite	10th century AD	Karos-Eperjesszög 2	Hungary		Karos2/50	U5a2a2a	Neparáczki et al. 2018
Europe, central	ConqE	Conqueror Elite	Hungarian conqueror elite	10th century AD	Karos-Eperjesszög 2	Hungary		Karos2/58	U5a2b1	Neparáczki et al. 2018
Europe, central	ConqE	Conqueror Elite	Hungarian conqueror elite	10th century AD	Magyarhomorog-Kónyadomb	Hungary		MHper14	U5b1b	Maár et al. 2021
Europe, central	ConqE	Conqueror Elite	Hungarian conqueror elite	10th century AD	Karos-Eperjesszög 1	Hungary		Karos1/13	U5b2b3	Neparáczki et al. 2018
Europe, central	ConqE	Conqueror Elite	Hungarian conqueror elite	10th century AD	Karos-Eperjesszög 2	Hungary		Karos2/67	V3	Neparáczki et al. 2018
Europe, central	ConqE	Conqueror Elite	Hungarian conqueror elite	10th century AD	Magyarhomorog-Kónyadomb	Hungary		MHper2	V7a	Maár et al. 2021
Europe, central	ConqE	Conqueror Elite	Hungarian conqueror elite	10th century AD	Karos-Eperjesszög 2	Hungary		Karos2/70	X2c1	Neparáczki et al. 2018
Europe, central	ConqE	Conqueror Elite	Hungarian conqueror elite	10th century AD	Karos-Eperjesszög 2	Hungary		Karos2/52	X2f	Neparáczki et al. 2018
Europe, central	ConqE	Conqueror Elite	Hungarian conqueror elite	10th century AD	Karos-Eperjesszög 3	Hungary		Karos3/11	X2f	Neparáczki et al. 2018
Europe, central	ConqE	Conqueror Elite	Hungarian conqueror elite	10th century AD	Karos-Eperjesszög 2	Hungary		Karos2/16	X2l	Neparáczki et al. 2018
Europe, central	ConqE	Conqueror Elite	Hungarian conqueror elite	10th century AD	Karos-Eperjesszög 2	Hungary		Karos2/54	X2l	Neparáczki et al. 2018
Europe, central	ConqE	Conqueror Elite	Hungarian conqueror elite	10th century AD	Karos-Eperjesszög 1	Hungary		Karos1/7	Y1a1	Neparáczki et al. 2018
Europe, central	CWC	Corded-Ware culture	CWC	2400 -2300 BC	Książnice	Poland	MH176351	poz286	H15a1	Juras et al. 2018
Europe, central	CWC	Corded-Ware culture	CWC	2800 -2300 BC	Hubinek	Poland	MH176343	poz234	H1e	Juras et al. 2018
Europe, central	CWC	Corded-Ware culture	CWC	2800 -2300 BC	Hubinek	Poland	MH176344	poz235	H2a2	Juras et al. 2018
Europe, central	CWC	Corded Ware culture	Corded Ware Culture	2492-2350 BC	Chłopice	Poland		pcw212	H2a2b	Linderholm et al. 2020
Europe, central	CWC	Corded Ware culture	Corded Ware Culture	no data	Chłopice	Poland		pcw211	H2a2b	Linderholm et al. 2020
Europe, north	CWC	Corded Ware Culture	Corded Ware	no data	Sope	Estonia		RISE00	H5a1	Allentoft et al. 2015
Europe, north	CWC	Corded-Ware culture	Corded Ware Culture	2575–2349 BC	Sope	Estonia	MG429029	Sope1_CordedWare	H5a1	Mittnik et al. 2018
Europe, central	CWC	Corded-Ware culture	CWC	2400 -2300 BC	Książnice	Poland	MH176352	poz287	H6a	Juras et al. 2018
Europe, central	CWC	Corded Ware culture	Corded Ware Culture	2461-2351 BC	Święte	Poland		pcw061	H7a	Linderholm et al. 2020
Europe, central	CWC	Corded-Ware culture	Corded Ware + Neolithic	2900-2200 BC	Brandýsek , NA	Czech Republic		I7279	H7d	Olalde et al. 2018
Europe, central	CWC	Corded Ware culture	Corded Ware Culture	no data	Święte	Poland		pcw062	HV2a	Linderholm et al. 2020
Europe, central	CWC	Corded Ware culture	Corded Ware Culture	2459-2352 BC	Mirocin	Poland		pcw160	I2	Linderholm et al. 2020
Europe, central	CWC	Corded Ware culture	Corded Ware Culture	2461-2351 BC	Święte	Poland		pcw070	I2	Linderholm et al. 2020
Europe, north, east	CWC	Corded-Ware culture	Corded Ware/Battle Axe culture	2860–2410 BC	Plinkaigalis	Lithuania	MG429027	Plinkaigalis241_CordedWare	I2	Mittnik et al. 2018
Europe, central	CWC	Corded-Ware culture	CWC	2600-2200 BC	Držovice, Moravia	Czech Republic	MH176346	poz257	I4a	Juras et al. 2018
Europe, north, east	CWC	Corded-Ware culture	Corded Ware/Battle Axe + Neolithic	2130–1750 BC	Spiginas, Lithuania , grave 1	Lithuania	MG429030	Spiginas2	I4a	Mittnik et al. 2018
Europe, central	CWC	Corded Ware culture	Corded Ware	2863-2498 BC	Tiefbrunn	Germany		RISE435	J1b1a1	Allentoft et al. 2015
Europe, central	CWC	Corded-Ware culture	Corded Ware + Neolithic	2625-2291 BC	Esperstedt	Germany		I1539 or ESP25	J1c1b1a	Mathieson et al. 2015
Europe, central	CWC	Corded Ware culture	Corded Ware Culture	2479-2349 BC	Święte	Poland		pcw041	J1c2c	Linderholm et al. 2020
Europe, central	CWC	Corded-Ware culture	Corded Ware + Neolithic	2500-2050 BC	Esperstedt	Germany		I1532 or ESP8	J1c2e	Mathieson et al. 2015
Europe, north	CWC	Corded-Ware culture	Corded Ware + Neolithic	2580–2340 BC	Kunila, Estonia , Kunila II	Estonia	MG429026	Kunila2	J1c3	Mittnik et al. 2018; Saag et al. 2017
Europe, central	CWC	Corded-Ware culture	Corded Ware + Neolithic	2500-2050 BC	Esperstedt , NA	Germany		I1538 or ESP20	J1c5	Mathieson et al. 2015
Europe, central	CWC	Corded-Ware culture	Corded Ware + Neolithic	2500-2050 BC	Esperstedt , NA	Germany		I1540 or ESP28	J1c5	Mathieson et al. 2015
Europe, central	CWC	Corded-Ware culture	Corded Ware + Neolithic	2500-2050 BC	Esperstedt , NA	Germany		I1542 or ESP33	J2a2a	Mathieson et al. 2015
Europe, central	CWC	Corded-Ware culture	Corded Ware + Neolithic	2500-2050 BC	Esperstedt	Germany		I1534 or ESP14	K1a1b2a	Mathieson et al. 2015
Europe, central	CWC	Corded Ware culture	Corded Ware Culture	no data	Łubcze	Poland		pcw361	K1a4b	Linderholm et al. 2020
Europe, north, east	CWC	Corded-Ware culture	Corded Ware/Battle Axe + Neolithic	2620–2470 BC	Gyvakarai, Lithuania , grave 1	Lithuania	MG429024	Gyvakarai1	K1b2a	Mittnik et al. 2018
Europe, central	CWC	Corded Ware culture	Corded Ware	2865-2578 BC	Oblaczkowo	Poland		RISE1	K2a10/K1b1a1	Allentoft et al. 2015
Europe, central	CWC	Corded-Ware culture	Corded Ware + Neolithic	2900-2200 BC	Brandýsek , NA	Czech Republic		I7272	K2a5	Olalde et al. 2018
Europe, central	CWC	Corded-Ware culture	Corded Ware + Neolithic	2500-2050 BC	Esperstedt , NA	Germany		I1544 or ESP36	K2b2	Mathieson et al. 2015
Europe, central	CWC	Corded Ware culture	Corded Ware Culture	no data	Proszowice	Poland		pcw420	L3c'd	Linderholm et al. 2020
Europe, central	CWC	Corded Ware culture	Corded Ware Culture	no data	Szczytna	Poland		pcw110	T1	Linderholm et al. 2020
Europe, central	CWC	Corded Ware culture	Corded Ware Culture	2458-2353 BC	Łubcze	Poland		pcw350	T1a1	Linderholm et al. 2020
Europe, central	CWC	Corded Ware culture	Corded Ware Culture	no data	Mistrzejowice	Poland		pcw250	T1a1	Linderholm et al. 2020
Europe, north	CWC	Corded-Ware culture	Corded Ware Culture	2783–1983 BC	Ardu	Estonia		Ardu1	T2a1	Saag et al. 2017
Europe, north	CWC	Corded-Ware culture	Corded Ware Culture	2783–1983 BC	Ardu	Estonia	MG429022	Ardu1_CordedWare	T2a1a	Mittnik et al. 2018
Europe, central	CWC	Corded-Ware culture	Corded Ware Late Neolithic	2454-2291 BC	Esperstedt	Germany		I0106 or ESP26	T2a1b1	Haak et al. 2015; Mathieson et al. 2015
Europe, central	CWC	Corded Ware culture	Corded Ware Culture/MC	2347-2235 BC	Skołoszów	Poland		pcw191	T2b11	Linderholm et al. 2020
Europe, central	CWC	Corded-Ware culture	Corded Ware/proto-unetice	2286-2048 BC	Leki Male , NA	Poland		RISE431	T2e	Allentoft et al. 2015
Europe, central	CWC	Corded-Ware culture	CWC	2800 -2300 BC	Malżyce	Poland	MH176349	poz281	T2e	Juras et al. 2018
Europe, central	CWC	Corded-Ware culture	Corded Ware + Neolithic	2500-2050 BC	Esperstedt	Germany		I1541 or ESP32	U2e1a1	Mathieson et al. 2015
Europe, north	CWC	Corded-Ware culture	Corded Ware	2890-2480 BC	Naakamae	Estonia		Naakamae1	U2e2a	Mittnik et al. 2018
Europe, north, east	CWC	Corded-Ware culture	Corded Ware/Battle Axe culture	2570–2350 BC	Biržai	Lithuania	MG429023	Birzai1	U2e2a1	Mittnik et al. 2018
Europe, central	CWC	Corded Ware culture	Corded Ware	2880-2630 BC	Tiefbrunn	Germany		RISE434	U4	Allentoft et al. 2015
Europe, central	CWC	Corded-Ware culture	CWC	2800 -2300 BC	Malżyce	Poland	MH176350	poz282	U4a2f	Juras et al. 2018
Europe, central	CWC	Corded-Ware culture	CWC	2600-2200 BC	Držovice, Moravia	Czech Republic	MH176345	poz256	U4b1a1a	Juras et al. 2018
Europe, central	CWC	Corded-Ware culture	Corded Ware Late Neolithic	2473-2348 BC	Esperstedt	Germany		I0104 or ESP11	U4b1a1a1	Haak et al. 2015; Mathieson et al. 2015
Europe, central	CWC	Corded Ware culture	Corded Ware Culture	no data	Bosutów	Poland		pcw430	U4b1b2	Linderholm et al. 2020
Europe, central	CWC	Corded Ware culture	Corded Ware Culture	2459-2351 BC	Łubcze	Poland		pcw362	U5a1a2a	Linderholm et al. 2020
Europe, north, east	CWC	Corded-Ware culture	Corded Ware + Neolithic	3089-2676 BC	Zvejnieki , NA	Latvia		I4629 or ZVEJ28	U5a1b	Jones et al. 2017
Europe, central	CWC	Corded-Ware culture	CWC	3025 - 2898 BC	Hubinek	Poland	MH176342	poz232	U5a1b	Juras et al. 2018
Europe, central	CWC	Corded-Ware culture	Corded Ware + Neolithic	2500-2050 BC	Esperstedt	Germany		I1536 or ESP17	U5a1g2	Mathieson et al. 2015
Europe, central	CWC	Corded-Ware culture	Corded Ware + Neolithic	2800-2050 BC	Esperstedt , NA	Germany		I0050 or ESP5	U5a2d	Haak et al. 2015
Europe, central	CWC	Corded Ware culture	Corded Ware	2868-2580 BC	Tiefbrunn	Germany		RISE436	U5b1c2	Allentoft et al. 2015
Europe, central	CWC	Corded Ware culture	Corded Ware	2829-2465 BC	Bergrheinfeld	Germany		RISE446	U5b1c2	Allentoft et al. 2015
Europe, north	CWC	Corded-Ware culture	Corded Ware Culture	no data	Kunila, Estonia	Estonia	MG429025	Kunila1	U5b1h	Mittnik et al. 2018; Saag et al. 2017
Europe, central	CWC	Corded Ware culture	Corded Ware Culture	2479-2349 BC	Święte	Poland		pcw040	U5b2b1a1	Linderholm et al. 2020
Europe, north	CWC	Corded-Ware culture	Corded Ware Culture	2854-2488 BC	Ardu	Estonia		Ardu2	U5b2c	Saag et al. 2017
Europe, central	CWC	Corded-Ware culture	Corded Ware + Neolithic	2900-2200 BC	Brandýsek , NA	Czech Republic		I7280	W5a	Olalde et al. 2018
Europe, central	CWC	Corded-Ware culture	CWC	2454-2236 BC	Malżyce	Poland	MH176347	poz279	W5b	Juras et al. 2018
Europe, central	CWC	Corded-Ware culture	CWC	2800 -2300 BC	Malżyce	Poland	MH176348	poz280	W5b	Juras et al. 2018
Europe, central	CWC	Corded-Ware culture	Corded Ware + Neolithic	2566-2477 BC	Esperstedt , NA	Germany		I0103 or ESP16	W6a	Haak et al. 2015; Mathieson et al. 2015
Europe, north, east	CWC	Corded-Ware culture	Corded Ware/Battle Axe + Neolithic	3260–2630 BC	Plinkaigalis, Lithuania , grave 242	Lithuania	MG429028	Plinkaigalis242	W6a	Mittnik et al. 2018
Europe, central	CWC	Corded-Ware culture	Central_LNBA; Corded Ware + Neolithic	2454-2291 BC	Esperstedt , NA	Germany		I0049 or ESP22	X2b4	Haak et al. 2015; Mathieson et al. 2015
Europe, north	EHG	Eastern Hunter-Gatherer	Hunter-Gatherer + Mesolithic	5500-5000 BC	Yuzhnyy Oleni Ostrov, Karelia , NA	Russia		I0061 or UzOO74	C1g	Haak et al. 2015; Mathieson et al. 2015
Europe, north, east	EHG	Eastern Hunter-Gatherer	Kunda culture	6075–5920 BC	Donkalnis	Lithuania	MG428997	Donkalnis5	K1b2	Mittnik et al. 2018
Europe, north	EHG	Eastern Hunter-Gatherer	Eastern/Mesolithic Hunter-Gatherers + Mesolithic	5500-5000 BC	Yuzhnyy Oleni Ostrov, Karelia, Russia , grave 54, MAE RAS 5773-77	Russia	MG428995	UzOO77	R1b	Mittnik et al. 2018
Europe, north, east	EHG	Eastern Hunter-Gatherer	Hunter-Gatherer + Mesolithic	5728-5646 BC	Zvejnieki , NA	Latvia		I4595 or ZVEJ8	U2e1	Mathieson et al. 2018
Europe, north, east	EHG	Eastern Hunter-Gatherer	Kunda culture	6440–6230 BC	Spiginas	Lithuania		Spiginas4_Kunda	U4a	Lazaridis et al. 2014; Mittnik et al. 2018
Europe, north	EHG	Eastern Hunter-Gatherer	EHG, Mesolithic	5500-5000 BC	Yuzhnyy Oleni Ostrov, Karelia	Russia		I0211 or UzOO40	U4a	Mathieson et al. 2015
Europe, north, east	EHG	Eastern Hunter-Gatherer	Hunter-Gatherer + Mesolithic	4260-4050 BC	Zvejnieki , NA	Latvia		I4436 or ZVEJ14	U4a1	Mathieson et al. 2018
Europe, north, east	EHG	Eastern Hunter-Gatherer	Hunter-Gatherer + Mesolithic	5220-5039 BC	Zvejnieki , NA	Latvia		I4440 or ZVEJ21	U4a1	Mathieson et al. 2018
Europe, north, east	EHG	Eastern Hunter-Gatherer	Kunda + Mesolithic	6440–6230 BC	Spiginas, Lithuania , grave 1	Lithuania	MG428998	Spiginas4	U4a2	Mittnik et al. 2018
Europe, north, east	EHG	Eastern Hunter-Gatherer	Hunter-Gatherer + Mesolithic	5462-5220 BC	Zvejnieki , NA	Latvia		I4438 or ZVEJ16	U4b1a2	Mathieson et al. 2018
Europe, north	EHG	Eastern Hunter-Gatherer	Eastern/Mesolithic Hunter-Gatherers + Mesolithic	7500-5000 BC	Popovo, Karelia, Russia , grave 4, MAE RAS 6836-4	Russia	MG428993	Popovo2	U4d	Mittnik et al. 2018
Europe, north, east	EHG	Eastern Hunter-Gatherer	Hunter-Gatherer + Mesolithic	4042-3956 BC	Zvejnieki , NA	Latvia		I4554 or ZVEJ24	U4d1	Mathieson et al. 2018
Europe, north, east	EHG	Eastern Hunter-Gatherer	Hunter-Gatherer + Mesolithic	6467-6249 BC	Zvejnieki , NA	Latvia		I4632 or ZVEJ32	U5a1c	Jones et al. 2017
Europe, north, east	EHG	Eastern Hunter-Gatherer	Hunter-Gatherer + Mesolithic	4837-4713 BC	Zvejnieki , NA	Latvia		I4441 or ZVEJ22	U5a1c	Mathieson et al. 2018
Europe, north, east	EHG	Eastern Hunter-Gatherer	Hunter-Gatherer + Mesolithic	5482-5375 BC	Zvejnieki , NA	Latvia		I4553 or ZVEJ7	U5a1c	Mathieson et al. 2018
Europe, east	EHG	Eastern Hunter-Gatherer	EHG, Samara Hunter-Gatherer, Mesolithic	5650-5555 BC	Lebyanzhinka IV, Sok River, Samara	Russia		I0124 or SVP44	U5a1d	Haak et al. 2015; Mathieson et al. 2015
Europe, north, east	EHG	Eastern Hunter-Gatherer	Hunter-Gatherer + Mesolithic	5479-5374 BC	Zvejnieki , NA	Latvia		I4552 or ZVEJ5	U5a1d	Mathieson et al. 2018
Europe, north, east	EHG	Eastern Hunter-Gatherer	Hunter-Gatherer + Mesolithic	4329-4067 BC	Zvejnieki , NA	Latvia		I4437 or ZVEJ15	U5a1d2	Mathieson et al. 2018
Europe, east	EHG	Eastern Hunter-Gatherer	Mesolithic Hunter-Gatherer, SidelkinoEHG_ML	9550-9050 BC	Russia, Sidelkino	Russia		Sidelkino	U5a2	Damgaard et al. 2018b WGS
Europe, north, east	EHG	Eastern Hunter-Gatherer	Hunter-Gatherer + Mesolithic	6075-5920 BC	Zvejnieki , NA	Latvia		I4432 or ZVEJ10	U5a2c	Mathieson et al. 2018
Europe, north, east	EHG	Eastern Hunter-Gatherer	Hunter-Gatherer + Mesolithic	7465-7078 BC	Zvejnieki , NA	Latvia		I4630 or ZVEJ30	U5a2c	Mathieson et al. 2018
Europe, north, east	EHG	Eastern Hunter-Gatherer	Hunter-Gatherer + Mesolithic	5775-5666BC	Zvejnieki , NA	Latvia		I4551 or ZVEJ4	U5a2c3	Mathieson et al. 2018
Europe, north, east	EHG	Eastern Hunter-Gatherer	Hunter-Gatherer + Mesolithic	5606-5385 BC	Zvejnieki , NA	Latvia		I4434 or ZVEJ12	U5a2d	Mathieson et al. 2018
Europe, north, east	EHG	Eastern Hunter-Gatherer	Hunter-Gatherer + Mesolithic	6061-5990 BC	Zvejnieki , NA	Latvia		I4596 or ZVEJ9	U5a2d	Mathieson et al. 2018
Europe, north, east	EHG	Eastern Hunter-Gatherer	Hunter-Gatherer + Mesolithic	5763-5633 BC	Zvejnieki , NA	Latvia		I4439 or ZVEJ20	U5b1d1	Mathieson et al. 2018
Europe, north, east	EHG	Eastern Hunter-Gatherer	Hunter-Gatherer + Mesolithic	6601-6476 BC	Zvejnieki , NA	Latvia		I4550 or ZVEJ3	U5b2a1a	Mathieson et al. 2018
Europe, north, east	EHG	Eastern Hunter-Gatherer	Kunda + Mesolithic	6000–5740 BC	Donkalnis, Lithuania , grave 1	Lithuania	MG428996	Donkalnis4	U5b2c1	Mittnik et al. 2018
Europe, south	EU_Ant	Europe Antiquity	Roman	0-400 AD (1st-4th AD)	Puglia, Vagnari cemetery	Italy	MG773641	LRV76	D4b1c	Emery et al. 2018
Europe, south	EU_Ant	Europe Antiquity	Roman	0-400 AD (1st-4th AD)	Puglia, Vagnari cemetery	Italy	MG773642	LRV77	D4b1c	Emery et al. 2018
Europe, south	EU_Ant	Europe Antiquity	Roman	0-400 AD (1st-4th AD)	Puglia, Vagnari cemetery	Italy	MG773627	LRV128	H	Emery et al. 2018
Europe, west	EU_Ant	Europe Antiquity	Roman	71-200 AD	York	England		Martiniano_2016_6DRIF_22:ALL	H	Martiniano et al. 2016
Europe, south	EU_Ant	Europe Antiquity	Roman	0-400 AD (1st-4th AD)	Puglia, Vagnari cemetery	Italy	MG773645	LRV146	H + 73	Emery et al. 2018
Europe, south	EU_Ant	Europe Antiquity	Sardinia_LateAntiquity	256-403 AD	Sardinia, Sant'Elia Cape, Grotta Colombi	Italy		I12223	H+195!	Fernandes et al. 2020
Europe, south	EU_Ant	Europe Antiquity	Roman	0-400 AD (1st-4th AD)	Puglia, Vagnari cemetery	Italy	MG773632	LRV156	H15a	Emery et al. 2018
Europe, south	EU_Ant	Europe Antiquity	Roman	0-400 AD (1st-4th AD)	Puglia, Vagnari cemetery	Italy	MG773652	LRV103	H16d	Emery et al. 2018
Europe, west	EU_Ant	Europe Antiquity	Roman	71-200 AD	York	England		Martiniano_2016_6DRIF_18:ALL	H1bs	Martiniano et al. 2016
Europe, south	EU_Ant	Europe Antiquity	Roman	0-400 AD (1st-4th AD)	Puglia, Vagnari cemetery	Italy	MG773633	LRV101	H1t	Emery et al. 2018
Europe, south	EU_Ant	Europe Antiquity	Roman	0-400 AD (1st-4th AD)	Puglia, Vagnari cemetery	Italy	MG773626	LRV143	H2	Emery et al. 2018
Europe, south	EU_Ant	Europe Antiquity	Roman	0-400 AD (1st-4th AD)	Puglia, Vagnari cemetery	Italy	MG773631	LRV153	H2a1b	Emery et al. 2018
Europe, south	EU_Ant	Europe Antiquity	Sardinia_IA10366	391-209 BC	Sardinia, Usellus	Italy		I10366	H30a	Fernandes et al. 2020
Europe, south	EU_Ant	Europe Antiquity	Roman	0-400 AD (1st-4th AD)	Puglia, Vagnari cemetery	Italy	MG773654	LRV135	H47	Emery et al. 2018
Europe, west	EU_Ant	Europe Antiquity	Roman	71-200 AD	York	England		Martiniano_2016_3DRIF_26:ALL	H5	Martiniano et al. 2016
Europe, south	EU_Ant	Europe Antiquity	Roman	0-400 AD (1st-4th AD)	Puglia, Vagnari cemetery	Italy	MG773648	LRV119	H5′36	Emery et al. 2018
Europe, south	EU_Ant	Europe Antiquity	Roman	0-400 AD (1st-4th AD)	Puglia, Vagnari cemetery	Italy	MG773653	LRV112	H50	Emery et al. 2018
Europe, south	EU_Ant	Europe Antiquity	Roman	0-400 AD (1st-4th AD)	Puglia, Vagnari cemetery	Italy	MG773650	LRV152	H5a3a	Emery et al. 2018
Europe, south	EU_Ant	Europe Antiquity	Roman	0-400 AD (1st-4th AD)	Puglia, Vagnari cemetery	Italy	MG773649	LRV149	H5b	Emery et al. 2018
Europe, west	EU_Ant	Europe Antiquity	Roman	71-200 AD	York	England		Martiniano_2016_6DRIF_23:ALL	H6a1b2	Martiniano et al. 2016
Europe, south	EU_Ant	Europe Antiquity	Roman	0-400 AD (1st-4th AD)	Puglia, Vagnari cemetery	Italy	MG773651	LRV118	HV	Emery et al. 2018
Europe, south	EU_Ant	Europe Antiquity	Roman	0-400 AD (1st-4th AD)	Puglia, Vagnari cemetery	Italy	MG773634	LRV114	I5a2	Emery et al. 2018
Europe, south	EU_Ant	Europe Antiquity	Roman	0-400 AD (1st-4th AD)	Puglia, Vagnari cemetery	Italy	MG773639	LRV102	J1b1a1 + 146	Emery et al. 2018
Europe, west	EU_Ant	Europe Antiquity	Roman	71-200 AD	York	England		Martiniano_2016_6DRIF_3:ALL	J1b1a1e	Martiniano et al. 2016
Europe, south	EU_Ant	Europe Antiquity	Roman	0-400 AD (1st-4th AD)	Puglia, Vagnari cemetery	Italy	MG773640	LRV104	J1b4	Emery et al. 2018
Europe, west	EU_Ant	Europe Antiquity	Roman	71-200 AD	York	England		Martiniano_2016_6DRIF_21:ALL	J1c3e2	Martiniano et al. 2016
Europe, south	EU_Ant	Europe Antiquity	Roman	0-400 AD (1st-4th AD)	Puglia, Vagnari cemetery	Italy	MG773638	LRV122	K1a12a1a	Emery et al. 2018
Europe, south	EU_Ant	Europe Antiquity	Roman	0-400 AD (1st-4th AD)	Puglia, Vagnari cemetery	Italy	MG773637	LRV105	K2a9	Emery et al. 2018
Europe, south	EU_Ant	Europe Antiquity	Roman Imperial	n/a	Aho M. Carru; Alghero, SS, Sardinia	Italy		AMC005	L2a1	Marcus et al. 2020
Europe, south	EU_Ant	Europe Antiquity	Roman	0-400 AD (1st-4th AD)	Puglia, Vagnari cemetery	Italy	MG773625	LRV138	N1a1a1a	Emery et al. 2018
Europe, south	EU_Ant	Europe Antiquity	Roman	0-400 AD (1st-4th AD)	Puglia, Vagnari cemetery	Italy	MG773635	LRV97	N1a1a1a	Emery et al. 2018
Europe, south	EU_Ant	Europe Antiquity	Roman	0-400 AD (1st-4th AD)	Puglia, Vagnari cemetery	Italy	MG773630	LRV110	N1b1a2	Emery et al. 2018
Europe, south	EU_Ant	Europe Antiquity	Roman	0-400 AD (1st-4th AD)	Puglia, Vagnari cemetery	Italy	MG773629	LRV151	T2 + 16189	Emery et al. 2018
Europe, south	EU_Ant	Europe Antiquity	Roman	0-400 AD (1st-4th AD)	Puglia, Vagnari cemetery	Italy	MG773644	LRV137	T2a1b1	Emery et al. 2018
Europe, south	EU_Ant	Europe Antiquity	Roman Imperial	87-139 AD	Aho M. Carru; Alghero, SS, Sardinia	Italy		AMC014	T2b	Marcus et al. 2020
Europe, south	EU_Ant	Europe Antiquity	Roman	0-400 AD (1st-4th AD)	Puglia, Vagnari cemetery	Italy	MG773636	LRV154	T2g	Emery et al. 2018
Europe, south	EU_Ant	Europe Antiquity	Roman	0-400 AD (1st-4th AD)	Puglia, Vagnari cemetery	Italy	MG773628	LRV92	T2j1	Emery et al. 2018
Europe, south	EU_Ant	Europe Antiquity	Roman	0-400 AD (1st-4th AD)	Puglia, Vagnari cemetery	Italy	MG773643	LRV95	T2j1	Emery et al. 2018
Europe, south	EU_Ant	Europe Antiquity	Sardinia_LateAntiquity	566-640 AD	Sardinia, Sant'Elia Cape, Grotta Colombi	Italy		I12220	U5a2a1	Fernandes et al. 2020
Europe, south	EU_Ant	Europe Antiquity	Roman Imperial	65-109 AD	Aho M. Carru; Alghero, SS, Sardinia	Italy		AMC001	U6a7a	Marcus et al. 2020
Europe, south	EU_Ant	Europe Antiquity	Roman	0-400 AD (1st-4th AD)	Puglia, Vagnari cemetery	Italy	MG773646	LRV148	X2 + 225	Emery et al. 2018
Europe, south	EU_Ant	Europe Antiquity	Roman	0-400 AD (1st-4th AD)	Puglia, Vagnari cemetery	Italy	MG773647	LRV93	X2e2a	Emery et al. 2018
Europe, south	EU_IA	Europe Iron Age	Iron Age/Roman Republic	700 - 600 BC	Civitavecchia	Italy		R474	H	Antonio et al. 2019
Europe, south	EU_IA	Europe Iron Age	Pre-Roman Iron Age	700-300 BC	Botromagno	Italy		LIAV32	H	Emery et al. 2018
Europe, south	EU_IA	Europe Iron Age	Pre-Roman Iron Age	700-300 BC	Botromagno	Italy		LIAV33	H	Emery et al. 2018
Europe, south	EU_IA	Europe Iron Age	Pre-Roman Iron Age	700-300 BC	Botromagno	Italy		LIAV40	H	Emery et al. 2018
Europe, south, east	EU_IA	Europe Iron Age	Bulgaria_IA + Iron Age	500-400 BC	Dzhulyunitsa	Bulgaria		I5769	H	Mathieson et al. 2018
Europe, south	EU_IA	Europe Iron Age	Pre-Roman Iron Age	700-300 BC	Botromagno	Italy		LIAV8	H1	Emery et al. 2018
Europe, south	EU_IA	Europe Iron Age	Iron Age/Roman Republic	400 - 200 BC	Palestrina Selciata	Italy		R437	H10	Antonio et al. 2019
Europe, south	EU_IA	Europe Iron Age	Iron Age/Roman Republic	600 - 200 BC	Palestrina Colombella	Italy		R435	H11a	Antonio et al. 2019
Europe, south	EU_IA	Europe Iron Age	Iron Age A	900 - 700 BC	Castel di Decima	Italy		R1016	H1aj1a	Antonio et al. 2019
Europe, south	EU_IA	Europe Iron Age	Pre-Roman Iron Age	700-300 BC	Botromagno	Italy		LIAV45	H2	Emery et al. 2018
Europe, south	EU_IA	Europe Iron Age	Iron Age	800 - 500 BC	Ardea	Italy		R851	H2a	Antonio et al. 2019
Europe, south	EU_IA	Europe Iron Age	Pre-Roman Iron Age	700-300 BC	Botromagno	Italy		LIAV29	H5'36	Emery et al. 2018
Europe, central	EU_IA	Europe Iron Age	HallstattBylany	808 BC	Europe	Czech Republic		DA111 or Lovosice 2; 16	H6a1a	Damgaard et al. 2018a
Europe, south	EU_IA	Europe Iron Age	Pre-Roman Iron Age	700-300 BC	Botromagno	Italy		LIAV11	H6a1a	Emery et al. 2018
Europe, central	EU_IA	Europe Iron Age	HallstattBylany	528 BC	Europe	Czech Republic		DA112 or Lovosice 2; 28	HV0+195	Damgaard et al. 2018a
Europe, south	EU_IA	Europe Iron Age	Sardinia_IA16163	762-434 BC	Sardinia, Anghelu Ruju	Italy		I16163	J1c8	Fernandes et al. 2020
Europe, south	EU_IA	Europe Iron Age	Pre-Roman Iron Age	700-300 BC	Botromagno	Italy		LIAV12	J2b1a2	Emery et al. 2018
Europe, south	EU_IA	Europe Iron Age	Iron Age	900 - 800 BC	Veio Grotta Gramiccia	Italy		R1015	K1a4	Antonio et al. 2019
Europe, south	EU_IA	Europe Iron Age	Iron Age/Roman Republic	700 - 600 BC	Civitavecchia	Italy		R475	T2b32	Antonio et al. 2019
Europe, south	EU_IA	Europe Iron Age	Iron Age	800 - 500 BC	Ardea	Italy		R850	T2c1f	Antonio et al. 2019
Europe, south	EU_IA	Europe Iron Age	Pre-Roman Iron Age	700-300 BC	Botromagno	Italy		LIAV43	U2e3	Emery et al. 2018
Europe, south	EU_IA	Europe Iron Age	Pre-Roman Iron Age	700-300 BC	Botromagno	Italy		LIAV37	U3b1b	Emery et al. 2018
Europe, south	EU_IA	Europe Iron Age	Pre-Roman Iron Age	700-300 BC	Botromagno	Italy		LIAV38	U4a1	Emery et al. 2018
Europe, south	EU_IA	Europe Iron Age	Iron Age B	700 - 600 BC	Boville Ernica	Italy		R1021	U4a1a	Antonio et al. 2019
Europe, south	EU_IA	Europe Iron Age	Pre-Roman Iron Age	700-300 BC	Botromagno	Italy		LIAV4	U4b1a1a1	Emery et al. 2018
Europe, south	EU_IA	Europe Iron Age	Pre-Roman Iron Age	700-300 BC	Botromagno	Italy		LIAV31	U5a1	Emery et al. 2018
Europe, south	EU_IA	Europe Iron Age	Iron Age/Roman Republic	700 - 600 BC	Civitavecchia	Italy		R473	U5a1f1a	Antonio et al. 2019
Europe, south	EU_IA	Europe Iron Age	Late Bronze Age/Early Iron Age	930 - 839 BC	Martinsicuro	Italy		R1	U5a2b	Antonio et al. 2019
Europe, south	EU_IA	Europe Iron Age	Pre-Roman Iron Age	700-300 BC	Botromagno	Italy		LIAV20	U5b2c	Emery et al. 2018
Europe, south	EU_IA	Europe Iron Age	Pre-Roman Iron Age	700-300 BC	Botromagno	Italy		LIAV7	V18	Emery et al. 2018
Europe, south, east	EU_IA	Europe Iron Age	Iron Age	no data	Velika Gruda	Montenegro		RISE596	X1'2'3	Allentoft et al. 2015
Europe, central	EU_LBK	LBK Europe	Linear Pottery + Neolithic	5500-4800 BC	Viesenhäuser Hof, Stuttgart-Mühlhausen , NA	Germany		I0023 or LBK1979	H	Haak et al. 2015
Europe, central	EU_LBK	LBK Europe	Linear Pottery + Neolithic	5500-4775 BC	Karsdorf , NA	Germany		I0796 or KAR11B	H	Haak et al. 2015
Europe, central	EU_LBK	LBK Europe	Linear Pottery + Neolithic	5500-4500 BC	Schletz , NA	Austria		I5205 or Ind. 52	H	Mathieson et al. 2018
Europe, central	EU_LBK	LBK Europe	LBK_EN; Linear Pottery + Neolithic	5207-5070 BC	Karsdorf , NA	Germany		I0795 or KAR6	H1 or H1au1b	Haak et al. 2015; Mathieson et al. 2015
Europe, central	EU_LBK	LBK Europe	Linear Pottery + Neolithic	5210-5002 BC	Halberstadt-Sonntagsfeld	Germany		I2037 or HAL39b	H1e	Lipson et al. 2017
Europe, central	EU_LBK	LBK Europe	LBK_EN	5500-4850 BC	Halberstadt-Sonntagsfeld	Germany		I2030 or HAL32b	H26	Lipson et al. 2017
Europe, central	EU_LBK	LBK Europe	Linear Pottery + Neolithic	5500-4800 BC	Viesenhäuser Hof, Stuttgart-Mühlhausen , NA	Germany		I0027 or LBK2172	H40	Haak et al. 2015
Europe, central	EU_LBK	LBK Europe	LBK_EN; Linear Pottery + Neolithic	5500-4775 BC	Karsdorf , NA	Germany		I0797 or KAR16A	H46b	Haak et al. 2015; Mathieson et al. 2015
Europe, central	EU_LBK	LBK Europe	Linear Pottery + Neolithic	5500-4500 BC	Schletz , NA	Austria		I5207 or Ind. 22	H67	Mathieson et al. 2018
Europe, central	EU_LBK	LBK Europe	Linear Pottery + Neolithic	5500-4800 BC	Viesenhäuser Hof, Stuttgart-Mühlhausen , NA	Germany		I0019 or LBK1254	HV6'17	Haak et al. 2015
Europe, central	EU_LBK	LBK Europe	LBK_EN	5500-4850 BC	Halberstadt-Sonntagsfeld	Germany		I2032 or HAL35b	J1c	Lipson et al. 2017
Europe, central	EU_LBK	LBK Europe	LBK_EN	5209-5070 BC	Unterwiederstedt	Germany		I0054 or UWS4	J1c17	Haak et al. 2015; Mathieson et al. 2015
Europe, central	EU_LBK	LBK Europe	Linear Pottery + Neolithic	5500-4500 BC	Schletz , NA	Austria		I5204 or Ind. 14/2	J1c2	Mathieson et al. 2018
Europe, central	EU_LBK	LBK Europe	LBK_EN	5295-5057 BC	Halberstadt-Sonntagsfeld	Germany		I2029 or HAL31a	K1	Lipson et al. 2017
Europe, central	EU_LBK	LBK Europe	Linear Pottery + Neolithic	5500-4775 BC	Schletz , NA	Austria		I5070 or Ind. 58	K1a1a	Mathieson et al. 2018
Europe, central	EU_LBK	LBK Europe	LBK_EN	5500-4850 BC	Halberstadt-Sonntagsfeld	Germany		I2020 or HAL20b	K1a2	Lipson et al. 2017
Europe, central	EU_LBK	LBK Europe	LBK_EN; Linear Pottery + Early Neolithic	5500-4775 BC	Halberstadt-Sonntagsfeld	Germany		I1550 or HAL19	K1a2	Mathieson et al. 2015; Lipson et al. 2017
Europe, central	EU_LBK	LBK Europe	LBK_EN; Linear Pottery + Neolithic	5206-5052 BC	Halberstadt-Sonntagsfeld , NA	Germany		I0048 or HAL25	K1a26	Haak et al. 2015; Mathieson et al. 2015; Lipson et al. 2017
Europe, central	EU_LBK	LBK Europe	Linear Pottery + Neolithic	5500-4500 BC	Schletz , NA	Austria		I5208 or Ind. 12	K1b1a	Mathieson et al. 2018
Europe, central	EU_LBK	LBK Europe	LBK_EN	5500-4850 BC	Halberstadt-Sonntagsfeld	Germany		I2017 or HAL18a	K2a	Lipson et al. 2017
Europe, central	EU_LBK	LBK Europe	Linear Pottery + Neolithic	5500-4775 BC	Kleinhadersdorf Flur Marchleiten , NA	Austria		I5069	N1a1	Mathieson et al. 2018
Europe, central	EU_LBK	LBK Europe	LBK_EN; Linear Pottery + Neolithic	5207-5067 BC	Halberstadt-Sonntagsfeld	Germany		I0057 or HAL34	N1a1a1	Haak et al. 2015; Mathieson et al. 2015
Europe, central	EU_LBK	LBK Europe	LBK_EN	5212-4992 BC	Halberstadt-Sonntagsfeld	Germany		I2008 or HAL07a	N1a1a1	Lipson et al. 2017
Europe, central	EU_LBK	LBK Europe	LBK_EN; Linear Pottery + Neolithic	5032-4946 BC	Halberstadt-Sonntagsfeld	Germany		I0100 or HAL4	N1a1a1a	Haak et al. 2015; Mathieson et al. 2015
Europe, central	EU_LBK	LBK Europe	LBK_EN; Linear Pottery + Neolithic	5079-4997 BC	Halberstadt-Sonntagsfeld	Germany		I0659 or HAL2	N1a1a1a2	Haak et al. 2015; Mathieson et al. 2015; Lipson et al. 2017
Europe, central	EU_LBK	LBK Europe	Linear Pottery + Neolithic	5030-4948 BC	Halberstadt-Sonntagsfeld , NA	Germany		I0102 or HAL15	N1a1a1a3	Haak et al. 2015
Europe, central	EU_LBK	LBK Europe	LBK_EN	5199-4857 BC	Halberstadt-Sonntagsfeld	Germany		I2014 or HAL15a	N1a1a1a3	Lipson et al. 2017
Europe, central	EU_LBK	LBK Europe	LBK_EN	5500-4850 BC	Halberstadt-Sonntagsfeld	Germany		I2026 or HAL27a	N1a1a3	Lipson et al. 2017
Europe, central	EU_LBK	LBK Europe	Linear Pottery + Neolithic	5500-4800 BC	Viesenhäuser Hof, Stuttgart-Mühlhausen , NA	Germany		I0021 or LBK1581	T2b	Haak et al. 2015
Europe, central	EU_LBK	LBK Europe	LBK_EN; Linear Pottery + Neolithic	5500-4800 BC	Viesenhaeuser Hof, Stuttgart-Muehlhausen , NA	Germany		I0025 or LBK1992	T2b	Haak et al. 2015; Mathieson et al. 2015
Europe, central	EU_LBK	LBK Europe	LBK_EN; Linear Pottery + Neolithic	5500-4800 BC	Viesenhaeuser Hof, Stuttgart-Muehlhausen , NA	Germany		I0026 or LBK2155	T2b	Haak et al. 2015; Mathieson et al. 2015
Europe, central	EU_LBK	LBK Europe	Linear Pottery + Neolithic	5206-5052 BC	Halberstadt-Sonntagsfeld , NA	Germany		I0056 or HAL14	T2b	Haak et al. 2015; Mathieson et al. 2015
Europe, central	EU_LBK	LBK Europe	LBK_EN	5295-5057 BC	Halberstadt-Sonntagsfeld	Germany		I2005 or HAL03a	T2b	Lipson et al. 2017
Europe, central	EU_LBK	LBK Europe	LBK_EN	5500-4850 BC	Halberstadt-Sonntagsfeld	Germany		I2021 or HAL21a	T2b	Lipson et al. 2017
Europe, central	EU_LBK	LBK Europe	LBK_EN	5500-4850 BC	Halberstadt-Sonntagsfeld	Germany		I2022 or HAL22b	T2b	Lipson et al. 2017
Europe, central	EU_LBK	LBK Europe	LBK_EN	5500-4850 BC	Halberstadt-Sonntagsfeld	Germany		I2038 or HAL40a	T2b	Lipson et al. 2017
Europe, central	EU_LBK	LBK Europe	Linear Pottery + Neolithic	5500-4500 BC	Schletz , NA	Austria		I5206 or Ind. 23	T2b	Mathieson et al. 2018
Europe, central	EU_LBK	LBK Europe	Linear Pottery + Neolithic	5500-4775 BC	Kleinhadersdorf Flur Marchleiten , NA	Austria		I5068	T2b23	Mathieson et al. 2018
Europe, central	EU_LBK	LBK Europe	LBK_EN	5206-5004 BC	Halberstadt-Sonntagsfeld	Germany		I0046 or HAL5	T2c1	Haak et al. 2015; Mathieson et al. 2015
Europe, central	EU_LBK	LBK Europe	LBK_EN, neolithic farmer	5000-5000 BC	Viesenhaeuser Hof, Stuttgart-Muehlhausen	Germany		Stuttgart or I0018	T2c1d1	Lazaridis et al. 2014
Europe, central	EU_LBK	LBK Europe	LBK Early Neolithic	5500-4800 BC	Viesenhauser Hof, Stuttgart-Mühlhausen	Germany		I0020 or LBK1577	T2e	Haak et al. 2015
Europe, central	EU_LBK	LBK Europe	LBK_EN; Linear Pottery + Neolithic	5500-4800 BC	Viesenhaeuser Hof, Stuttgart-Muehlhausen	Germany		I0022 or LBK1976	T2e	Haak et al. 2015; Mathieson et al. 2015
Europe, central	EU_LBK	LBK Europe	Linear Pottery + Neolithic	5500-4775 BC	Derenburg-Meerenstieg II , NA	Germany		I0101 or DEB36	U5a1a	Haak et al. 2015
Europe, central	EU_LBK	LBK Europe	LBK_EN	5500-4850 BC	Halberstadt-Sonntagsfeld	Germany		I2016 or HAL17b	V1	Lipson et al. 2017
Europe, central	EU_LBK	LBK Europe	LBK_EN	5500-4850 BC	Halberstadt-Sonntagsfeld	Germany		I2036 or HAL38a	V1	Lipson et al. 2017
Europe, central	EU_LBK	LBK Europe	Linear Pottery + Neolithic	5500-4800 BC	Viesenhäuser Hof, Stuttgart-Mühlhausen , NA	Germany		I0024 or LBK1988	W1c'i	Haak et al. 2015
Europe, central	EU_LBK	LBK Europe	Linear Pottery + Neolithic	5298-5247 BC	Halberstadt-Sonntagsfeld , NA	Germany		I0820 or HAL37	W1c'i	Haak et al. 2015
Europe, central	EU_LBK	LBK Europe	LBK_EN; Linear Pottery + Neolithic	5034-4942 BC	Halberstadt-Sonntagsfeld	Germany		I0821 or HAL24	X2d1	Haak et al. 2015; Mathieson et al. 2015
Europe, central	EU_LNBA	Europe Late Neolithic-Bronze Age	Early Bronze Age	2014-1923 BC	Haunstetten, Unterer Talweg 85 (UNTA 85)	Germany		UNTA85_1412	H	Knipper et al. 2017
Europe, central	EU_LNBA	Europe Late Neolithic-Bronze Age	Czech_EBA + Bronze Age	2200-1700 BC	Prague 5, Jinonice, Zahradnictví , NA	Czech Republic		I7203	H1	Olalde et al. 2018
Europe, central	EU_LNBA	Europe Late Neolithic-Bronze Age	Early Bronze Age	1941-1895 BC	Wehringen, Hochfeld	Germany	MF498675	WEHR 1415A (adult)	H13a2b2a	Knipper et al. 2017
Europe, central	EU_LNBA	Europe Late Neolithic-Bronze Age	Early Bronze Age	2008-1919 BC	Wehringen, Hochfeld	Germany	MF498676	WEHR 1415B (child)	H13a2b2a	Knipper et al. 2017
Europe, central	EU_LNBA	Europe Late Neolithic-Bronze Age	Early Bronze Age	2131-2029 BC	Haunstetten, Postillionstraße (POST)	Germany	MF498692	POST 24	H1b1	Knipper et al. 2017
Europe, central	EU_LNBA	Europe Late Neolithic-Bronze Age	Early Bronze Age	1953-1894 BC	Königsbrunn, Obere Kreuzstraße	Germany	MF498711	OBKR 79	H1ba	Knipper et al. 2017
Europe, central	EU_LNBA	Europe Late Neolithic-Bronze Age	Early Bronze Age	1940-1894 BC	Haunstetten, Unterer Talweg 58-62 (UNTA 58-62)	Germany	MF498728	UNTA58-62_146	H1c	Knipper et al. 2017
Europe, central	EU_LNBA	Europe Late Neolithic-Bronze Age	Early Bronze Age	2191-2042 BC	Haunstetten, Postillionstraße (POST)	Germany	MF498698	POST 38	H1e	Knipper et al. 2017
Europe, central	EU_LNBA	Europe Late Neolithic-Bronze Age	Early Bronze Age	1942-1889 BC	Königsbrunn, Obere Kreuzstraße	Germany	MF498722	OBKR 96	H1j2	Knipper et al. 2017
Europe, central	EU_LNBA	Europe Late Neolithic-Bronze Age	Late Bronze Age	1113-1021 BC	Halberstadt-Sonntagsfeld , NA	Germany		I0099 HAL36C	H23	Haak et al. 2015; Mathieson et al. 2015
Europe, central	EU_LNBA	Europe Late Neolithic-Bronze Age	Early Bronze Age	1961-1895 BC	Haunstetten, Unterer Talweg 85 (UNTA 85)	Germany	MF498661	UNTA85_1163	H23	Knipper et al. 2017
Europe, central	EU_LNBA	Europe Late Neolithic-Bronze Age	Early Bronze Age	2023-1953 BC	Königsbrunn, Obere Kreuzstraße	Germany	MF498718	OBKR 85	H27	Knipper et al. 2017
Europe, south	EU_LNBA	Europe Late Neolithic-Bronze Age	Remedello Copper Age	3483-3107 BC	Remedello di Sotto	Italy		RISE487	H2a	Allentoft et al. 2015
Europe, east	EU_LNBA	Europe Late Neolithic-Bronze Age	Late Eneolithic	2863-2630 BC	Klembivka	Ukraine	MH176336	poz214	H2a1	Juras et al. 2018
Europe, central	EU_LNBA	Europe Late Neolithic-Bronze Age	Early Bronze Age	2020-1938 BC	Haunstetten, Unterer Talweg 58-62 (UNTA 58-62)	Germany	MF498732	UNTA58-62_147	H2a1	Knipper et al. 2017
Europe, east	EU_LNBA	Europe Late Neolithic-Bronze Age	Samara_Eneolithic + Bronze Age	5200-4000 BC	Khvalynsk, Volga River, Samara , Site II	Russia		I0122 or SVP35	H2a1	Mathieson et al. 2015
Europe, central	EU_LNBA	Europe Late Neolithic-Bronze Age	Early Bronze Age	1964-1892 BC	Haunstetten, Postillionstraße (POST)	Germany	MF498690	POST 1	H2a1a	Knipper et al. 2017
	EU_LNBA	Europe Late Neolithic-Bronze Age	Late Neolithic	2494-2344 BC	Alberstedt	Germany		I0051 or ALB2	H3b	Haak et al. 2015
Europe, central	EU_LNBA	Europe Late Neolithic-Bronze Age	Czech_EBA + Bronze Age	2200-1700 BC	Prague 5, Jinonice, Zahradnictví , NA	Czech Republic		I7195	H3v+16093	Olalde et al. 2018
Europe, central	EU_LNBA	Europe Late Neolithic-Bronze Age	Early Bronze Age	2021-1951 BC	Haunstetten, Postillionstraße (POST)	Germany	MF498697	POST 35	H41a	Knipper et al. 2017
Europe, central	EU_LNBA	Europe Late Neolithic-Bronze Age	Early Bronze Age	2024-1963 BC	Haunstetten, Postillionstraße (POST)	Germany	MF498672	POST 140	H41a	Knipper et al. 2017
Europe, central	EU_LNBA	Europe Late Neolithic-Bronze Age	Early Bronze Age	1927-1830 BC	Wehringen, Hochfeld	Germany	MF498663	WEHR 1193	H4a1a1a	Knipper et al. 2017
Europe, central	EU_LNBA	Europe Late Neolithic-Bronze Age	Czech_EBA + Bronze Age	1882-1745 BC	Prague 8, Kobylisy, Ke Stírce Street , NA	Czech Republic		I4884	H4a1a1a	Olalde et al. 2018
Europe, west	EU_LNBA	Europe Late Neolithic-Bronze Age	Netherlands_BA + Bronze Age	1883-1664 BC	De Tuithoorn, Oostwoud, Noord-Holland , NA	The Netherlands		I4071	H6a1a	Olalde et al. 2018
Europe, central	EU_LNBA	Europe Late Neolithic-Bronze Age	Early Bronze Age	2021-1946 BC	Königsbrunn, Obere Kreuzstraße	Germany	MF498693	OBKR 26	HV	Knipper et al. 2017
Europe, central	EU_LNBA	Europe Late Neolithic-Bronze Age	Early Bronze Age	2022-1951 BC	Königsbrunn, Obere Kreuzstraße	Germany	MF498703	OBKR 50	HV0	Knipper et al. 2017
Europe, south	EU_LNBA	Europe Late Neolithic-Bronze Age	Copper (Chalcolithic) and Bronze Age	2010 - 1881 BC	Su Crocefissu, Sardinia	Italy		R22	HV0a	Antonio et al. 2019
Europe, central	EU_LNBA	Europe Late Neolithic-Bronze Age	Late Neolithic	2459-2345 BC	Alberstedt	Germany		I0118 or ALB3	HV6'17	Haak et al. 2015; Mathieson et al. 2015
Europe, south	EU_LNBA	Europe Late Neolithic-Bronze Age	Upper Paleolithic/Neolithic	2902 - 2877 BC	Grotta Continenza	Italy		R5	I1	Antonio et al. 2019
Europe, central	EU_LNBA	Europe Late Neolithic-Bronze Age	Poland_BA + Bronze Age	2290-2041 BC	Racibórz-Stara Wieś , NA	Poland		I6537 or HB0049	I1a1	Olalde et al. 2018
Europe, central	EU_LNBA	Europe Late Neolithic-Bronze Age	Czech_EBA + Bronze Age	2300-1900 BC	Moravska Nova Vés , NA	Czech Republic		I5042 or RISE584	I4a	Olalde et al. 2018
Europe, central	EU_LNBA	Europe Late Neolithic-Bronze Age	Bronze Age	no data	Untermeitingen	Germany		RISE471	J1c1b	Allentoft et al. 2015
Europe, south	EU_LNBA	Europe Late Neolithic-Bronze Age	Remedello	2134-1773 BC	Remedello di Sotto	Italy		RISE486	J1c1b	Allentoft et al. 2015
Europe, central	EU_LNBA	Europe Late Neolithic-Bronze Age	Czech_EBA + Bronze Age	2200-1700 BC	Prague 5, Jinonice, Zahradnictví , NA	Czech Republic		I7199	J1c3a	Olalde et al. 2018
Europe, central	EU_LNBA	Europe Late Neolithic-Bronze Age	Early Bronze Age	2134-2037 BC	Haunstetten, Postillionstraße (POST)	Germany	MF498664	POST 12	J1c3g	Knipper et al. 2017
Europe, central	EU_LNBA	Europe Late Neolithic-Bronze Age	Early Bronze Age	2129-1983 BC	Königsbrunn, Obere Kreuzstraße	Germany	MF498701	OBKR 47	J2b1a	Knipper et al. 2017
Europe, central	EU_LNBA	Europe Late Neolithic-Bronze Age	Early Bronze Age	1941-1889 BC	Königsbrunn, Obere Kreuzstraße	Germany	MF498710	OBKR 76	K1a	Knipper et al. 2017
Europe, central	EU_LNBA	Europe Late Neolithic-Bronze Age	Czech_EBA + Bronze Age	2300-1900 BC	Moravska Nova Vés , NA	Czech Republic		I5037	K1a+150	Olalde et al. 2018
Europe, south	EU_LNBA	Europe Late Neolithic-Bronze Age	Upper Paleolithic/Neolithic	2950 - 2880 BC	Grotta Continenza	Italy		R4	K1a+195	Antonio et al. 2019
Europe, central	EU_LNBA	Europe Late Neolithic-Bronze Age	Czech_EBA + Bronze Age	2200-1700 BC	Prague 5, Jinonice, Zahradnictví , NA	Czech Republic		I7196	K1a+195	Olalde et al. 2018
Europe, central	EU_LNBA	Europe Late Neolithic-Bronze Age	Early Bronze Age	2011-1917 BC	Haunstetten, Unterer Talweg 58-62 (UNTA 58-62)	Germany	MF498733	UNTA58-62_149	K1a1b1g	Knipper et al. 2017
Europe, central	EU_LNBA	Europe Late Neolithic-Bronze Age	Early Bronze Age	2009-1922 BC	Wehringen, Hochfeld	Germany	MF498671	WEHR 1380	K1a1b1g	Knipper et al. 2017
Europe, central	EU_LNBA	Europe Late Neolithic-Bronze Age	Early Bronze Age	2011-1926 BC	Wehringen, Hochfeld	Germany	MF498674	WEHR 1414	K1a1b1g	Knipper et al. 2017
Europe, central	EU_LNBA	Europe Late Neolithic-Bronze Age	Early Bronze Age	2010-1918 BC	Königsbrunn, Obere Kreuzstraße	Germany	MF498724	OBKR 9A	K1a2a	Knipper et al. 2017
Europe, central	EU_LNBA	Europe Late Neolithic-Bronze Age	Early Bronze Age	2021-1942 BC	Königsbrunn, Obere Kreuzstraße	Germany	MF498719	OBKR 86	K1a3	Knipper et al. 2017
Europe, central	EU_LNBA	Europe Late Neolithic-Bronze Age	Early Bronze Age	2127-1980 BC	Königsbrunn, Obere Kreuzstraße	Germany	MF498712	OBKR 80	K1a3	Knipper et al. 2017
Europe, central	EU_LNBA	Europe Late Neolithic-Bronze Age	Early Bronze Age	1930-1885 BC	Wehringen, Hochfeld	Germany	MF498669	WEHR 1375	K1a3	Knipper et al. 2017
Europe, central	EU_LNBA	Europe Late Neolithic-Bronze Age	Early Bronze Age	2131-2029 BC	Haunstetten, Postillionstraße (POST)	Germany	MF498699	POST 44	K1a3a	Knipper et al. 2017
Europe, central	EU_LNBA	Europe Late Neolithic-Bronze Age	Early Bronze Age	2011-1920 BC	Königsbrunn, Obere Kreuzstraße	Germany	MF498695	OBKR 2	K1a4a1	Knipper et al. 2017
Europe, central	EU_LNBA	Europe Late Neolithic-Bronze Age	Early Bronze Age	2022-1948 BC	Königsbrunn, Obere Kreuzstraße	Germany	MF498720	OBKR 93	K1a4a1	Knipper et al. 2017
Europe, central	EU_LNBA	Europe Late Neolithic-Bronze Age	Early Bronze Age	2033-1960 BC	Haunstetten, Postillionstraße (POST)	Germany		POST 99	K1a4a1	Knipper et al. 2017
Europe, central	EU_LNBA	Europe Late Neolithic-Bronze Age	Poland_BA + Bronze Age	2335-2046 BC	Iwiny , NA	Poland		I6579 or HB0022	K1a4a1g	Olalde et al. 2018
Europe, central	EU_LNBA	Europe Late Neolithic-Bronze Age	Early Bronze Age	2016-1936 BC	Haunstetten, Postillionstraße (POST)	Germany	MF498694	POST 28	K2a5	Knipper et al. 2017
Europe, central	EU_LNBA	Europe Late Neolithic-Bronze Age	Early Bronze Age	2126-1979 BC	Haunstetten, Postillionstraße (POST)	Germany	MF498700	POST 47	K2a5	Knipper et al. 2017
Europe, central	EU_LNBA	Europe Late Neolithic-Bronze Age	Early Bronze Age	2011-1920 BC	Königsbrunn, Obere Kreuzstraße	Germany	MF498706	OBKR 67	K2a5	Knipper et al. 2017
Europe, east	EU_LNBA	Europe Late Neolithic-Bronze Age	Early Bronz Age	2857-2497 BC	Stalingrad Quarry	Russia		RISE555	N1a1a+152	Allentoft et al. 2015
Europe, south	EU_LNBA	Europe Late Neolithic-Bronze Age	Eneolithic	3500 - 2500 BC	Monte San Biagio	Italy		R1014	N1a1a1a3	Antonio et al. 2019
Europe, central	EU_LNBA	Europe Late Neolithic-Bronze Age	Early Bronze Age	1941-1836 BC	Haunstetten, Unterer Talweg 58-62 (UNTA 58-62)	Germany	MF498737	UNTA58-62_153	R1a1a	Knipper et al. 2017
Europe, central	EU_LNBA	Europe Late Neolithic-Bronze Age	Czech_EBA + Bronze Age	2200-1700 BC	Prague 5, Jinonice, Zahradnictví , NA	Czech Republic		I7200	R1b1	Olalde et al. 2018
Europe, central	EU_LNBA	Europe Late Neolithic-Bronze Age	Late neolithic	2564-2475 BC	Karsdorf	Germany		I0550 or KAR22A	T1a1	Haak et al. 2015; Mathieson et al. 2015
Europe, central	EU_LNBA	Europe Late Neolithic-Bronze Age	Early Bronze Age	2138-2040 BC	Haunstetten, Postillionstraße (POST)	Germany	MF498702	POST 50	T1a1	Knipper et al. 2017
Europe, central	EU_LNBA	Europe Late Neolithic-Bronze Age	Czech_EBA + Bronze Age	1881-1701 BC	Prague 8, Kobylisy, Ke Stírce Street , NA	Czech Republic		I4892	T1a1	Olalde et al. 2018
Europe, central	EU_LNBA	Europe Late Neolithic-Bronze Age	Early Bronze Age	2020-1948 BC	Haunstetten, Postillionstraße (POST)	Germany	MF498696	POST 32	T2	Knipper et al. 2017
Europe, central	EU_LNBA	Europe Late Neolithic-Bronze Age	Early Bronze Age	2017-1941 BC	Haunstetten, Postillionstraße (POST)	Germany	MF498670	POST 137	T2c1d+152	Knipper et al. 2017
Europe, central	EU_LNBA	Europe Late Neolithic-Bronze Age	Early Bronze Age	2027-1965 BC	Haunstetten, Postillionstraße (POST)	Germany	MF498665	POST 131	T2c1d+152	Knipper et al. 2017
Europe, central	EU_LNBA	Europe Late Neolithic-Bronze Age	Early Bronze Age	2018-1941 BC	Haunstetten, Postillionstraße (POST)	Germany	MF498684	POST 16	T2f8a	Knipper et al. 2017
Europe, east	EU_LNBA	Europe Late Neolithic-Bronze Age	Late Eneolithic	3350-3200 BC	Pidlisivka	Ukraine	MH176354	poz090	U2e1a1	Juras et al. 2018
Europe, central	EU_LNBA	Europe Late Neolithic-Bronze Age	Early Bronze Age	2018-1936 BC	Königsbrunn, Obere Kreuzstraße	Germany	MF498705	OBKR 66	U4a	Knipper et al. 2017
Europe, central	EU_LNBA	Europe Late Neolithic-Bronze Age	Early Bronze Age	1953-1894 BC	Königsbrunn, Obere Kreuzstraße	Germany	MF498662	OBKR 117	U4a1b	Knipper et al. 2017
Europe, east	EU_LNBA	Europe Late Neolithic-Bronze Age	Samara_Eneolithic + Bronze Age	5200-4000 BC	Khvalynsk, Volga River, Samara , Site II	Russia		I0434 or SVP47	U4a2 or U4d	Mathieson et al. 2015
Europe, central	EU_LNBA	Europe Late Neolithic-Bronze Age	Czech_EBA + Bronze Age	2300-1900 BC	Moravska Nova Vés , NA	Czech Republic		I5043	U4c1a	Olalde et al. 2018
Europe, north	EU_LNBA	European Late Neolithic-Bronze Age	Late Neolithic/Early Bronze Age + Neolithic	2573–2140 BC	Ölsund, Hälsingland, Sweden , isolated find	Sweden	MG428994	Olsund	U4c2a	Mittnik et al. 2018
Europe, central	EU_LNBA	Europe Late Neolithic-Bronze Age	Early Bronze Age	1942-1895 BC	Haunstetten, Postillionstraße (POST)	Germany	MF498707	POST 6	U5a1a1+16362	Knipper et al. 2017
Europe, central	EU_LNBA	Europe Late Neolithic-Bronze Age	Central_LNBA, Bell Beaker?	2204-2136 BC	Benzingerode-Heimburg	Germany		I0171 or BZH12	U5a1a2a	Haak et al. 2015; Mathieson et al. 2015
Europe, central	EU_LNBA	Europe Late Neolithic-Bronze Age	Czech_EBA + Bronze Age	2200-1700 BC	Prague 5, Jinonice, Zahradnictví , NA	Czech Republic		I7201	U5a1a2b	Olalde et al. 2018
Europe, central	EU_LNBA	Europe Late Neolithic-Bronze Age	Czech_EBA + Bronze Age	2200-1700 BC	Prague 5, Jinonice, Zahradnictví , NA	Czech Republic		I7202	U5a1a2b	Olalde et al. 2018
Europe, west	EU_LNBA	Europe Late Neolithic-Bronze Age	Netherlands_BA + Bronze Age	1880-1657 BC	De Tuithoorn, Oostwoud, Noord-Holland , NA	The Netherlands		I4070	U5a1b1a	Olalde et al. 2018
Europe, east	EU_LNBA	Europe Late Neolithic-Bronze Age	Samara_Eneolithic + Bronze Age	5200-4000 BC	Khvalynsk, Volga River, Samara , Site II	Russia		I0433 or SVP46	U5a1i	Mathieson et al. 2015
Europe, central	EU_LNBA	Europe Late Neolithic-Bronze Age	Early Bronze Age	2021-1943 BC	Königsbrunn, Obere Kreuzstraße	Germany	MF498725	OBKR 9B	U5a1i1	Knipper et al. 2017
Europe, east	EU_LNBA	Europe Late Neolithic-Bronze Age	Late Eneolithic	2898-2761 BC	Klembivka	Ukraine	MH176333	poz211	U5a2b	Juras et al. 2018
Europe, central	EU_LNBA	Europe Late Neolithic-Bronze Age	Early Bronze Age	1930-1894 BC	Haunstetten, Unterer Talweg 58-62 (UNTA 58-62)	Germany	MF498735	UNTA58-62_151	U5b1c2	Knipper et al. 2017
Europe, central	EU_LNBA	Europe Late Neolithic-Bronze Age	Early Bronze Age	1939-1885 BC	Haunstetten, Unterer Talweg 58-62 (UNTA 58-62)	Germany	MF498734	UNTA58-62_150	U5b1c2	Knipper et al. 2017
Europe, central	EU_LNBA	Europe Late Neolithic-Bronze Age	Early Bronze Age	1939-1885 BC	Haunstetten, Unterer Talweg 58-62 (UNTA 58-62)	Germany	MF498736	UNTA58-62_152	U5b1c2	Knipper et al. 2017
Europe, central	EU_LNBA	Europe Late Neolithic-Bronze Age	Early Bronze Age	2013-1924 BC	Königsbrunn, Obere Kreuzstraße	Germany	MF498709	OBKR 73	U5b2a1a1	Knipper et al. 2017
Europe, central	EU_LNBA	Europe Late Neolithic-Bronze Age	Early Bronze Age	1892-1779 BC	Wehringen, Hochfeld	Germany	MF498727	WEHR 1192B	U5b2a2b	Knipper et al. 2017
Europe, central	EU_LNBA	Europe Late Neolithic-Bronze Age	Poland_BA + Bronze Age	2286-2038 BC	Dzielnica , NA	Poland		I6531 or HB0068	U5b2b1a1	Olalde et al. 2018
Europe, central	EU_LNBA	Europe Late Neolithic-Bronze Age	Early Bronze Age	2031-1966 BC	Haunstetten, Postillionstraße (POST)	Germany	MF498659	POST 111	U5b2b2	Knipper et al. 2017
Europe, central	EU_LNBA	Europe Late Neolithic-Bronze Age	Czech_EBA + Bronze Age	2200-1700 BC	Prague 5, Jinonice, Zahradnictví , NA	Czech Republic		I7198	U5b2c	Olalde et al. 2018
Europe, south	EU_LNBA	Europe Late Neolithic-Bronze Age	Copper (Chalcolithic) and Bronze Age	3626 - 3374 BC	Su Crocefissu, Sardinia	Italy		R24	U8b1b1	Antonio et al. 2019
Europe, central	EU_LNBA	Europe Late Neolithic-Bronze Age	Early Bronze Age	1932-1881 BC	Wehringen, Hochfeld	Germany	MF498679	WEHR 1586	V	Knipper et al. 2017
Europe, central	EU_LNBA	Europe Late Neolithic-Bronze Age	Early Bronze Age	2007-1917 BC	Wehringen, Hochfeld	Germany	MF498678	WEHR 1564	V	Knipper et al. 2017
Europe, central	EU_LNBA	Europe Late Neolithic-Bronze Age	Early Bronze Age	2017-1943 BC	Wehringen, Hochfeld	Germany	MF498677	WEHR 1474	V	Knipper et al. 2017
Europe, central	EU_LNBA	Europe Late Neolithic-Bronze Age	Early Bronze Age	2016-1931 BC	Königsbrunn, Obere Kreuzstraße	Germany	MF498721	OBKR 95	V1a	Knipper et al. 2017
Europe, central	EU_LNBA	Europe Late Neolithic-Bronze Age	Early Bronze Age	1949-1891 BC	Königsbrunn, Obere Kreuzstraße	Germany	MF498716	OBKR 84	V7	Knipper et al. 2017
Europe, central	EU_LNBA	Europe Late Neolithic-Bronze Age	Early Bronze Age	2019-1938 BC	Königsbrunn, Obere Kreuzstraße	Germany	MF498708	OBKR 6	V7	Knipper et al. 2017
Europe, central	EU_LNBA	Europe Late Neolithic-Bronze Age	Early Bronze Age	2023-1954 BC	Königsbrunn, Obere Kreuzstraße	Germany	MF498704	OBKR 5	V7	Knipper et al. 2017
Europe, central	EU_LNBA	Europe Late Neolithic-Bronze Age	Early Bronze Age	2012-1921 BC	Königsbrunn, Obere Kreuzstraße	Germany	MF498714	OBKR 82	X2b	Knipper et al. 2017
Europe, central	EU_LNBA	Europe Late Neolithic-Bronze Age	Early Bronze Age	2013-1923 BC	Königsbrunn, Obere Kreuzstraße	Germany	MF498713	OBKR 81	X2b	Knipper et al. 2017
Europe, central	EU_LNBA	Europe Late Neolithic-Bronze Age	Early Bronze Age	2026-1959 BC	Haunstetten, Postillionstraße (POST)	Germany	MF498717	POST 85	X2b+226	Knipper et al. 2017
Europe, central	EU_LNBA	Europe Late Neolithic-Bronze Age	Early Bronze Age	2030-1962 BC	Haunstetten, Postillionstraße (POST)	Germany	MF498715	POST 84	X2b+226	Knipper et al. 2017
Europe, central	EU_LNBA	Europe Late Neolithic-Bronze Age	Czech_EBA + Bronze Age	2200-1700 BC	Prague 5, Jinonice, Zahradnictví , NA	Czech Republic		I7197	X2b6	Olalde et al. 2018
Europe, south	EU_LNBA	Europe Late Neolithic-Bronze Age	Remedello	2908-2578 BC	Remedello di Sotto	Italy		RISE489	X2c1	Allentoft et al. 2015
Europe, east	EU_LNBA	Europe Late Neolithic-Bronze Age	Catacomb	2834-2499 BC	Prydnistryanske	Ukraine	MH176337	poz220	X4	Juras et al. 2018
Europe, east	EU_LNBA	Europe Late Neolithic-Bronze Age	Catacomb	2548-2348 BC	Prydnistryanske	Ukraine	MH176338	poz221	X4	Juras et al. 2018
Europe, central	EU_Med	Europe Medieval	Early Medieval	388-532 AD	Burgweinting, Nord-West II, Bavaria	Germany		NW_54	C4a1a	Veeramah et al. 2018
Europe, central	EU_Med	Europe Medieval	Early Medieval	480-510 AD	Straubing, Bajuwarenstraße, Bavaria	Germany		STR_241	H1	Veeramah et al. 2018
Europe, central	EU_Med	Europe Medieval	European medieval	600 - 700 AD (early 7th)	Niederstotzingen	Germany		1576	H10e1	O'Sullivan et al. 2018
Europe, east	EU_Med	Europe Medieval	Medieval population from multiple burial, southeastern Romania, Capidava	773-906 AD	Capidava	Romania	MH298069	C58-1	H11a1	Rusu et al. 2018
Europe, central	EU_Med	Europe Medieval	Early Medieval	530-560 AD	Straubing, Bajuwarenstraße, Bavaria	Germany		STR_248	H11a2	Veeramah et al. 2018
Europe, south	EU_Med	Europe Medieval	Medieval	771 - 947 AD	Cancelleria	Italy		R1283	H12	Antonio et al. 2019
Europe, east	EU_Med	Europe Medieval	Medieval	900-1000 AD	Capidava, Dobruja	Romania	MF597777.1	M15	H13a1a3	Rusu et al. 2018
Europe, central	EU_Med	Europe Medieval	Early Medieval	417-536 AD	Burgweinting, Nord-West II, Bavaria	Germany		NW_255	H18b	Veeramah et al. 2018
Europe, west	EU_Med	Europe Medieval	Anglo-Saxon	650–910 AD	Norton	England		Martiniano_2016_NO3423_Anglo-Saxon:ALL	H1a	Martiniano et al. 2016
Europe, west	EU_Med	Europe Medieval	Anglo-Saxo period	400–545 AD	Oakington	England		15577A	H1at1	Schiffels et al. 2016
Europe, central	EU_Med	Europe Medieval	European medieval	600 - 700 AD (early 7th)	Niederstotzingen	Germany		1575	H1b	O'Sullivan et al. 2018
Europe, south	EU_Med	Europe Medieval	Medieval (General)	700 - 1500 AD	Villa Magna	Italy		R58	H1c3	Antonio et al. 2019
Europe, west	EU_Med	Europe Medieval	Anglo-Saxo period	385–535 AD	Oakington	England		15569A	H1g1	Schiffels et al. 2016
Europe, central	EU_Med	Europe Medieval	Early Medieval	480-530 AD	Altenerding - Klettham, Bavaria	Germany		AED_432	H1h1	Veeramah et al. 2018
Europe, south	EU_Med	Europe Medieval	Medieval	1304-1342 AD	San Nicola Necropoli Esterna; Sassari, SAS, Sardinia	Italy		SNN002	H1j2a	Marcus et al. 2020
Europe, north, east	EU_Med	Europe Medieval	Lithuania	50-650 AD	Europe	Lithuania		DA171 or Berciunai2	H2a1	Damgaard et al. 2018a
Europe, west	EU_Med	Europe Medieval	Anglo-Saxo period	666–770 AD	Hinxton	England		12881A	H2a2	Schiffels et al. 2016
Europe, west	EU_Med	Europe Medieval	Anglo-Saxo period	690–881 AD	Hinxton	England		12885A	H2a2a1	Schiffels et al. 2016
Europe, central	EU_Med	Europe Medieval	Early Medieval	260-535 AD	Altheim, Bavaria	Germany		ALH_2	H2a2a1	Veeramah et al. 2018
Europe, central	EU_Med	Europe Medieval	Early Medieval	480-510 AD	Altheim, Bavaria	Germany		ALH_3	H2a2b	Veeramah et al. 2018
Europe, central	EU_Med	Europe Medieval	Roman soldier	300 AD	Freiham	Germany		FN_2	H3	Veeramah et al. 2018
Europe, central	EU_Med	Europe Medieval	Early Medieval	480-510 AD	Straubing, Bajuwarenstraße, Bavaria	Germany		STR_316	H3	Veeramah et al. 2018
Europe, south	EU_Med	Europe Medieval	Medieval	1520-1558 AD	San Nicola Necropoli Esterna; Sassari, SAS, Sardinia	Italy		SNN003	H3f1	Marcus et al. 2020
Europe, central	EU_Med	Europe Medieval	Early Medieval	480-510 AD	Alteglofsheim, Bavaria	Germany		AEH_I	H5	Veeramah et al. 2018
Europe, central	EU_Med	Europe Medieval	Early Medieval	510-530 AD	Straubing, Bajuwarenstraße, Bavaria	Germany		STR_360	H5	Veeramah et al. 2018
Europe, central	EU_Med	Europe Medieval	Early Medieval	460-530 AD	Straubing, Bajuwarenstraße, Bavaria	Germany		STR_393	H5a1	Veeramah et al. 2018
Europe, east	EU_Med	Europe Medieval	Medieval	900-1000 AD	Capidava, Dobruja	Romania	MF597778.1	M17	H5e1a1	Rusu et al. 2018
Europe, central	EU_Med	Europe Medieval	Early Medieval	480-530 AD	Altenerding - Klettham, Bavaria	Germany		AED_1135	H60a	Veeramah et al. 2018
Europe, central	EU_Med	Europe Medieval	European medieval	600 - 700 AD (early 7th)	Niederstotzingen	Germany		1333	H65a	O'Sullivan et al. 2018
Europe, central	EU_Med	Europe Medieval	Early Medieval	510-530 AD	Straubing, Bajuwarenstraße, Bavaria	Germany		STR_310	H7	Veeramah et al. 2018
Europe, south, east	EU_Med	Europe Medieval	Gepid material culture	550 AD	Viminacium	Serbia		VIM_2	H7	Veeramah et al. 2018
Europe, central	EU_Med	Europe Medieval	Early Medieval	480-510 AD	Altenerding - Klettham, Bavaria	Germany		AED_513	H7a	Veeramah et al. 2018
Europe, south	EU_Med	Europe Medieval	Central Medieval C	1130-1300 AD	Villa Magna	Italy		R62	HV0a	Antonio et al. 2019
Europe, south	EU_Med	Europe Medieval	Central Medieval B	1070-1150 AD	Villa Magna	Italy		R64	HV0a	Antonio et al. 2019
Europe, central	EU_Med	Europe Medieval	Early Medieval	510-530 AD	Straubing, Bajuwarenstraße, Bavaria	Germany		STR_535	HV9	Veeramah et al. 2018
Europe, east	EU_Med	Europe Medieval	Ostrogoth material culture	256-401 AD	Kerch on the Crimea	Ukraine		KER_1	HV9a	Veeramah et al. 2018
Europe, central	EU_Med	Europe Medieval	Early Medieval	387-475 AD or 485-535 AD	Altheim, Bavaria	Germany		ALH_10	I1	Veeramah et al. 2018
Europe, south	EU_Med	Europe Medieval	Central Medieval B	1070-1150 AD	Villa Magna	Italy		R57	I1a1a3	Antonio et al. 2019
Europe, central	EU_Med	Europe Medieval	European medieval	600 - 700 AD (early 7th)	Niederstotzingen	Germany		1573	I5a1b	O'Sullivan et al. 2018
Europe, central	EU_Med	Europe Medieval	Early Medieval	510-530 AD	Straubing, Bajuwarenstraße, Bavaria	Germany		STR_300	J1c10	Veeramah et al. 2018
Europe, east	EU_Med	Europe Medieval	Medieval population from multiple burial, southeastern Romania, Capidava	700-900 AD	Capidava	Romania	MH298071	C58-3	J1c15	Rusu et al. 2018
Europe, central	EU_Med	Europe Medieval	Early Medieval	510-530 AD	Straubing, Bajuwarenstraße, Bavaria	Germany		STR_480	J1c2o	Veeramah et al. 2018
Europe, central	EU_Med	Europe Medieval	Early Medieval	510-530 AD	Straubing, Bajuwarenstraße, Bavaria	Germany		STR_266	J1c5	Veeramah et al. 2018
Europe, central	EU_Med	Europe Medieval	Early Medieval	No data	Altheim, Bavaria	Germany		ALH_1	J2a2b	Veeramah et al. 2018
Europe, south	EU_Med	Europe Medieval	Medieval	1194-1232 AD	San Nicola Necropoli Esterna; Sassari, SAS, Sardinia	Italy		SNN004	J2b1a7	Marcus et al. 2020
Europe, central	EU_Med	Europe Medieval	European medieval	600 - 700 AD (early 7th)	Niederstotzingen	Germany		1326	K1a	O'Sullivan et al. 2018
Europe, central	EU_Med	Europe Medieval	European medieval	600 - 700 AD (early 7th)	Niederstotzingen	Germany		1328	K1a	O'Sullivan et al. 2018
Europe, central	EU_Med	Europe Medieval	Early Medieval	338-475 AD or 485-535 AD	Altenerding - Klettham, Bavaria	Germany		AED_125	K1a	Veeramah et al. 2018
Europe, central	EU_Med	Europe Medieval	European medieval	600 - 700 AD (early 7th)	Niederstotzingen	Germany		1327	K1a1b2a1a	O'Sullivan et al. 2018
Europe, central	EU_Med	Europe Medieval	European medieval	600 - 700 AD (early 7th)	Niederstotzingen	Germany		1332	K1a1b2a1a	O'Sullivan et al. 2018
Europe, south	EU_Med	Europe Medieval	Central Medieval A	970 - 1010 AD	Villa Magna	Italy		R63	K1a2a	Antonio et al. 2019
Europe, west	EU_Med	Europe Medieval	Anglo-Saxo period	631–776 AD	Hinxton	England		12883A	K1a4a1a2b	Schiffels et al. 2016
Europe, south	EU_Med	Europe Medieval	Early Middle Ages	1101-1147 AD	Corona Moltana/ Zarau ; Bonnanaro, SAS, Sardinia	Italy		COR001	K1b1a1	Marcus et al. 2020
Europe, south	EU_Med	Europe Medieval	Early Middle Ages	1161-1203 AD	Corona Moltana/ Zarau ; Bonnanaro, SAS, Sardinia	Italy		COR002	K1b1a1	Marcus et al. 2020
Europe, east	EU_Med	Europe Medieval	Medieval population from multiple burial, southeastern Romania, Capidava	700-900 AD	Capidava	Romania	MH298074	C58-9	N1a3a	Rusu et al. 2018
Europe, south	EU_Med	Europe Medieval	Early Medieval	820 - 990 AD	Villa Magna	Italy		R59	N1b1a	Antonio et al. 2019
Europe, east	EU_Med	Europe Medieval	Medieval	900-1000 AD	Capidava, Dobruja	Romania	MF597776.1	M11	N9a9	Rusu et al. 2018
Europe, east	EU_Med	Europe Medieval	Medieval	900-1000 AD	Capidava, Dobruja	Romania	MF597775.1	M9	N9a9	Rusu et al. 2018
Europe, central	EU_Med	Europe Medieval	Early Medieval	580-620 AD	Straubing, Bajuwarenstraße, Bavaria	Germany		STR_502	T1	Veeramah et al. 2018
Europe, central	EU_Med	Europe Medieval	European medieval	600 - 700 AD (early 7th)	Niederstotzingen	Germany		1330	T2	O'Sullivan et al. 2018
Europe, west	EU_Med	Europe Medieval	Anglo-Saxo period	395–540 AD	Oakington	England		15570A	T2a1a	Schiffels et al. 2016
Europe, south	EU_Med	Europe Medieval	Central Medieval B	1070-1150 AD	Villa Magna	Italy		R65	T2b	Antonio et al. 2019
Europe, east	EU_Med	Europe Medieval	Medieval population from multiple burial, southeastern Romania, Capidava	700-900 AD	Capidava	Romania	MH298073	C58-6	T2b	Rusu et al. 2018
Europe, central	EU_Med	Europe Medieval	Early Medieval	460-530 AD	Straubing, Bajuwarenstraße, Bavaria	Germany		STR_486	T2b	Veeramah et al. 2018
Europe, central	EU_Med	Europe Medieval	Early Medieval	510-530 AD	Straubing, Bajuwarenstraße, Bavaria	Germany		STR_355	T2b	Veeramah et al. 2018
Europe, central	EU_Med	Europe Medieval	Early Medieval	510-530 AD	Straubing, Bajuwarenstraße, Bavaria	Germany		STR_491	T2b	Veeramah et al. 2018
Europe, west	EU_Med	Europe Medieval	Medieval	1260 AD	Cro-Magnon	France	KC521456	Cro-Magnon1	T2b1	Fu et al. 2013b
Europe, central	EU_Med	Europe Medieval	Early Medieval	580-620 AD	Barbing-Irlmauth, Bavaria	Germany		BIM_37	T2b16	Veeramah et al. 2018
Europe, central	EU_Med	Europe Medieval	Early Medieval	382-546 AD	Straubing, Bajuwarenstraße, Bavaria	Germany		STR_228	T2b21	Veeramah et al. 2018
Europe, south	EU_Med	Europe Medieval	Early Medieval	820 - 990 AD	Villa Magna	Italy		R60	T2c1	Antonio et al. 2019
Europe, south	EU_Med	Europe Medieval	Medieval	974 - 1035 AD	Cancelleria	Italy		R1285	T2c1a	Antonio et al. 2019
Europe, central	EU_Med	Europe Medieval	Early Medieval	460-510 AD	Altenerding - Klettham, Bavaria	Germany		AED_249	T2c1d1a	Veeramah et al. 2018
Europe, central	EU_Med	Europe Medieval	Early Medieval	480-510 AD	Altenerding - Klettham, Bavaria	Germany		AED_92	U4a	Veeramah et al. 2018
Europe, central	EU_Med	Europe Medieval	Early Medieval	460-510 AD	Altenerding - Klettham, Bavaria	Germany		AED_1108	U4a2a	Veeramah et al. 2018
Europe, central	EU_Med	Europe Medieval	Poprad	350 AD	Europe	Slovakia		DA119 or Poprad	U4b3	Damgaard et al. 2018a
Europe, east	EU_Med	Europe Medieval	Medieval population from multiple burial, southeastern Romania, Capidava	700-900 AD	Capidava	Romania	MH298069	C58-2	U4d2	Rusu et al. 2018
Europe, central	EU_Med	Europe Medieval	European medieval	600 - 700 AD (early 7th)	Niederstotzingen	Germany		1578	U5a1a1	O'Sullivan et al. 2018
Europe, south	EU_Med	Europe Medieval	Italy_EMA + Middle Ages	500-1000 AD	Torino-Giardini Reali , NA	Italy	MG182533	Ar 13, NLIAR13	U5a1b1	Vai et al. 2019
Europe, south	EU_Med	Europe Medieval	Medieval	1318-1352 AD	San Nicola Necropoli Esterna; Sassari, SAS, Sardinia	Italy		SNN001	U5a1d2a	Marcus et al. 2020
Europe, central	EU_Med	Europe Medieval	Early Medieval	480-510 AD	Straubing, Bajuwarenstraße, Bavaria	Germany		STR_328	U5a1h	Veeramah et al. 2018
Europe, west	EU_Med	Europe Medieval	Anglo-Saxo period	420–570 AD	Oakington	England		15558A	U5a2a1	Schiffels et al. 2016
Europe, south	EU_Med	Europe Medieval	Sardinia_EarlyMedieval	892-990 AD	Sardinia, Sant'Elia Cape, Grotta Colombi	Italy		I12221	U5a2b3	Fernandes et al. 2020
Europe, central	EU_Med	Europe Medieval	Early Medieval	349-368 AD or 380-542 AD	Barbing-Irlmauth, Bavaria	Germany		BIM_33	U5b1b	Veeramah et al. 2018
Europe, central	EU_Med	Europe Medieval	Early Medieval	480-530 AD	Straubing, Bajuwarenstraße, Bavaria	Germany		STR_220	U5b2b	Veeramah et al. 2018
Europe, east	EU_Med	Europe Medieval	Medieval population from multiple burial, southeastern Romania, Capidava	700-900 AD	Capidava	Romania	MH298072	C58-5	U6a1a1	Rusu et al. 2018
Europe, east	EU_Med	Europe Medieval	Medieval	900-1000 AD	Capidava, Dobruja	Romania	MF597774.1	M2	V1a	Rusu et al. 2018
Europe, central	EU_Med	Europe Medieval	Early Medieval	480-510 AD	Altenerding - Klettham, Bavaria	Germany		AED_106	V3	Veeramah et al. 2018
Europe, central	EU_Med	Europe Medieval	Early Medieval	510-530 AD	Altenerding - Klettham, Bavaria	Germany		AED_1119	W1e1a	Veeramah et al. 2018
Europe, central	EU_Med	Europe Medieval	Early Medieval	480-510 AD	Altenerding - Klettham, Bavaria	Germany		AED_204	X2b	Veeramah et al. 2018
Europe, central	EU_Med	Europe Medieval	European medieval	600 - 700 AD (early 7th)	Niederstotzingen	Germany		1331	X2b4	O'Sullivan et al. 2018
Europe, central	EU_Med	Europe Medieval	European medieval	600 - 700 AD (early 7th)	Niederstotzingen	Germany		1334	X2b4	O'Sullivan et al. 2018
Europe, central	EU_Med	Europe Medieval	European medieval	600 - 700 AD (early 7th)	Niederstotzingen	Germany		1577	X2b4	O'Sullivan et al. 2018
Europe, central	EU_N	European Neolithic	Gatersleben Early Neolithic	4475-3950 BC	Oberwiederstedt, Arschkerbe West	Germany		I0170 or OAW1	HV6'17	Haak et al. 2015
Europe, east	EU_N	European Neolithic	Romania_EN + Neolithic	5484-5372 BC	Carcea , NA	Romania		I2533 or ROM29	J1c5	Mathieson et al. 2018
Europe, east	EU_N	European Neolithic	Romania_EN + Neolithic	5715-5626 BC	Coțatcu , NA	Romania		I2532 or ROM1	K1a2	Mathieson et al. 2018
Europe, south, east	EU_N	European Neolithic	Starcevo + Neolithic	6000-5300 BC	Saraorci-Jezava , NA	Serbia		I4918 or SAJE	K1a4a1	Mathieson et al. 2018
Europe, north, east	EU_N	European Neolithic	Latvia_EN + Neolithic	5841-5636 BC	Zvejnieki , NA	Latvia		I4626 or ZVEJ25	U2e1	Jones et al. 2017
Europe, north, east	EU_N	European Neolithic	Latvia_EN + Neolithic	5302-4852 BC	Zvejnieki , NA	Latvia		I4628 or ZVEJ27	U5a2d	Jones et al. 2017
Europe, north	EU_N	European Neolithic	Funnel Beaker Culture	3625-3371 BC	Kvärlöv, Saxtorp, Skåne	Sweden		Saxtorp5158T	H	Mittnik et al. 2018
Europe, central	EU_N	European Neolithic	Neolithic farmer	5207-4985 BC	Stuttgart-Mühlhausen I, Baden-Württemberg	Germany		XN170	H	Rivollat et al. 2020
Europe, central	EU_N	European Neolithic	Neolithic farmer	5292-5064 BC	Stuttgart-Mühlhausen I, Baden-Württemberg	Germany		XN172	H	Rivollat et al. 2020
Europe, central	EU_N	European Neolithic	Neolithic farmer	5310-5079 BC	Stuttgart-Mühlhausen I, Baden-Württemberg	Germany		XN167	H	Rivollat et al. 2020
Europe, central	EU_N	European Neolithic	Neolithic farmer	no data	Stuttgart-Mühlhausen II, Baden-Württemberg	Germany		XN225	H	Rivollat et al. 2020
Europe, west	EU_N	European Neolithic	Neolithic farmer	no data	Gurgy "les Noisats", Yonne	France		GRG043	H+152	Rivollat et al. 2020
Europe, west	EU_N	European Neolithic	Neolithic farmer	4784-4546 BC	Gurgy "les Noisats", Yonne	France		GRG057	H1	Rivollat et al. 2020
Europe, west	EU_N	European Neolithic	Neolithic farmer	4829-4623 BC	Gurgy "les Noisats", Yonne	France		GRG027	H1	Rivollat et al. 2020
Europe, west	EU_N	European Neolithic	Neolithic farmer	4896-4713 BC	Les Bréguières, Alpes-Maritimes	France		LBR001	H1	Rivollat et al. 2020
Europe, central	EU_N	European Neolithic	Neolithic farmer	5287-5059 BC	Stuttgart-Mühlhausen I, Baden-Württemberg	Germany		XN175	H1	Rivollat et al. 2020
Europe, central	EU_N	European Neolithic	Neolithic farmer	5293-5066 BC	Stuttgart-Mühlhausen I, Baden-Württemberg	Germany		XN171	H1	Rivollat et al. 2020
Europe, west	EU_N	European Neolithic	Neolithic farmer	no data	Gurgy "les Noisats", Yonne	France		GRG035	H1+152	Rivollat et al. 2020
Europe, central	EU_N	European Neolithic	Schöningen + Neolithic	4172-4089 BC	Salzmünde-Schiebzig , NA	Germany		I0798 or SALZ18A	H10e'f'g	Haak et al. 2015
Europe, central	EU_N	European Neolithic	Rössen + Neolithic	4625-4250 BC	Oberwiederstedt 3, Schrammhöhe , NA	Germany		I0162 or OSH1	H16a'c'd	Haak et al. 2015
Europe, central	EU_N	European Neolithic	Neolithic	3418 ± 63 BC	Blätterhöhle	Germany	KF523403	BLA10	H1c3	Bollongino et al. 2013
Europe, central	EU_N	European Neolithic	Schöningen + Neolithic	4100-3950 BC	Salzmünde-Schiebzig , NA	Germany		I0799 or SALZ21B	H1e	Haak et al. 2015
Europe, central	EU_N	European Neolithic	Central_MN, Balberge MN	3887-3797 BC	Esperstedt	Germany		I0807 or ESP30	H1e1a	Haak et al. 2015; Mathieson et al. 2015
Europe, west	EU_N	European Neolithic	Neolithic farmer	no data	Gurgy "les Noisats", Yonne	France		GRG056	H26	Rivollat et al. 2020
Europe, central	EU_N	European Neolithic	Neolithic farmer	4987-4711 BC	Stuttgart-Mühlhausen I, Baden-Württemberg	Germany		XN174	H26	Rivollat et al. 2020
Europe, central	EU_N	European Neolithic	Neolithic farmer	no data	Halberstadt, Saxony-Anhalt	Germany		HBS009	H27+16093	Rivollat et al. 2020
Europe, central	EU_N	European Neolithic	Neolithic farmer	5300-5040 BC	Schwetzingen, Baden-Württemberg	Germany		SCH016	H2a	Rivollat et al. 2020
Europe, central	EU_N	European Neolithic	Neolithic farmer	5212-4961 BC	Halberstadt, Saxony-Anhalt	Germany		HBS007	H2a2	Rivollat et al. 2020
Europe, west	EU_N	European Neolithic	Neolithic farmer	4886-4533 BC	Obernai, Bas-Rhin	France		OBN011	H2a2?	Rivollat et al. 2020
Europe, central	EU_N	European Neolithic	Neolithic farmer	5207-4855 BC	Halberstadt, Saxony-Anhalt	Germany		HBS002	H2a2a1	Rivollat et al. 2020
Europe, central	EU_N	European Neolithic	Neolithic farmer	no data	Schwetzingen, Baden-Württemberg	Germany		SCH001	H2a2a1	Rivollat et al. 2020
Europe, central	EU_N	European Neolithic	Neolithic farmer	no data	Schwetzingen, Baden-Württemberg	Germany		SCH009	H2a2a1	Rivollat et al. 2020
Europe, central	EU_N	European Neolithic	Neolithic farmer	no data	Schwetzingen, Baden-Württemberg	Germany		SCH010	H2a2a1	Rivollat et al. 2020
Europe, central	EU_N	European Neolithic	Neolithic farmer	no data	Schwetzingen, Baden-Württemberg	Germany		SCH011	H2a2a1	Rivollat et al. 2020
Europe, central	EU_N	European Neolithic	Neolithic farmer	no data	Schwetzingen, Baden-Württemberg	Germany		SCH015	H2a2a1	Rivollat et al. 2020
Europe, central	EU_N	European Neolithic	Salzmünde + Neolithic	3334-3262 BC	Salzmünde-Schiebzig , NA	Germany		I0800 or SALZ57A	H3	Haak et al. 2015
Europe, central	EU_N	European Neolithic	Salzmünde + Neolithic	3400-3025 BC	Salzmünde-Schiebzig , NA	Germany		I0802 or SALZ77A	H3	Haak et al. 2015
Europe, west	EU_N	European Neolithic	France_MLN + Neolithic	4778-4586 BC	Clos de Roque, Saint Maximin-la-Sainte-Baume , NA	France		I4303	H3	Olalde et al. 2018
Europe, west	EU_N	European Neolithic	Neolithic farmer	no data	Prissé-la-Charrière, Deux-Sèvres	France		PRI005	H3	Rivollat et al. 2020
Europe, west	EU_N	European Neolithic	Neolithic farmer	no data	Prissé-la-Charrière, Deux-Sèvres	France		PRI006	H3	Rivollat et al. 2020
Europe, west	EU_N	European Neolithic	Neolithic farmer	no data	Gurgy "les Noisats", Yonne	France		GRG021	H3+152	Rivollat et al. 2020
Europe, central	EU_N	European Neolithic	Neolithic post-LBK	4400-3900 BC	Krusza Zamkowa	Poland	KX450779.1	KZ3	H3d	Juras, Chyleński, et al. 2017
Europe, west	EU_N	European Neolithic	Neolithic farmer	no data	Obernai, Bas-Rhin	France		OBN010	H45	Rivollat et al. 2020
Europe, central	EU_N	European Neolithic	Neolithic	3513 ± 102 BC	Blätterhöhle	Germany	KF523405	BLA13	H5	Bollongino et al. 2013
Europe, central	EU_N	European Neolithic	Neolithic	3666 ± 20 BC	Blätterhöhle	Germany	KF523402	BLA7	H5	Bollongino et al. 2013
Europe, central	EU_N	European Neolithic	Salzmünde + Neolithic	3400-3025 BC	Salzmünde-Schiebzig , NA	Germany		I0552 or SALZ7A	H5	Haak et al. 2015
Europe, central	EU_N	European Neolithic	Blatterhohle_MN	3704-3117 BC	Blatterhole Cave	Germany		I1563 or Bla5	H5	Lipson et al. 2017
Europe, central	EU_N	European Neolithic	Rössen + Neolithic	4582-4407 BC	Oberwiederstedt 3, Schrammhöhe , NA	Germany		I0163 or OSH7	H5b	Haak et al. 2015
Europe, central	EU_N	European Neolithic	Baalberge_MN	3950-3400 BC	Halle-Queis	Germany		I0808 or HQU4	H7d	Haak et al. 2015
Europe, central	EU_N	European Neolithic	Baalberge + Middle Neolithic	3645-3537 BC	Quedlinburg , Site IX	Germany		I0559 or QLB15D	HV	Haak et al. 2015; Mathieson et al. 2015
Europe, west	EU_N	European Neolithic	Neolithic farmer	4688-4505 BC	Obernai, Bas-Rhin	France		OBN008	HV+16311	Rivollat et al. 2020
Europe, west	EU_N	European Neolithic	Neolithic farmer	5032-4747 BC	Les Bréguières, Alpes-Maritimes	France		LBR003	HV0+195	Rivollat et al. 2020
Europe, west	EU_N	European Neolithic	Neolithic farmer	5480-5360 BC	Pendimoun, Alpes-Maritimes	France		PEN001_real2	HV0+195	Rivollat et al. 2020
Europe, central	EU_N	European Neolithic	Neolithic farmer	5317-5209 BC	Stuttgart-Mühlhausen II, Baden-Württemberg	Germany		XN191	I1	Rivollat et al. 2020
Europe, central	EU_N	European Neolithic	Salzmünde + Neolithic	3237-3171 BC	Salzmünde-Schiebzig , NA	Germany		I0554 or SALZ88A	J1c	Haak et al. 2015
Europe, central	EU_N	European Neolithic	Neolithic farmer	no data	Stuttgart-Mühlhausen II, Baden-Württemberg	Germany		XN207	J1c	Rivollat et al. 2020
Europe, central	EU_N	European Neolithic	Neolithic farmer	5299-5073 BC	Stuttgart-Mühlhausen I, Baden-Württemberg	Germany		XN188	J1c17	Rivollat et al. 2020
Europe, west	EU_N	European Neolithic	Neolithic farmer	no data	Gurgy "les Noisats", Yonne	France		GRG015	J1c1b	Rivollat et al. 2020
Europe, west	EU_N	European Neolithic	Neolithic farmer	no data	Gurgy "les Noisats", Yonne	France		GRG052	J1c1b	Rivollat et al. 2020
Europe, central	EU_N	European Neolithic	Blatterhohle_MN	3337-3024 BC	Blatterhole Cave	Germany		I1594 or Bla28	J1c1b1	Lipson et al. 2017
Europe, west	EU_N	European Neolithic	Neolithic farmer	4365-4330 BC	Fleury-sur-Orne, Calvados	France		FLR005	J1c1b1	Rivollat et al. 2020
Europe, west	EU_N	European Neolithic	Neolithic farmer	5480-5337 BC	Pendimoun, Alpes-Maritimes	France		PEN003	J1c3	Rivollat et al. 2020
Europe, central	EU_N	European Neolithic	Neolithic farmer	5294-5068 BC	Stuttgart-Mühlhausen I, Baden-Württemberg	Germany		XN164	J1c5	Rivollat et al. 2020
Europe, west	EU_N	European Neolithic	Neolithic farmer	4630-4495 BC	Fleury-sur-Orne, Calvados	France		FLR003	J2a1a1	Rivollat et al. 2020
Europe, west	EU_N	European Neolithic	Neolithic farmer	4045-3965 BC	Fleury-sur-Orne, Calvados	France		FLR002	J2b1a	Rivollat et al. 2020
Europe, west	EU_N	European Neolithic	Neolithic farmer	no data	Gurgy "les Noisats", Yonne	France		GRG023	J2b1a	Rivollat et al. 2020
Europe, west	EU_N	European Neolithic	Neolithic farmer	4540-4405 BC	Fleury-sur-Orne, Calvados	France		FLR013	J2b1d	Rivollat et al. 2020
Europe, central	EU_N	European Neolithic	Neolithic farmer	3369-3109 BC	Tangermünde, Saxony-Anhalt	Germany		TGM009	JT	Rivollat et al. 2020
Europe, south	EU_N	European Neolithic	Iceman_MN + Copper Age	3484-3104 BC	Ötz valley, Tyrol , NA	Italy		Iceman,Otzi	K1	Keller et al. 2012
Europe, east	EU_N	European Neolithic	Romania_Neolithic_Mesolithic + Neolithic	6061-5985 BC	Măgura Buduiasca , Teleor 3	Romania		I2534	K1	Mathieson et al. 2018
Europe, west	EU_N	European Neolithic	Neolithic farmer	4518-4350 BC	Obernai, Bas-Rhin	France		OBN007	K1	Rivollat et al. 2020
Europe, west	EU_N	European Neolithic	Neolithic farmer	4540-4405 BC	Fleury-sur-Orne, Calvados	France		FLR014	K1a	Rivollat et al. 2020
Europe, central	EU_N	European Neolithic	Neolithic farmer	no data	Halberstadt, Saxony-Anhalt	Germany		HBS008	K1a	Rivollat et al. 2020
Europe, central	EU_N	European Neolithic	Neolithic farmer	5220-4980 BC	Schwetzingen, Baden-Württemberg	Germany		SCH018	K1a	Rivollat et al. 2020
Europe, west	EU_N	European Neolithic	Neolithic farmer	4316-3984 BC	Gurgy "les Noisats", Yonne	France		GRG032	K1a+195	Rivollat et al. 2020
Europe, west	EU_N	European Neolithic	Neolithic farmer	no data	Gurgy "les Noisats", Yonne	France		GRG003	K1a+195	Rivollat et al. 2020
Europe, central	EU_N	European Neolithic	Neolithic farmer	no data	Stuttgart-Mühlhausen II, Baden-Württemberg	Germany		XN166	K1a+195	Rivollat et al. 2020
Europe, central	EU_N	European Neolithic	Neolithic farmer	5301-5049 BC	Stuttgart-Mühlhausen I, Baden-Württemberg	Germany		XN182	K1a1	Rivollat et al. 2020
Europe, west	EU_N	European Neolithic	Neolithic farmer	no data	Gurgy "les Noisats", Yonne	France		GRG022	K1a1b1	Rivollat et al. 2020
Europe, west	EU_N	European Neolithic	Neolithic farmer	4689-4504 BC	Obernai, Bas-Rhin	France		OBN003	K1a1b1	Rivollat et al. 2020
Europe, west	EU_N	European Neolithic	Neolithic farmer	5480-5370 BC	Pendimoun, Alpes-Maritimes	France		PEN001_real1	K1a1b1	Rivollat et al. 2020
Europe, west	EU_N	European Neolithic	Neolithic farmer	no data	Gurgy "les Noisats", Yonne	France		GRG041	K1a2	Rivollat et al. 2020
Europe, west	EU_N	European Neolithic	Neolithic farmer	5369-4979 BC	Les Bréguières, Alpes-Maritimes	France		LBR005	K1a2b	Rivollat et al. 2020
Europe, west	EU_N	European Neolithic	Neolithic farmer	4681-4499 BC	Obernai, Bas-Rhin	France		OBN004	K1a2b	Rivollat et al. 2020
Europe, west	EU_N	European Neolithic	Neolithic farmer	4772-4662 BC	Gurgy "les Noisats", Yonne	France		GRG049	K1a2c	Rivollat et al. 2020
Europe, west	EU_N	European Neolithic	Neolithic farmer	no data	Gurgy "les Noisats", Yonne	France		GRG025	K1a3a	Rivollat et al. 2020
Europe, central	EU_N	European Neolithic	Neolithic post-LBK	4329–3997 BC	Krusza Zamkowa	Poland	KX450780.1	KZ4	K1a4	Juras, Chyleński, et al. 2017
Europe, central	EU_N	European Neolithic	Neolithic farmer	no data	Halberstadt, Saxony-Anhalt	Germany		HBS004	K1a4a1e	Rivollat et al. 2020
Europe, west	EU_N	European Neolithic	Neolithic farmer	4675-4490 BC	Fleury-sur-Orne, Calvados	France		FLR004	K1b1	Rivollat et al. 2020
Europe, central	EU_N	European Neolithic	Neolithic post-LBK	4331–4057 BC	Krusza Zamkowa	Poland	KX450778.1	KZ2	K1c	Juras, Chyleński, et al. 2017
Europe, central	EU_N	European Neolithic	Baalberge_MN	3630-3581 BC	Halle-Queis	Germany		I0822 or HQU3	K1e	Haak et al. 2015
Europe, central	EU_N	European Neolithic	Neolithic farmer	5285-5054 BC	Stuttgart-Mühlhausen I, Baden-Württemberg	Germany		XN206	K2a	Rivollat et al. 2020
Europe, central	EU_N	European Neolithic	Neolithic farmer	5290-5056 BC	Stuttgart-Mühlhausen II, Baden-Württemberg	Germany		XN224	K2a	Rivollat et al. 2020
Europe, west	EU_N	European Neolithic	Neolithic farmer	5208-4986 BC	Obernai, Bas-Rhin	France		OBN006	N1a1a1	Rivollat et al. 2020
Europe, central	EU_N	European Neolithic	Neolithic farmer	no data	Schwetzingen, Baden-Württemberg	Germany		SCH004	N1a1a1	Rivollat et al. 2020
Europe, central	EU_N	European Neolithic	Neolithic farmer	5206-4951 BC	Stuttgart-Mühlhausen I, Baden-Württemberg	Germany		XN215	N1a1a1	Rivollat et al. 2020
Europe, central	EU_N	European Neolithic	Neolithic farmer	5291-5063 BC	Stuttgart-Mühlhausen I, Baden-Württemberg	Germany		XN165	N1a1a1	Rivollat et al. 2020
Europe, central	EU_N	European Neolithic	Neolithic farmer	no data	Stuttgart-Mühlhausen II, Baden-Württemberg	Germany		XN205	N1a1a1	Rivollat et al. 2020
Europe, west	EU_N	European Neolithic	Neolithic farmer	4539-4367 BC	Gurgy "les Noisats", Yonne	France		GRG016	N1a1a1a	Rivollat et al. 2020
Europe, central	EU_N	European Neolithic	Neolithic farmer	5213-5040 BC	Stuttgart-Mühlhausen I, Baden-Württemberg	Germany		XN211	N1a1a1a	Rivollat et al. 2020
Europe, central	EU_N	European Neolithic	Neolithic farmer	5216-5022 BC	Stuttgart-Mühlhausen I, Baden-Württemberg	Germany		XN180	N1a1a1a	Rivollat et al. 2020
Europe, central	EU_N	European Neolithic	Neolithic farmer	no data	Stuttgart-Mühlhausen II, Baden-Württemberg	Germany		XN178	N1a1a1a	Rivollat et al. 2020
Europe, central	EU_N	European Neolithic	Neolithic farmer	5302-5077 BC	Stuttgart-Mühlhausen I, Baden-Württemberg	Germany		XN183	N1a1a1a2	Rivollat et al. 2020
Europe, central	EU_N	European Neolithic	Neolithic farmer	5288-5060 BC	Stuttgart-Mühlhausen I, Baden-Württemberg	Germany		XN168	N1a1a1a3	Rivollat et al. 2020
Europe, central	EU_N	European Neolithic	Neolithic farmer	no data	Halberstadt, Saxony-Anhalt	Germany		HBS006	T	Rivollat et al. 2020
Europe, central	EU_N	European Neolithic	Neolithic farmer	no data	Schwetzingen, Baden-Württemberg	Germany		SCH007	T	Rivollat et al. 2020
Europe, central	EU_N	European Neolithic	Neolithic farmer	no data	Schwetzingen, Baden-Württemberg	Germany		SCH014	T2	Rivollat et al. 2020
Europe, central	EU_N	European Neolithic	Central_MN, Salzmünde/Bernburg	3360-3086 BC	Esperstedt	Germany		I0172 or ESP24	T2b	Haak et al. 2015; Mathieson et al. 2015
Europe, north	EU_N	European Neolithic	Funnel Beaker Culture	no data	Kvärlöv, Saxtorp Skåne	Sweden	MG429049	Saxtorp389	T2b	Mittnik et al. 2018
Europe, north	EU_N	European Neolithic	Funnel Beaker Culture	no data	Kvärlöv, Saxtorp Skåne	Sweden		Saxtorp462T	T2b	Mittnik et al. 2018
Europe, north	EU_N	European Neolithic	Funnel Beaker Culture	no data	Kvärlöv, Saxtorp Skåne	Sweden		Saxtorp4815	T2b	Mittnik et al. 2018
Europe, north	EU_N	European Neolithic	Funnel Beaker Culture + Neolithic	3945-3647 BC	Kvärlöv, Saxtorp, Skåne, Sweden , ind. 3	Sweden	MG429049	Saxtorp5164	T2b	Mittnik et al. 2018
Europe, central	EU_N	European Neolithic	Neolithic farmer	5222-5054 BC	Stuttgart-Mühlhausen I, Baden-Württemberg	Germany		XN169	T2b23	Rivollat et al. 2020
Europe, west	EU_N	European Neolithic	France_MLN + Neolithic	4825-4616 BC	Clos de Roque, Saint Maximin-la-Sainte-Baume , NA	France		I4305	T2b3+151	Olalde et al. 2018
Europe, west	EU_N	European Neolithic	Neolithic farmer	4521-4369 BC	Obernai, Bas-Rhin	France		OBN009	T2b4	Rivollat et al. 2020
Europe, central	EU_N	European Neolithic	Neolithic farmer	5296-5070 BC	Stuttgart-Mühlhausen I, Baden-Württemberg	Germany		SMH004	T2c1	Rivollat et al. 2020
Europe, west	EU_N	European Neolithic	France_MLN + Neolithic	4787-4589 BC	Clos de Roque, Saint Maximin-la-Sainte-Baume , NA	France		I4304	T2c1d+152	Olalde et al. 2018
Europe, west	EU_N	European Neolithic	Neolithic farmer	4450-4340 BC	Fleury-sur-Orne, Calvados	France		FLR010	T2c1d+152	Rivollat et al. 2020
Europe, central	EU_N	European Neolithic	Baalberge_MN	3944-3852 BC	Halle-Queis	Germany		I0212 or HQU5	T2c1d1	Haak et al. 2015
Europe, central	EU_N	European Neolithic	Baalberge + Middle Neolithic	3640-3510 BC	Quedlinburg IX	Germany		I0560 or QLB18A	T2e1	Haak et al. 2015; Mathieson et al. 2015
Europe, central	EU_N	European Neolithic	Central_MN	3400-3025 BC	Salzmuende-Schiebzig	Germany		I0551 or SALZ3B	U3a1	Haak et al. 2015; Mathieson et al. 2015
Europe, west	EU_N	European Neolithic	France_MLN + Neolithic	3501-3112 BC	Collet Redon, La Couronne-Martigues , NA	France		I4308	U3a1	Olalde et al. 2018
Europe, north, east	EU_N	European Neolithic	Latvia_MN + Neolithic	4251-3976 BC	Zvejnieki , NA	Latvia		I4627 or ZVEJ26	U4a1	Jones et al. 2017
Europe, north, east	EU_N	European Neolithic	Latvia_MN + Neolithic	4146-3960 BC	Zvejnieki , NA	Latvia		I4435 or ZVEJ13	U4a1	Mathieson et al. 2018
Europe, central	EU_N	European Neolithic	Bernburg MN	3104-2919 BC	Benzingerode	Germany		I0548 or BENZ14	U5a2b4	Haak et al. 2015
Europe, central	EU_N	European Neolithic	Neolithic farmer	5211-5013 BC	Stuttgart-Mühlhausen II, Baden-Württemberg	Germany		XN173	U5a2d	Rivollat et al. 2020
Europe, west	EU_N	European Neolithic	Neolithic farmer	no data	Gurgy "les Noisats", Yonne	France		GRG008	U5b1+16189+@16192	Rivollat et al. 2020
Europe, west	EU_N	European Neolithic	Neolithic farmer	4766-4550 BC	Obernai, Bas-Rhin	France		OBN001	U5b1a	Rivollat et al. 2020
Europe, central	EU_N	European Neolithic	Rössen + Neolithic	4625-4250 BC	Oberwiederstedt 3, Schrammhöhe , NA	Germany		I0165 or OSH9	U5b1b	Haak et al. 2015
Europe, central	EU_N	European Neolithic	Czech_MN + Neolithic	4449-4348 BC	Prague 8, Kobylisy, Ke Stírce Street , NA	Czech Republic		I4893	U5b1b1	Olalde et al. 2018
Europe, west	EU_N	European Neolithic	Neolithic farmer	4445-4335 BC	Fleury-sur-Orne, Calvados	France		FLR007	U5b1c	Rivollat et al. 2020
Europe, west	EU_N	European Neolithic	Neolithic farmer	no data	Gurgy "les Noisats", Yonne	France		GRG050	U5b1c	Rivollat et al. 2020
Europe, central	EU_N	European Neolithic	Neolithic post-LBK	4332–4066 BC	Krusza Zamkowa	Poland	KX450777.1	KZ1	U5b2a1a	Juras, Chyleński, et al. 2017
Europe, central	EU_N	European Neolithic	Baalberge + Neolithic	3950-3400 BC	Quedlinburg VII 2 , NA	Germany		I0557 or QLB6B	U5b2a2	Haak et al. 2015
Europe, central	EU_N	European Neolithic	Blatterhohle_MN	3958-3344 BC	Blatterhole Cave	Germany		I1593 or Bla16	U5b2a2	Lipson et al. 2017
Europe, central	EU_N	European Neolithic	Neolithic	3604 ± 49 BC	Blätterhöhle	Germany	KF523406	BLA14	U5b2b2	Bollongino et al. 2013
Europe, central	EU_N	European Neolithic	Neolithic	3922 ± 60 BC	Blätterhöhle	Germany	KF523404	BLA11	U5b2b2	Bollongino et al. 2013
Europe, central	EU_N	European Neolithic	Blatterhohle_MN	4038-3532 BC	Blatterhole Cave	Germany		I1565 or Bla8	U5b2b2	Lipson et al. 2017
Europe, west	EU_N	European Neolithic	Neolithic farmer	5120-4820 BC	Les Bréguières, Alpes-Maritimes	France		LBR002	U5b2b3	Rivollat et al. 2020
Europe, west	EU_N	European Neolithic	Neolithic farmer	4345-4275 BC	Fleury-sur-Orne, Calvados	France		FLR001	U5b2b3a	Rivollat et al. 2020
Europe, west	EU_N	European Neolithic	Neolithic farmer	4765-4540 BC	Gurgy "les Noisats", Yonne	France		GRG018	U5b3	Rivollat et al. 2020
Europe, central	EU_N	European Neolithic	Baalberge + Neolithic	3950-3400 BC	Quedlinburg VII 2 , NA	Germany		I0556 or QLB2A	U8a1	Haak et al. 2015
Europe, west	EU_N	European Neolithic	Neolithic farmer	5032-4778 BC	Les Bréguières, Alpes-Maritimes	France		LBR004	U8a1	Rivollat et al. 2020
Europe, west	EU_N	European Neolithic	Neolithic farmer	no data	Gurgy "les Noisats", Yonne	France		GRG047	U8b1b	Rivollat et al. 2020
Europe, central	EU_N	European Neolithic	Czech_MN + Neolithic	4488-4368 BC	Prague 8, Kobylisy, Ke Stírce Street , NA	Czech Republic		I4894	U8b1b1	Olalde et al. 2018
Europe, west	EU_N	European Neolithic	Neolithic farmer	no data	Gurgy "les Noisats", Yonne	France		GRG019	V	Rivollat et al. 2020
Europe, west	EU_N	European Neolithic	Neolithic farmer	5007-4847 BC	Obernai, Bas-Rhin	France		OBN005	V	Rivollat et al. 2020
Europe, west	EU_N	European Neolithic	Neolithic farmer	no data	Obernai, Bas-Rhin	France		OBN002	V	Rivollat et al. 2020
Europe, central	EU_N	European Neolithic	Rössen + Neolithic	5500-4775 BC	Halberstadt-Sonntagsfeld , NA	Germany		I0166 or HAL13	V1a	Haak et al. 2015
Europe, central	EU_N	European Neolithic	Rössen_MN	4600-4300 BC	Halberstadt-Sonntagsfeld	Germany		I2012 or HAL13a	V1a	Lipson et al. 2017
Europe, central	EU_N	European Neolithic	Neolithic farmer	no data	Halberstadt, Saxony-Anhalt	Germany		HBS005	W	Rivollat et al. 2020
Europe, central	EU_N	European Neolithic	Bernburg MN	3101-2919 BC	Benzingerode	Germany		I0549 or BENZ18/BENZ15?	W1c'i	Haak et al. 2015
Europe, west	EU_N	European Neolithic	Neolithic farmer	4795-4616 BC	Gurgy "les Noisats", Yonne	France		GRG028	X2b+226	Rivollat et al. 2020
Europe, west	EU_N	European Neolithic	Neolithic farmer	4340-4171 BC	Prissé-la-Charrière, Deux-Sèvres	France		PRI001	X2b+226	Rivollat et al. 2020
Europe, north	EU_Vik	Viking Europe	Late Viking Age	880-1000 AD	Sweden, Sigtuna	Sweden		A16	H13a1a1	Bus et al. 2019
Europe, north	EU_Vik	Viking Europe	Late Viking Age	880-1000 AD	Sweden, Sigtuna	Sweden		A15	H3	Bus et al. 2019
Europe, north	EU_Vik	Viking Europe	Late Viking Age	880-1000 AD	Sweden, Sigtuna	Sweden		A6	H3b+16129	Bus et al. 2019
Europe, north	EU_Vik	Viking Europe	Late Viking Age	880-1000 AD	Sweden, Sigtuna	Sweden		A4	H41a	Bus et al. 2019
Europe, north	EU_Vik	Viking Europe	Late Viking Age	880-1000 AD	Sweden, Sigtuna	Sweden		A9	H41a	Bus et al. 2019
Europe, north	EU_Vik	Viking Europe	Late Viking Age	880-1000 AD	Sweden, Sigtuna	Sweden		A29	J1c2	Bus et al. 2019
Europe, north	EU_Vik	Viking Europe	Late Viking Age	880-1000 AD	Sweden, Sigtuna	Sweden		A21	J1d	Bus et al. 2019
Europe, north	EU_Vik	Viking Europe	Late Viking Age	880-1000 AD	Sweden, Sigtuna	Sweden		A25	T1a1	Bus et al. 2019
Europe, north	EU_Vik	Viking Europe	Late Viking Age	880-1000 AD	Sweden, Sigtuna	Sweden		A10	T2a1a2	Bus et al. 2019
Europe, north	EU_Vik	Viking Europe	Late Viking Age	880-1000 AD	Sweden, Sigtuna	Sweden		A11	T2b	Bus et al. 2019
Europe, north	EU_Vik	Viking Europe	Late Viking Age	880-1000 AD	Sweden, Sigtuna	Sweden		A22	U5a1c2a1	Bus et al. 2019
Europe, north	EU_Vik	Viking Europe	Late Viking Age	880-1000 AD	Sweden, Sigtuna	Sweden		A26	U5a2a1	Bus et al. 2019
Europe, north	EU_Vik	Viking Europe	Late Viking Age	880-1000 AD	Sweden, Sigtuna	Sweden		A7:2	X2b5	Bus et al. 2019
Europe, west	GB_EBA	Great Britain Early Bronze Age	England_CA_EBA + Bronze Age	1876-1625 BC	Low Hauxley, Northumberland, England , NA	Great Britain		I6680 or UK_LH10	H1+16189	Olalde et al. 2018
Europe, west	GB_EBA	Great Britain Early Bronze Age	England_CA_EBA + Bronze Age	1938-1744 BC	Neale's Cave, Paington, Devon, England , NA	Great Britain		I5441	H1+16239	Olalde et al. 2018
Europe, west	GB_EBA	Great Britain Early Bronze Age	Scotland_CA_EBA + Bronze Age	1620-1449 BC	Leith, Merrilees Close, City of Edinburgh, Scotland , NA	Great Britain		I5470	H15a1	Olalde et al. 2018
Europe, west	GB_EBA	Great Britain Early Bronze Age	England_CA_EBA + Bronze Age	2134-1950 BC	Reaverhill, Barrasford, Northumberland, England , NA	Great Britain		I2618	H1bs	Olalde et al. 2018
Europe, west	GB_EBA	Great Britain Early Bronze Age	England_CA_EBA + Bronze Age	2193-1978 BC	Windmill Fields, Stockton-on-Tees, North Yorkshire, England , NA	Great Britain		I7635 or Sk 8	H1c	Olalde et al. 2018
Europe, west	GB_EBA	Great Britain Early Bronze Age	England_CA_EBA + Bronze Age	1810-1750 BC	Barton Stacey, Hampshire, England , NA	Great Britain		I2604	H2a3	Olalde et al. 2018
Europe, west	GB_EBA	Great Britain Early Bronze Age	Scotland_CA_EBA + Bronze Age	2034-1775 BC	Aberdour Road, Dunfermline, Fife, Scotland , NA	Great Britain		I5515	H3+16311	Olalde et al. 2018
Europe, west	GB_EBA	Great Britain Early Bronze Age	Scotland_CA_EBA + Bronze Age	1642-1503 BC	Leith, Merrilees Close, City of Edinburgh, Scotland , NA	Great Britain		I5469	H5'36	Olalde et al. 2018
Europe, west	GB_EBA	Great Britain Early Bronze Age	England_CA_EBA + Bronze Age	2500-2140 BC	Porton Down, Wiltshire, England , NA	Great Britain		I2461	H5c	Olalde et al. 2018
Europe, west	GB_EBA	Great Britain Early Bronze Age	England_CA_EBA + Bronze Age	1745-1614 BC	Boscombe Airfield, Wiltshire, England , NA	Great Britain		I2464	I2	Olalde et al. 2018
Europe, west	GB_EBA	Great Britain Early Bronze Age	Wales_CA_EBA + Bronze Age	1730-1532 BC	Great Orme Mines, Llandudno, North Wales , NA	Great Britain		I1775	I3	Olalde et al. 2018
Europe, west	GB_EBA	Great Britain Early Bronze Age	England_CA_EBA + Bronze Age	2467-2030 BC	Amesbury Down, Wiltshire, England , NA	Great Britain		I2457	I4a	Olalde et al. 2018
Europe, west	GB_EBA	Great Britain Early Bronze Age	England_CA_EBA + Bronze Age	2273-2034 BC	Amesbury Down, Wiltshire, England , NA	Great Britain		I2596	J1c1	Olalde et al. 2018
Europe, west	GB_EBA	Great Britain Early Bronze Age	England_CA_EBA + Bronze Age	1925-1700 BC	East Kent Access (Phase II), Thanet, Kent, England , NA	Great Britain		I2463	J1c3+189	Olalde et al. 2018
Europe, west	GB_EBA	Great Britain Early Bronze Age	Bronze Age, Ireland_BA	1736-1534 BC	Rathlin Island, County Antrim	Ireland		Rathlin3	J2b1a	Cassidy et al. 2016
Europe, west	GB_EBA	Great Britain Early Bronze Age	Scotland_CA_EBA + Bronze Age	2139-1915 BC	Eweford Cottages, East Lothian, Scotland , NA	Great Britain		I2569	K1a3a	Olalde et al. 2018
Europe, west	GB_EBA	Great Britain Early Bronze Age	England_CA_EBA + Bronze Age	2022-1771 BC	Hexham Golf Course, Northumberland, England , NA	Great Britain		I2609	K2a	Olalde et al. 2018
Europe, west	GB_EBA	Great Britain Early Bronze Age	England_CA_EBA + Bronze Age	2022-1827 BC	Amesbury Down, Wiltshire, England , NA	Great Britain		I2460	T2a1a	Olalde et al. 2018
Europe, west	GB_EBA	Great Britain Early Bronze Age	Scotland_CA_EBA + Bronze Age	1950-1496 BC	Stenchme, Lop Ness, Orkney, Scotland , NA	Great Britain		I2981	T2a1b1a	Olalde et al. 2018
Europe, west	GB_EBA	Great Britain Early Bronze Age	Scotland_CA_EBA + Bronze Age	2118-1887 BC	Covesea Cave 2, Moray, Scotland , NA	Great Britain		I3132	T2a1b1a	Olalde et al. 2018
Europe, west	GB_EBA	Great Britain Early Bronze Age	Scotland_CA_EBA + Bronze Age	1866-1615 BC	Doune, Perth and Kinross, Scotland , NA	Great Britain		I5516	T2a1b1a1b	Olalde et al. 2018
Europe, west	GB_EBA	Great Britain Early Bronze Age	England_CA_EBA + Bronze Age	1894-1694 BC	River Thames Skulls, Mortlake, London, England , NA	Great Britain		I5377	T2b	Olalde et al. 2018
Europe, west	GB_EBA	Great Britain Early Bronze Age	England_CA_EBA + Bronze Age	1935-1745 BC	Summerhill, Blaydon, Tyne and Wear, England , NA	Great Britain		I2610	U2e1b	Olalde et al. 2018
Europe, west	GB_EBA	Great Britain Early Bronze Age	Scotland_CA_EBA + Bronze Age	2275-1884 BC	Dryburn Bridge, East Lothian, Scotland , NA	Great Britain		I2567	U4a1a	Olalde et al. 2018
Europe, west	GB_EBA	Great Britain Early Bronze Age	England_CA_EBA + Bronze Age	1879-1691 BC	Melton Quarry, North Ferriby, East Riding of Yorkshire, England , NA	Great Britain		I7630	U5a	Olalde et al. 2018
Europe, west	GB_EBA	Great Britain Early Bronze Age	England_CA_EBA + Bronze Age	2031-1665 BC	Waterhall Farm, Chippenham, Cambridgeshire, England , NA	Great Britain		I7639	U5a1	Olalde et al. 2018
Europe, west	GB_EBA	Great Britain Early Bronze Age	England_CA_EBA + Bronze Age	1930-1759 BC	Hasting Hill, Sunderland, Tyne and Wear, England , NA	Great Britain		I2421	U5a1a2a	Olalde et al. 2018
Europe, west	GB_EBA	Great Britain Early Bronze Age	England_CA_EBA + Bronze Age	1955-1750 BC	East Kent Access (Phase II), Thanet, Kent, England , NA	Great Britain		I2601	U5a1b1a	Olalde et al. 2018
Europe, west	GB_EBA	Great Britain Early Bronze Age	Bronze Age, Ireland_BA	2026-1885 BC	Rathlin Island, County Antrim	Ireland		Rathlin1	U5a1b1e	Cassidy et al. 2016
Europe, west	GB_EBA	Great Britain Early Bronze Age	England_CA_EBA + Bronze Age	2128-1891 BC	East Kent Access (Phase II), Thanet, Kent, England , NA	Great Britain		I2462	U5a1d2a	Olalde et al. 2018
Europe, west	GB_EBA	Great Britain Early Bronze Age	England_CA_EBA + Bronze Age	2269-2033 BC	Amesbury Down, Wiltshire, England , NA	Great Britain		I2597	U5a2c3a	Olalde et al. 2018
Europe, west	GB_EBA	Great Britain Early Bronze Age	Scotland_CA_EBA + Bronze Age	2400-2100 BC	Boatbridge Quarry, Thankerton, South Lanarkshire, Scotland , NA	Great Britain		I5473	U5b	Olalde et al. 2018
Europe, west	GB_EBA	Great Britain Early Bronze Age	England_CA_EBA + Bronze Age	2133-1937 BC	Porton Down, Wiltshire, England , NA	Great Britain		I2600	U5b1+16189	Olalde et al. 2018
Europe, west	GB_EBA	Great Britain Early Bronze Age	Bronze Age, Ireland_BA	2024-1741 BC	Rathlin Island, County Antrim	Ireland		Rathlin2	U5b2a2	Cassidy et al. 2016
Europe, west	GB_EBA	Great Britain Early Bronze Age	England_CA_EBA + Bronze Age	1892-1699 BC	East Kent Access (Phase II), Thanet, Kent, England , NA	Great Britain		I2602	U5b2b	Olalde et al. 2018
Europe, west	GB_EBA	Great Britain Early Bronze Age	England_CA_EBA + Bronze Age	2464-2208 BC	Hasting Hill, Sunderland, Tyne and Wear, England , NA	Great Britain		I2612	U5b2b2	Olalde et al. 2018
Europe, west	GB_EBA	Great Britain Early Bronze Age	England_CA_EBA + Bronze Age	2286-1778 BC	Barrow Hills, Radley, Oxfordshire, England , NA	Great Britain		I7638	V10b	Olalde et al. 2018
Europe, west	GB_EBA	Great Britain Early Bronze Age	England_CA_EBA + Bronze Age	2194-1980 BC	Carsington Pasture Cave, Brassington, Derbyshire, England , NA	Great Britain		I5373	X2b+226	Olalde et al. 2018
Europe, west	GB_IA	Great Britain Iron Age	Iron Age	28 – 230 AD	High Pasture Cave, Isle of Skye, Scotland	Scotland	SRX6719284	Adult-female	H7a1b	Dulias et al. 2019
Europe, west	GB_IA	Great Britain Iron Age	Iron Age	63 – 219 AD	High Pasture Cave, Isle of Skye, Scotland	Scotland	SRX6719286	Foetus	H7a1b	Dulias et al. 2019
Europe, west	GB_IA	Great Britain Iron Age	Iron Age	76 – 228 AD	High Pasture Cave, Isle of Skye, Scotland	Scotland	SRX6719285	Perinate	J1c3	Dulias et al. 2019
Europe, west	GB_MBA	Great Britain Middle Bronze Age	England_MBA + Bronze Age	1642-1507 BC	Turners Yard, Fordham, Cambridgeshire, England , NA	Great Britain		I7573	H1	Olalde et al. 2018
Europe, west	GB_MBA	Great Britain Middle Bronze Age	England_MBA + Bronze Age	1510-1302 BC	Over Narrows, Needingworth Quarry, England , NA	Great Britain		I7572 or OVE08	H13a1a	Olalde et al. 2018
Europe, west	GB_MBA	Great Britain Middle Bronze Age	England_MBA + Bronze Age	1406-1230 BC	Clay Farm, Cambridgeshire, England , NA	Great Britain		I7574	H1a3	Olalde et al. 2018
Europe, west	GB_MBA	Great Britain Middle Bronze Age	England_MBA + Bronze Age	1498-1394 BC	Canada Farm, Sixpenny Handley, Dorset, England , NA	Great Britain		I3082	H1an1a	Olalde et al. 2018
Europe, west	GB_MBA	Great Britain Middle Bronze Age	Scotland_MBA + Bronze Age	1500-1300 BC	Longniddry, Evergreen House, Coast Road, East Lothian, Scotland , NA	Great Britain		I2653	H2a1a	Olalde et al. 2018
Europe, west	GB_MBA	Great Britain Middle Bronze Age	Scotland_LBA + Bronze Age	1278-979 BC	Longniddry, Grainfoot, East Lothian, Scotland , NA	Great Britain		I2656	H2a2a2	Olalde et al. 2018
Europe, west	GB_MBA	Great Britain Middle Bronze Age	Scotland_MBA + Bronze Age	1500-1301 BC	Longniddry, Evergreen House, Coast Road, East Lothian, Scotland , NA	Great Britain		I2573	H3+16311	Olalde et al. 2018
Europe, west	GB_MBA	Great Britain Middle Bronze Age	Scotland_LBA + Bronze Age	969-815 BC	Covesea Cave 2, Moray, Scotland , NA	Great Britain		I2860	H5a1	Olalde et al. 2018
Europe, west	GB_MBA	Great Britain Middle Bronze Age	Wales_MBA + Bronze Age	1600-800 BC	Culver Hole Cave, Port Eynon, West Glamorgan, Wales , NA	Great Britain		I5364	H5c	Olalde et al. 2018
Europe, west	GB_MBA	Great Britain Middle Bronze Age	Scotland_MBA + Bronze Age	1441-1272 BC	Pabay Mor, Lewis, Western Isles, Scotland , NA	Great Britain		I2655	H6a1b2	Olalde et al. 2018
Europe, west	GB_MBA	Great Britain Middle Bronze Age	Scotland_LBA + Bronze Age	976-828 BC	Covesea Cave 2, Moray, Scotland , NA	Great Britain		I2861	I2a1	Olalde et al. 2018
Europe, west	GB_MBA	Great Britain Middle Bronze Age	England_MBA + Bronze Age	1448-1259 BC	Over Narrows, Needingworth Quarry, England , NA	Great Britain		I7571 or OVE08	J1c1	Olalde et al. 2018
Europe, west	GB_MBA	Great Britain Middle Bronze Age	England_MBA + Bronze Age	1206-1003 BC	Biddenham Loop, Bedfordshire, England , NA	Great Britain		I7576	J1c2	Olalde et al. 2018
Europe, west	GB_MBA	Great Britain Middle Bronze Age	England_LBA + Bronze Age	1090-900 BC	Raven Scar Cave, Ingleton, North Yorkshire, England , NA	Great Britain		I5383	J1c5f	Olalde et al. 2018
Europe, west	GB_MBA	Great Britain Middle Bronze Age	England_MBA + Bronze Age	1619-1457 BC	Baston and Langtoft, South Lincolnshire, England , NA	Great Britain		I7569	K1a1b1	Olalde et al. 2018
Europe, west	GB_MBA	Great Britain Middle Bronze Age	Scotland_LBA + Bronze Age	910-809 BC	Covesea Caves, Moray, Scotland , NA	Great Britain		I2859	K1a2c	Olalde et al. 2018
Europe, west	GB_MBA	Great Britain Middle Bronze Age	England_MBA + Bronze Age	1208-978 BC	Biddenham Loop, Bedfordshire, England , NA	Great Britain		I7628	T1a1	Olalde et al. 2018
Europe, west	GB_MBA	Great Britain Middle Bronze Age	England_MBA + Bronze Age	1395-1130 BC	Biddenham Loop, Bedfordshire, England , NA	Great Britain		I7626	T2b	Olalde et al. 2018
Europe, west	GB_MBA	Great Britain Middle Bronze Age	England_MBA + Bronze Age	1735-1531 BC	Baston and Langtoft, South Lincolnshire, England , NA	Great Britain		I7570	T2b4+152	Olalde et al. 2018
Europe, west	GB_MBA	Great Britain Middle Bronze Age	England_MBA + Bronze Age	1600-1430 BC	Amesbury Down, Wiltshire, England , NA	Great Britain		I2639	T2e1a	Olalde et al. 2018
Europe, west	GB_MBA	Great Britain Middle Bronze Age	England_MBA + Bronze Age	1410-1222 BC	Biddenham Loop, Bedfordshire, England , NA	Great Britain		I7627	U4a2	Olalde et al. 2018
Europe, west	GB_MBA	Great Britain Middle Bronze Age	England_MBA + Bronze Age	1386-1123 BC	Biddenham Loop, Bedfordshire, England , NA	Great Britain		I7577	U5a1a1	Olalde et al. 2018
Europe, west	GB_MBA	Great Britain Middle Bronze Age	Wales_MBA + Bronze Age	1414-1227 BC	North Face Cave, Llandudno, North Wales , NA	Great Britain		I2574	U5a1a2b	Olalde et al. 2018
Europe, west	GB_MBA	Great Britain Middle Bronze Age	Scotland_LBA + Bronze Age	977-829 BC	Covesea Caves, Moray, Scotland , NA	Great Britain		I3130	U5a1c	Olalde et al. 2018
Europe, west	GB_MBA	Great Britain Middle Bronze Age	England_MBA + Bronze Age	1263-1043 BC	Biddenham Loop, Bedfordshire, England , NA	Great Britain		I7575	U5a1d1	Olalde et al. 2018
Europe, west	GB_MBA	Great Britain Middle Bronze Age	England_MBA + Bronze Age	1225-1013 BC	Biddenham Loop, Bedfordshire, England , NA	Great Britain		I7578	U5a2c	Olalde et al. 2018
Europe, west	GB_MBA	Great Britain Middle Bronze Age	England_MBA + Bronze Age	1430-1282 BC	Clay Farm, Cambridgeshire, England , NA	Great Britain		I7640	U5a2c2	Olalde et al. 2018
Europe, west	GB_MBA	Great Britain Middle Bronze Age	England_MBA + Bronze Age	1496-1300 BC	Biddenham Loop, Bedfordshire, England , NA	Great Britain		I7579	U5b2a1a	Olalde et al. 2018
Europe, west	GB_MBA	Great Britain Middle Bronze Age	England_MBA + Bronze Age	1256-1018 BC	Biddenham Loop, Bedfordshire, England , NA	Great Britain		I7580	U5b2a1a	Olalde et al. 2018
Europe, west	GB_MBA	Great Britain Middle Bronze Age	England_MBA + Bronze Age	1492-1287 BC	Amesbury Down, Wiltshire, England , NA	Great Britain		I2458	U5b3	Olalde et al. 2018
Europe, west	GB_MBA	Great Britain Middle Bronze Age	Scotland_MBA + Bronze Age	1500-1300 BC	Longniddry, Evergreen House, Coast Road, East Lothian, Scotland , NA	Great Britain		I2654	U5b3	Olalde et al. 2018
Europe, west	GB_MBA	Great Britain Middle Bronze Age	England_MBA + Bronze Age	1600-1300 BC	Over Narrows, Needingworth Quarry, England , NA	Great Britain		I7568	W1+119	Olalde et al. 2018
Europe, west	GB_N	Great Britain Neolithic	Scotland_N + Neolithic	3008-2763 BC	Isbister, Orkney, Scotland , NA	Great Britain		I2977	H1	Olalde et al. 2018
Europe, west	GB_N	Great Britain Neolithic	Scotland_N + Neolithic	3360-3101 BC	Point of Cott, Orkney, Scotland , NA	Great Britain		I2980	H1	Olalde et al. 2018
Europe, west	GB_N	Great Britain Neolithic	Scotland_N + Neolithic	3520-3365 BC	Raschoille Cave, Oban, Argyll and Bute, Scotland , NA	Great Britain		I3136	H1+16189	Olalde et al. 2018
Europe, west	GB_N	Great Britain Neolithic	Scotland_N + Neolithic	3761-3643 BC	Distillery Cave, Oban, Argyll and Bute, Scotland , NA	Great Britain		I2659	H1c	Olalde et al. 2018
Europe, west	GB_N	Great Britain Neolithic	England_N + Neolithic	2830-2460 BC	Totty Pot, Cheddar, Somerset, England , NA	Great Britain		I5374	H1c	Olalde et al. 2018
Europe, west	GB_N	Great Britain Neolithic	Scotland_N + Neolithic	3705-3535 BC	Point of Cott, Orkney, Scotland , NA	Great Britain		I2796	H3	Olalde et al. 2018
Europe, west	GB_N	Great Britain Neolithic	Scotland_N + Neolithic	4000-3300 BC	Raschoille Cave, Oban, Argyll and Bute, Scotland , NA	Great Britain		I5371	H4a1a2a	Olalde et al. 2018
Europe, west	GB_N	Great Britain Neolithic	Scotland_N + Neolithic	3097-2906 BC	Quoyness, Orkney, Scotland , NA	Great Britain		I2631	H5	Olalde et al. 2018
Europe, west	GB_N	Great Britain Neolithic	Scotland_N + Neolithic	2570-2347 BC	Isbister, Orkney, Scotland , NA	Great Britain		I2932	H5	Olalde et al. 2018
Europe, west	GB_N	Great Britain Neolithic	Wales_N + Neolithic	3800-3600 BC	Tinkinswood, Cardiff, Glamorgan, Wales , NA	Great Britain		I5359	H5	Olalde et al. 2018
Europe, west	GB_N	Great Britain Neolithic	Neolithic, Ireland_MN	3343-3020 BC	Ballynahatty, County Down	Ireland		Ballynahatty	HV0 +195	Cassidy et al. 2016
Europe, west	GB_N	Great Britain Neolithic	Scotland_N + Neolithic	3800-3200 BC	Raschoille Cave, Oban, Argyll and Bute, Scotland , NA	Great Britain		I3137	HV0+195	Olalde et al. 2018
Europe, west	GB_N	Great Britain Neolithic	Scotland_N + Neolithic	3700-3639 BC	Distillery Cave, Oban, Argyll and Bute, Scotland , NA	Great Britain		I2691	J1c1	Olalde et al. 2018
Europe, west	GB_N	Great Britain Neolithic	England_N + Neolithic	3650-3522 BC	Lesser Kelco Cave, Giggleswick Scar, North Yorkshire, England , NA	Great Britain		I6759	J1c1	Olalde et al. 2018
Europe, west	GB_N	Great Britain Neolithic	Scotland_N + Neolithic	3180-2780 BC	Isbister, Orkney, Scotland , NA	Great Britain		I2629	J1c1b	Olalde et al. 2018
Europe, west	GB_N	Great Britain Neolithic	Scotland_N + Neolithic	3010-2885 BC	Isbister, Orkney, Scotland , NA	Great Britain		I2933	J1c2	Olalde et al. 2018
Europe, west	GB_N	Great Britain Neolithic	England_N + Neolithic	3631-2944 BC	Eton Rowing Course, Buckinghamshire, England , NA	Great Britain		I2605	J1c6	Olalde et al. 2018
Europe, west	GB_N	Great Britain Neolithic	Scotland_N + Neolithic	3366-3103 BC	Unstan, Orkney, Scotland , NA	Great Britain		I7554 or NMS Unreg 1	J1c9	Olalde et al. 2018
Europe, west	GB_N	Great Britain Neolithic	England_N + Neolithic	3330-2900 BC	Eton Rowing Course, Buckinghamshire, England , NA	Great Britain		I2606	K1a+195	Olalde et al. 2018
Europe, west	GB_N	Great Britain Neolithic	Scotland_N + Neolithic	3333-2941 BC	Isbister, Orkney, Scotland , NA	Great Britain		I2979	K1a+195	Olalde et al. 2018
Europe, west	GB_N	Great Britain Neolithic	Scotland_N + Neolithic	3338-3026 BC	Isbister, Orkney, Scotland , NA	Great Britain		I3085	K1a+195	Olalde et al. 2018
Europe, west	GB_N	Great Britain Neolithic	Scotland_N + Neolithic	3631-3377 BC	Raschoille Cave, Oban, Argyll and Bute, Scotland , NA	Great Britain		I3133	K1a+195	Olalde et al. 2018
Europe, west	GB_N	Great Britain Neolithic	Scotland_N + Neolithic	4000-3300 BC	Raschoille Cave, Oban, Argyll and Bute, Scotland , NA	Great Britain		I5370	K1a+195	Olalde et al. 2018
Europe, west	GB_N	Great Britain Neolithic	England_N + Neolithic	3755-3660 BC	Fussell's Lodge, Salisbury, Wiltshire, England , NA	Great Britain		I6750	K1a+195	Olalde et al. 2018
Europe, west	GB_N	Great Britain Neolithic	England_N + Neolithic	3650-3400 BC	Whitehawk, Brighton, Sussex, England , NA	Great Britain		I6761	K1a+195	Olalde et al. 2018
Europe, west	GB_N	Great Britain Neolithic	Wales_N + Neolithic	3080-2904 BC	Rhos Ddigre, Llanarmon-yn-Iâl, Denbighshire, Wales , NA	Great Britain		I5358	K1a1	Olalde et al. 2018
Europe, west	GB_N	Great Britain Neolithic	Scotland_N + Neolithic	3360-3098 BC	Holm of Papa Westray North, Orkney, Scotland , NA	Great Britain		I2651	K1a1b1	Olalde et al. 2018
Europe, west	GB_N	Great Britain Neolithic	England_N + Neolithic	4000-3300 BC	Upper Swell, Chipping Norton, Gloucestershire, England , NA	Great Britain		I6762	K1a1b1	Olalde et al. 2018
Europe, west	GB_N	Great Britain Neolithic	Scotland_N + Neolithic	3942-3037 BC	Raschoille Cave, Oban, Argyll and Bute, Scotland , NA	Great Britain		I3041	K1a3a	Olalde et al. 2018
Europe, west	GB_N	Great Britain Neolithic	England_N + Neolithic	3360-3100 BC	Banbury Lane, Northamptonshire, England , NA	Great Britain		I0518	K1a3a1	Olalde et al. 2018
Europe, west	GB_N	Great Britain Neolithic	Scotland_N + Neolithic	2580-2463 BC	Isbister, Orkney, Scotland , NA	Great Britain		I2630	K1a4	Olalde et al. 2018
Europe, west	GB_N	Great Britain Neolithic	Scotland_N + Neolithic	3263-2923 BC	Raschoille Cave, Oban, Argyll and Bute, Scotland , NA	Great Britain		I3138	K1a4a1	Olalde et al. 2018
Europe, west	GB_N	Great Britain Neolithic	Scotland_N + Neolithic	3629-3370 BC	Holm of Papa Westray North, Orkney, Scotland , NA	Great Britain		I2637	K1b1a1	Olalde et al. 2018
Europe, west	GB_N	Great Britain Neolithic	Scotland_N + Neolithic	3335-3023 BC	Isbister, Orkney, Scotland , NA	Great Britain		I2978	K1b1a1	Olalde et al. 2018
Europe, west	GB_N	Great Britain Neolithic	England_N + Neolithic	3629-3376 BC	Nr. Millbarrow, Winterbourne Monkton, Wiltshire, England , NA	Great Britain		I4949	T2b	Olalde et al. 2018
Europe, west	GB_N	Great Britain Neolithic	Scotland_N + Neolithic	3638-3380 BC	Holm of Papa Westray North, Orkney, Scotland , NA	Great Britain		I2650	T2c1d1	Olalde et al. 2018
Europe, west	GB_N	Great Britain Neolithic	England_N + Neolithic	3692-3522 BC	Carsington Pasture Cave, Brassington, Derbyshire, England , NA	Great Britain		I3068	T2c1d1	Olalde et al. 2018
Europe, west	GB_N	Great Britain Neolithic	Scotland_N + Neolithic	3765-3641 BC	Tulloch of Assery B, Highland, Scotland , NA	Great Britain		I2633	T2e1	Olalde et al. 2018
Europe, west	GB_N	Great Britain Neolithic	Scotland_N + Neolithic	3633-3377 BC	Raschoille Cave, Oban, Argyll and Bute, Scotland , NA	Great Britain		I3134	T2f4	Olalde et al. 2018
Europe, west	GB_N	Great Britain Neolithic	Scotland_N + Neolithic	3703-3534 BC	Tulach an t'Sionnach, Highland, Scotland , NA	Great Britain		I2634	U2+152	Olalde et al. 2018
Europe, west	GB_N	Great Britain Neolithic	Scotland_N + Neolithic	3513-3352 BC	Distillery Cave, Oban, Argyll and Bute, Scotland , NA	Great Britain		I2660	U5a2+16194	Olalde et al. 2018
Europe, west	GB_N	Great Britain Neolithic	England_N + Neolithic	3360-3100 BC	Banbury Lane, Northamptonshire, England , NA	Great Britain		I0520	U5a2c	Olalde et al. 2018
Europe, west	GB_N	Great Britain Neolithic	Scotland_N + Neolithic	3338-3022 BC	Isbister, Orkney, Scotland , NA	Great Britain		I2934	U5a2c3	Olalde et al. 2018
Europe, west	GB_N	Great Britain Neolithic	England_N + Neolithic	3755-3660 BC	Fussell's Lodge, Salisbury, Wiltshire, England , NA	Great Britain		I6751 or PA SK 3324	U5b1+16189+@16192	Olalde et al. 2018
Europe, west	GB_N	Great Britain Neolithic	Scotland_N + Neolithic	3652-3389 BC	Tulloch of Assery A, Highland, Scotland , NA	Great Britain		I2635	U5b1+16189+16192	Olalde et al. 2018
Europe, west	GB_N	Great Britain Neolithic	Scotland_N + Neolithic	3640-3383 BC	Raschoille Cave, Oban, Argyll and Bute, Scotland , NA	Great Britain		I3135	U5b2a	Olalde et al. 2018
Europe, west	GB_N	Great Britain Neolithic	Scotland_N + Neolithic	3516-3361 BC	Clachaig, Arran, North Ayrshire, Scotland , NA	Great Britain		I2988	U5b2a3	Olalde et al. 2018
Europe, west	GB_N	Great Britain Neolithic	Scotland_N + Neolithic	3335-3011 BC	Isbister, Orkney, Scotland , NA	Great Britain		I2935	U8b1b	Olalde et al. 2018
Europe, west	GB_N	Great Britain Neolithic	Scotland_N + Neolithic	3519-3361 BC	Holm of Papa Westray North, Orkney, Scotland , NA	Great Britain		I2636	V	Olalde et al. 2018
Europe, west	GB_N	Great Britain Neolithic	Scotland_N + Neolithic	3951-3780 BC	Macarthur Cave, Oban, Argyll and Bute, Scotland , NA	Great Britain		I2657	W1+119	Olalde et al. 2018
Europe, west	GB_N	Great Britain Neolithic	England_N + Neolithic	3360-3100 BC	Banbury Lane, Northamptonshire, England , NA	Great Britain		I0519	X2b+226	Olalde et al. 2018
Europe, west	GB_N	Great Britain Neolithic	England_N + Neolithic	3643-3383 BC	Cissbury Flint Mine, Worthing, West Sussex, England , NA	Great Britain		I5366	X2b+226	Olalde et al. 2018
Europe, central	GlobA	Globular Amphora Poland	Globular Amphora + Neolithic	3400-2800 BC	Kierzkowo,Znin, Kujavia-Pommern , NA	Poland	MF114219	I2803	H	Tassi et al. 2017
Europe, central	GlobA	Globular Amphora Poland	Globular Amphora + Bronze Age	3100-2900 BC	Kierzkowo , NA	Poland	MF114216	I2440	H1b	Mathieson et al. 2018,Tassi et al. 2017
Europe, central	GlobA	Globular Amphora Poland	Globular Amphora + Neolithic	3400-2800 BC	Kierzkowo,Znin, Kujavia-Pommern , NA	Poland	MF114211	I2301	H1b	Tassi et al. 2017
Europe, central	GlobA	Globular Amphora Poland	Globular Amphora + Neolithic	3400-2800 BC	Kierzkowo,Znin, Kujavia-Pommern , NA	Poland	MF114217	I2801	H1b	Tassi et al. 2017
Europe, central	GlobA	Globular Amphora Poland	Globular Amphora + Neolithic	2880-2776 BC	Koszyce , site 3	Poland	ERS2696718	RISE1161	H27+16093	Schroeder et al. 2019
Europe, central	GlobA	Globular Amphora Poland	Globular Amphora + Bronze Age	3100-2900 BC	Kierzkowo , NA	Poland	MF114213	I2433	H28	Mathieson et al. 2018,Tassi et al. 2017
Europe, central	GlobA	Globular Amphora Poland	Globular Amphora + Bronze Age	3100-2900 BC	Kierzkowo , NA	Poland	MF114215	I2435	H28	Mathieson et al. 2018,Tassi et al. 2017
Europe, central	GlobA	Globular Amphora Poland	Globular Amphora + Bronze Age	3095-2915 BC	Kierzkowo , NA	Poland	MF114220	I2407	H28a	Mathieson et al. 2018,Tassi et al. 2017
Europe, central	GlobA	Globular Amphora Poland	Globular Amphora + Neolithic	2880-2776 BC	Koszyce , site 3	Poland	ERS2696720	RISE1163	HV0a	Schroeder et al. 2019
Europe, central	GlobA	Globular Amphora Poland	Globular Amphora + Neolithic	2880-2776 BC	Koszyce , site 3	Poland	ERS2696725	RISE1168	HV0a	Schroeder et al. 2019
Europe, central	GlobA	Globular Amphora Poland	Globular Amphora + Neolithic	2880-2776 BC	Koszyce , site 3	Poland	ERS2696726	RISE1169	HV0a	Schroeder et al. 2019
Europe, central	GlobA	Globular Amphora Poland	Globular Amphora + Neolithic	2880-2776 BC	Koszyce , site 3	Poland	ERS2696729	RISE1172	HV0a	Schroeder et al. 2019
Europe, central	GlobA	Globular Amphora Poland	Globular Amphora + Neolithic	2880-2776 BC	Koszyce , site 3	Poland	ERS2696730	RISE1173	HV0a	Schroeder et al. 2019
Europe, central	GlobA	Globular Amphora Poland	Globular Amphora + Neolithic	2880-2776 BC	Koszyce , site 3	Poland	ERS2696722	RISE1165	HV16	Schroeder et al. 2019
Europe, central	GlobA	Globular Amphora Poland	Globular Amphora + Neolithic	2880-2776 BC	Koszyce , site 3	Poland	ERS2696723	RISE1166	J1c3f	Schroeder et al. 2019
Europe, central	GlobA	Globular Amphora Poland	Globular Amphora + Neolithic	2880-2776 BC	Koszyce , site 3	Poland	ERS2696724	RISE1167	J1c3f	Schroeder et al. 2019
Europe, central	GlobA	Globular Amphora Poland	Globular Amphora + Neolithic	2880-2776 BC	Koszyce , site 3	Poland	ERS2696728	RISE1171	J1c3f	Schroeder et al. 2019
Europe, central	GlobA	Globular Amphora Poland	Globular Amphora + Neolithic	2880-2776 BC	Koszyce , site 3	Poland	ERS2696719	RISE1162	K1a1b1e	Schroeder et al. 2019
Europe, central	GlobA	Globular Amphora Poland	Globular Amphora + Neolithic	2880-2776 BC	Koszyce , site 3	Poland	ERS2696721	RISE1164	K1a1b1e	Schroeder et al. 2019
Europe, central	GlobA	Globular Amphora Poland	Globular Amphora + Neolithic	2880-2776 BC	Koszyce , site 3	Poland	ERS2696727	RISE1170	K1a1b1e	Schroeder et al. 2019
Europe, central	GlobA	Globular Amphora Poland	Globular Amphora + Bronze Age	3400-2800 BC	Kierzkowo , NA	Poland	MF114221	I2441	K1b1a1	Mathieson et al. 2018,Tassi et al. 2017
Europe, central	GlobA	Globular Amphora Poland	Globular Amphora + Neolithic	2880-2776 BC	Koszyce , site 3	Poland	ERS2696716	RISE1159	T2b	Schroeder et al. 2019
Europe, central	GlobA	Globular Amphora Poland	Globular Amphora + Neolithic	2880-2776 BC	Koszyce , site 3	Poland	ERS2696717	RISE1160	T2b	Schroeder et al. 2019
Europe, central	GlobA	Globular Amphora Poland	Globular Amphora + Bronze Age	3400-2800 BC	Kierzkowo , NA	Poland	MF114214	I2434	U5b1d1	Mathieson et al. 2018,Tassi et al. 2017
Europe, central	GlobA	Globular Amphora Poland	Globular Amphora + Bronze Age	2870-2575 BC	Kierzkowo , NA	Poland	MF114212	I2403	U5b2b1	Mathieson et al. 2018,Tassi et al. 2017
Europe, central	GlobA	Globular Amphora Poland	Globular Amphora + Bronze Age	3335-3020 BC	Kierzkowo , NA	Poland	MF114218	I2405	W5	Mathieson et al. 2018,Tassi et al. 2017
Europe, central	Hu_BA	Hungary_Bronze Age	Hungary_BA + Bronze Age	2500-2200 BC	Szigetszentmiklós-Üdülősor , NA	Hungary		I7042 or HUNG496	H	Olalde et al. 2018
Europe, central	Hu_BA	Hungary_Bronze Age	Hungary_BA, Vatya	1746-1611 BC	Százhalombatta-Földvár	Hungary		RISE247 or ID3437	H11a2	Allentoft et al. 2015
Europe, central	Hu_BA	Hungary_Bronze Age	Hungary_BA + Bronze Age	2500-2200 BC	Szigetszentmiklós-Üdülősor , NA	Hungary		I7041 or HUNG495t	H1b1	Olalde et al. 2018
Europe, central	Hu_BA	Hungary_Bronze Age	Hungary_BA + Bronze Age	2500-2200 BC	Szigetszentmiklós-Üdülősor , NA	Hungary		I7043 or HUNG497	H1b1	Olalde et al. 2018
Europe, central	Hu_BA	Hungary_Bronze Age	Vatya + Bronze Age	2000-1500 BC	Erd 4	Hungary		RISE483 or ID106/159 Q2 (P27)	H2a1	Allentoft et al. 2015
Europe, central	Hu_BA	Hungary_Bronze Age	Hungary_BA, Vatya	2128-1909 BC	Százhalombatta-Földvár	Hungary		RISE254 or ID4091	J1c9	Allentoft et al. 2015
Europe, central	Hu_BA	Hungary_Bronze Age	Hungary_BA	1266-1181 BC	Ludas-Varju-Dulo	Hungary		I1504 or BR2	K1a1a	Gamba et al. 2014; Mathieson et al. 2015
Europe, central	Hu_BA	Hungary_Bronze Age	Hungary_BA, Maros	1886-1696 BC	Szöreg - C (Sziv Utca)	Hungary		RISE373	K1a2a	Allentoft et al. 2015
Europe, central	Hu_BA	Hungary_Bronze Age	Hungary_BA + Bronze Age	2500-2200 BC	Szigetszentmiklós-Üdülősor , NA	Hungary		I7040 or HUNG494t	K1a4b	Olalde et al. 2018
Europe, central	Hu_BA	Hungary_Bronze Age	Hungary_BA	2194-2082 BC	Kompolt-Kigyoser	Hungary		I1502 or BR1	K1c1	Gamba et al. 2014; Mathieson et al. 2015
Europe, central	Hu_BA	Hungary_Bronze Age	Vatya + Bronze Age	no data	Erd 4	Hungary		RISE484 or ID772/1170 Q3 (P28)	T1a1	Allentoft et al. 2015
Europe, central	Hu_BA	Hungary_Bronze Age	Vatya + Bronze Age	2000-1500 BC	Erd , Site 4	Hungary		RISE479 or ID 1129/1706 Q3 (P23)	T2b	Allentoft et al. 2015
Europe, central	Hu_BA	Hungary_Bronze Age	Hungary_BA, Maros	1866-1619 BC	Szöreg - C (Sziv Utca)	Hungary		RISE374	T2b2b	Allentoft et al. 2015
Europe, central	Hu_BA	Hungary_Bronze Age	Hungary_MBA	2034-1784 BC	Battonya Vörös Oktober	Hungary		RISE349	T2b3	Allentoft et al. 2015
Europe, central	Hu_BA	Hungary_Bronze Age	Vatya + Bronze Age	no data	Erd 4	Hungary		RISE480 or ID1039/550 QY (P24)	U5a2a	Allentoft et al. 2015
Europe, central	Hu_BA	Hungary_Bronze Age	Hungary_BA, Maros	2136-1941 BC	Szöreg - C (Sziv Utca)	Hungary		RISE371	U5a2b	Allentoft et al. 2015
Europe, central	Hu_CA	Hungary Copper Age	Baden Copper Age	2903-2806 BC	Apc-Berekalja I	Hungary		I1497 or CO1	H	Gamba et al. 2014; Mathieson et al. 2015
Europe, central	Hu_CA	Hungary Copper Age	Protoboleraz_LCA	3909-3651 BC	Abony, Turjányos-dűlő	Hungary		I2788 or GEN60	H	Lipson et al. 2017
Europe, central	Hu_CA	Hungary Copper Age	Hungary_LCA + Copper Age	3400-3000 BC	Mezőcsát-Hörcsögös , NA	Hungary		I5118	H+16129	Olalde et al. 2018
Europe, central	Hu_CA	Hungary Copper Age	Tiszapolgar_Bodrogkeresztur_ECA	4444-4257 BC	Törökszentmiklós, road 4, site 3	Hungary		I2793 or GEN67	H1	Lipson et al. 2017
Europe, central	Hu_CA	Hungary Copper Age	Tiszapolgar_ECA	4500-4000 BC	Pusztataskony-Ledence I.	Hungary		I2395 or PULE1.9a	H26	Lipson et al. 2017
Europe, central	Hu_CA	Hungary Copper Age	Baden_LCA	3340-2945 BC	Budakalász-Luppa csárda	Hungary		I2366 or GEN12a	H26a	Lipson et al. 2017
Europe, central	Hu_CA	Hungary Copper Age	Balaton_Lasinja_MCA	4339-4237 BC	Veszprém Jutasi út	Hungary		I2394 or VEJ9a	H40	Lipson et al. 2017
Europe, central	Hu_CA	Hungary Copper Age	Baden_LCA	3332-2929 BC	Budakalász-Luppa csárda	Hungary		I2367 or GEN13a	HV	Lipson et al. 2017
Europe, central	Hu_CA	Hungary Copper Age	Protoboleraz_LCA	3800-3600 BC	Abony, Turjányos-dűlő	Hungary		I2789 or GEN61	J1c	Lipson et al. 2017
Europe, central	Hu_CA	Hungary Copper Age	Hungary_LCA + Copper Age	3400-3000 BC	Mezőcsát-Hörcsögös , NA	Hungary		I5119	J1c2	Olalde et al. 2018
Europe, central	Hu_CA	Hungary Copper Age	Baden_LCA	3367-3103 BC	Budakalász-Luppa csárda	Hungary		I2369 or GEN15a	J2a1a1	Lipson et al. 2017
Europe, central	Hu_CA	Hungary Copper Age	Balaton_Lasinja_MCA	4300-3900 BC	Keszthely-Fenékpuszta, Pusztaszentegyházi-dűlő	Hungary		I1908 or KEFP2a	J2b1a	Lipson et al. 2017
Europe, central	Hu_CA	Hungary Copper Age	Baden_LCA	3600-2850 BC	Balatonlelle-Felső-Gamász	Hungary		I2752 or GEN21	K1a	Lipson et al. 2017
Europe, central	Hu_CA	Hungary Copper Age	Hungary_LCA + Copper Age	3400-3000 BC	Mezőcsát-Hörcsögös , NA	Hungary		I5117	K1a2	Olalde et al. 2018
Europe, central	Hu_CA	Hungary Copper Age	Balaton_Lasinja_MCA	4333-4072 BC	Enese elkerülő, Kóny, Proletár-dülö, M85, Site 2	Hungary		I1907 or KON2a	K2a	Lipson et al. 2017
Europe, central	Hu_CA	Hungary Copper Age	Protoboleraz_LCA	3762-3636 BC	Abony, Turjányos-dűlő	Hungary		I2790 or GEN62	N1a1a1a3	Lipson et al. 2017
Europe, central	Hu_CA	Hungary Copper Age	Baden_LCA	3346-2945 BC	Alsónémedi	Hungary		I2370 or GEN16a	T2b	Lipson et al. 2017
Europe, central	Hu_CA	Hungary Copper Age	Balaton_Lasinja_MCA	4300-3900 BC	Alsónyék, site 11	Hungary		I4189 or GEN100	T2b	Lipson et al. 2017
Europe, central	Hu_CA	Hungary Copper Age	Hunyadihalom_MCA	4228-3963 BC	Nemesnádudvar-Papföld, M9/7 lh.	Hungary		I2783 or GEN49	T2b23	Lipson et al. 2017
Europe, central	Hu_CA	Hungary Copper Age	Tiszapolgar_ECA	4500-4000 BC	Pusztataskony-Ledence I.	Hungary		I2353 or PULE1.10a	T2c1	Lipson et al. 2017
Europe, central	Hu_CA	Hungary Copper Age	Tiszapolgar_ECA	4500-4000 BC	Pusztataskony-Ledence I.	Hungary		I2354 or PULE1.13a	T2c1	Lipson et al. 2017
Europe, central	Hu_CA	Hungary Copper Age	Baden_LCA	3600-2850 BC	Vámosgyörk MHAT telep	Hungary		I2785 or GEN55	T2c1d1	Lipson et al. 2017
Europe, central	Hu_CA	Hungary Copper Age	Baden_LCA	3300-2850 BC	Vörs	Hungary		I2763 or Vors1	T2f	Lipson et al. 2017
Europe, central	Hu_CA	Hungary Copper Age	Balaton_Lasinja_MCA	4232-4046 BC	Lánycsók, Csata-alja	Hungary		I1909 or M6-116.12a	T2f8a	Lipson et al. 2017
Europe, central	Hu_CA	Hungary Copper Age	Baden_LCA	3332-2929 BC	Balatonlelle-Felső-Gamász	Hungary		I2753 or GEN22	U5a1	Lipson et al. 2017
Europe, central	Hu_CA	Hungary Copper Age	Protoboleraz_LCA	3658-3384 BC	Abony, Turjányos-dűlő	Hungary		I2791 or GEN63	U5a1c1	Lipson et al. 2017
Europe, central	Hu_CA	Hungary Copper Age	Baden_LCA	3359-3098 BC	Alsónémedi	Hungary		I2371 or GEN17a	U5b3f	Lipson et al. 2017
Europe, central	Hu_CA	Hungary Copper Age	Hungary_LCA + Copper Age	3400-3000 BC	Mezőcsát-Hörcsögös , NA	Hungary		I5116	W	Olalde et al. 2018
Europe, central	Hu_IA	Hungary Iron Age	Iron Age, Pre-Scythian Mezőcsát Culture	978-834 BC	Ludas-Varju-Dulo	Hungary		IR1	G2a1	Gamba et al. 2014
Europe, central	Hu_Med	Hungarian Medieval	Hungarian Medieval	12th century AD	Királyi Bazilika, Székesfehérvár	Hungary		HU3B	H1b	Nagy et al. 2020; Olasz et al. 2019
Europe, central	Hu_Med	Hungarian Medieval	Hungarian_Med	1306 AD	Árkus, Köveshalom, Europe	Hungary		DA199 or Árkus, Koveshalom 5 4 4664	H1ba	Damgaard et al. 2018a
Europe, central	Hu_Med	Hungarian Medieval	Hungarian Medieval	500-600 AD	Hács-Béndekpuszta , NA	Hungary	MG182532	Hacs 5, NLHHACS 5	H1bh	Vai et al. 2019
Europe, central	Hu_Med	Hungarian Medieval	Hungarian Medieval		Királyi Bazilika, Székesfehérvár	Hungary		HU53	H1c1	Nagy et al. 2020; Olasz et al. 2019
Europe, central	Hu_Med	Hungarian Medieval	Hungarian Medieval	500-600 AD	Hács-Béndekpuszta , NA	Hungary	MG182531	Hacs 18, NLHHACS 18	H39	Vai et al. 2019
Europe, central	Hu_Med	Hungarian Medieval	Hungarian Medieval		Királyi Bazilika, Székesfehérvár	Hungary		HU109	H46	Nagy et al. 2020; Olasz et al. 2019
Europe, central	Hu_Med	Hungarian Medieval	Hungarian Medieval	500-600 AD	Fonyód , NA	Hungary	MG182527	Fon 444, NLHFONYOD444	H7	Vai et al. 2019
Europe, central	Hu_Med	Hungarian Medieval	Hungarian Medieval	12th century AD	Királyi Bazilika, Székesfehérvár	Hungary		HUAA	H7b1	Nagy et al. 2020; Olasz et al. 2019
Europe, central	Hu_Med	Hungarian Medieval	Hungarian Medieval		Királyi Bazilika, Székesfehérvár	Hungary		HU55	J1c3a	Nagy et al. 2020; Olasz et al. 2019
Europe, central	Hu_Med	Hungarian Medieval	Hungarian Medieval	500-600 AD	Fonyód , NA	Hungary	MG182528	Fon 468, NLHFONYOD468	J2a1a1a	Vai et al. 2019
Europe, central	Hu_Med	Hungarian Medieval	Hungary_MA + Middle Ages	450-500 AD	Balantoszemes-Szemesi Berek , NA	Hungary	MG182525	Bal 144C or NLHBAL144C	K1a4 (K1a4i haplogrep alapján)	Vai et al. 2019
Europe, central	Hu_Med	Hungarian Medieval	Hungarian Medieval		Királyi Bazilika, Székesfehérvár	Hungary		HU52	T2b2b1	Nagy et al. 2020; Olasz et al. 2019
Europe, central	Hu_Med	Hungarian Medieval	Hungarian Medieval	500-600 AD	Fonyód , NA	Hungary	MG182529	Fon 469, NLHFONYOD469	T2c1c	Vai et al. 2019
Europe, central	Hu_Med	Hungarian Medieval	Hungarian Medieval	12th century AD	Királyi Bazilika, Székesfehérvár	Hungary		HU4H	U4a	Nagy et al. 2020; Olasz et al. 2019
Europe, central	Hu_Med	Hungarian Medieval	Hungarian Medieval		Királyi Bazilika, Székesfehérvár	Hungary		HU54	U4a2b	Nagy et al. 2020; Olasz et al. 2019
Europe, central	Hu_Med	Hungarian Medieval	Hungarian Medieval	500-600 AD	Hács-Béndekpuszta , NA	Hungary	MG182530	Hacs 15, NLHHACS 15	U5a1c2a	Vai et al. 2019
Europe, central	Hu_Med	Hungarian Medieval	Hungarian Medieval	12th century AD	Királyi Bazilika, Székesfehérvár	Hungary		HU3G	U5b2c	Nagy et al. 2020; Olasz et al. 2019
Europe, central	Hu_N	Hungary Neolithic	Hungary_MN, Alföld Linear Pottery	5291-5144 BC	Debrecen Tocopart Erdoalja	Hungary		I1498 or NE2	H	Gamba et al. 2014; Mathieson et al. 2015
Europe, central	Hu_N	Hungary Neolithic	LBKT_MN	5300-4900 BC	Bölcske-Gyűrűsvölgy	Hungary		I4181 or BOVO1b	H	Lipson et al. 2017
Europe, central	Hu_N	Hungary Neolithic	Lengyel_LN	4800-4500 BC	Csabdi-Télizöldes	Hungary		I1906 or CSAT19a	H	Lipson et al. 2017
Europe, central	Hu_N	Hungary Neolithic	Sopot_LN	5195-4842 BC	Fajsz-Garadomb	Hungary		I1891 or FAGA2a	H	Lipson et al. 2017
Europe, central	Hu_N	Hungary Neolithic	ALPc_Szakalhat_MN	5300-4900 BC	Pusztataskony-Ledence I.	Hungary		I2357 or PULE1.23a	H1e	Lipson et al. 2017
Europe, central	Hu_N	Hungary Neolithic	Vinca_MN	5321-5081 BC	Szederkény-Kukorica-dülö	Hungary		I1895 or SEKU6a	H26	Lipson et al. 2017
Europe, central	Hu_N	Hungary Neolithic	Tisza_LN	5000-4500 BC	Vésztő-Mágor	Hungary		I2746 or VSM3a	H26	Lipson et al. 2017
Europe, central	Hu_N	Hungary Neolithic	Lengyel_LN	4800-4500 BC	Felsőörs-Bárókert	Hungary		I1902 or FEB3a	H44	Lipson et al. 2017
Europe, central	Hu_N	Hungary Neolithic	ALPc_Tiszadob_Bükk_MN	5300-4900 BC	Tiszadob-Ó-Kenéz	Hungary		I2375 or TISO1b	H7	Lipson et al. 2017
Europe, central	Hu_N	Hungary Neolithic	ALPc_MN	5481-5361 BC	Mezőkövesd-Mocsolyás	Hungary		I3537 or MEMO7a	HV	Lipson et al. 2017
Europe, central	Hu_N	Hungary Neolithic	Sopot_LN	5100-4750 BC	Fajsz-Garadomb	Hungary		I1890 or FAGA1a	HV0a	Lipson et al. 2017
Europe, central	Hu_N	Hungary Neolithic	Hungary_EN	5295-5116 BC	Kompolt-Kigyoser	Hungary		I1500 or NE5	J1c1	Gamba et al. 2014; Mathieson et al. 2015
Europe, central	Hu_N	Hungary Neolithic	ALPc_Szakalhat_MN	5300-4900 BC	Cegléd, site 4/3	Hungary		I2745 or CEG08b	J1c1	Lipson et al. 2017
Europe, central	Hu_N	Hungary Neolithic	ALPc_Tiszadob_Bükk_MN	5208-4942 BC	Tiszadob-Ó-Kenéz	Hungary		I2377 or TISO13a	J1c2	Lipson et al. 2017
Europe, central	Hu_N	Hungary Neolithic	Lengyel_LN	4936-4742 BC	Veszprém Jutasi út	Hungary		I1901 or VEJ5a	J1c2	Lipson et al. 2017
Europe, central	Hu_N	Hungary Neolithic	Hungary_EN	5211-5116 BC	Polgar Ferenci hat	Hungary		I1505 or NE4	J1c5	Gamba et al. 2014; Mathieson et al. 2015
Europe, central	Hu_N	Hungary Neolithic	ALPc_Szakalhat_MN	5300-4900 BC	Cegléd, site 4/2	Hungary		I2744 or CEG07b	J2b1	Lipson et al. 2017
Europe, central	Hu_N	Hungary Neolithic	ALPc_III_MN	5221-5000 BC	Hajdúnánás-Eszlári út	Hungary		I3535 or HAJE10a	J2b1	Lipson et al. 2017
Europe, central	Hu_N	Hungary Neolithic	Koros_EN	5736-5547 BC	Tiszaszőlős-Domaháza	Hungary		I4971 or TIDO2a	K1	Lipson et al. 2017
Europe, central	Hu_N	Hungary Neolithic	Körös + Neolithic	5710-5570 BC	Berettyóújfalu-Morotva-Liget , NA	Hungary		I1508 or KO2	K1a	Gamba et al. 2014; Mathieson et al. 2015
Europe, central	Hu_N	Hungary Neolithic	ALPc_Esztar_MN	5300-4900 BC	EBCs-Sajtgyár	Hungary		I4186 or EBSA2a	K1a	Lipson et al. 2017
Europe, central	Hu_N	Hungary Neolithic	Sopot_LN	4930-4715 BC	Szemely-Hegyes	Hungary		I4184 or SZEH7b	K1a	Lipson et al. 2017
Europe, central	Hu_N	Hungary Neolithic	Koros_EN	5706-5541 BC	Törökszentmiklós, road 4, site 3	Hungary		I2794 or GEN68	K1a	Lipson et al. 2017
Europe, central	Hu_N	Hungary Neolithic	ALPc_III_MN	5302-5057 BC	Hajdúnánás-Eszlári út	Hungary		I2384 or HAJE7a	K1a	Lipson et al. 2017
Europe, central	Hu_N	Hungary Neolithic	ALPc_Szatmar_MN	5500-5300 BC	Mezőkövesd-Mocsolyás	Hungary		I2380 or MEMO2b	K1a1	Lipson et al. 2017
Europe, central	Hu_N	Hungary Neolithic	ALPc_I_MN	5300-4900 BC	Polgár-Piócás	Hungary		I4188 or POPI5a	K1a1	Lipson et al. 2017
Europe, central	Hu_N	Hungary Neolithic	Hungary_EN	5206-5002 BC	Apc-Berekalya I	Hungary		I1496 or NE6	K1a3a3	Gamba et al. 2014; Mathieson et al. 2015
Europe, central	Hu_N	Hungary Neolithic	Starcevo_EN	5641-5547 BC	Alsónyék-Bátaszék, Mérnöki telep	Hungary		I1876 or BAM4a	K1a4	Lipson et al. 2017
Europe, central	Hu_N	Hungary Neolithic	Tisza_LN	5000-4500 BC	Pusztataskony-Ledence I.	Hungary		I2358 or PULE1.24	K1a4	Lipson et al. 2017
Europe, central	Hu_N	Hungary Neolithic	Tisza_LN	5000-4500 BC	Hódmezővásárhely-Kökénydomb Vörös tanya	Hungary		I2387 or KOKE3a	K1b1	Lipson et al. 2017
Europe, central	Hu_N	Hungary Neolithic	LBKT_MN	5208-4948 BC	Bátaszék-Lajvér	Hungary		I1904 or BAL25b	K1b1a	Lipson et al. 2017
Europe, central	Hu_N	Hungary Neolithic	Sopot_LN	4904-4709 BC	Szemely-Hegyes	Hungary		I4183 or SZEH5a	K1b1a	Lipson et al. 2017
Europe, central	Hu_N	Hungary Neolithic	Vinca_MN	5320-5080 BC	Szederkény-Kukorica-dülö	Hungary		I1896 or SEKU10a	K2a	Lipson et al. 2017
Europe, central	Hu_N	Hungary Neolithic	Starcevo + Neolithic	5710-5550 BC	Alsonyek-Bataszek , Mérnöki telep	Hungary		I0174 or BAM25	N1a1a1	Haak et al. 2015; Mathieson et al. 2015
Europe, central	Hu_N	Hungary Neolithic	Lengyel + Neolithic	4900-4500 BC	Bátaszék-Lajvérpuszta , NA	Hungary		I0175 or BAL16	N1a1a1	Haak et al. 2015
Europe, central	Hu_N	Hungary Neolithic	ALPc_Tiszadob_MN	5209-4912 BC	Hejőkürt-Lidl logisztikai központ	Hungary		I2379 or HELI11a	N1a1a1	Lipson et al. 2017
Europe, central	Hu_N	Hungary Neolithic	Lengyel + Neolithic	4491-4357 BC	Apc-Berekalya , Site I	Hungary		I1495 or NE7	N1a1a1a	Gamba et al. 2014; Mathieson et al. 2015
Europe, central	Hu_N	Hungary Neolithic	Hungary_EN, LBKT	5210-4940 BC	Szemely-Hegyes	Hungary		I0176 or SZEH4b	N1a1a1a3	Haak et al. 2015; Mathieson et al. 2015
Europe, central	Hu_N	Hungary Neolithic	LBKT_MN	5300-4900 BC	Budakeszi, Szőlőskert-Tangazdaság	Hungary		I1882 or BUD4a	T1a	Lipson et al. 2017
Europe, central	Hu_N	Hungary Neolithic	Tisza_LN	5000-4500 BC	Hódmezővásárhely-Gorzsa grave 4	Hungary		I0447 or Gorzsa4	T1a	Lipson et al. 2017
Europe, central	Hu_N	Hungary Neolithic	Starcevo_EN	5832-5667 BC	Alsónyék-Bátaszék, Mérnöki telep	Hungary		I1878 or BAM17b	T1a2	Lipson et al. 2017
Europe, central	Hu_N	Hungary Neolithic	Lengyel_LN	4826-4602 BC	Csabdi-Télizöldes	Hungary		I1905 or CSAT25a	T2b	Lipson et al. 2017
Europe, central	Hu_N	Hungary Neolithic	LBKT_MN	5300-4900 BC	Enese elkerülő, Kóny, Proletár-dülö, M85, Site 2	Hungary		I3536 or KON3	T2b	Lipson et al. 2017
Europe, central	Hu_N	Hungary Neolithic	Vinca_MN	5400-5000 BC	Versend-Gilencsa	Hungary		I1887 or VEGI3a	T2b	Lipson et al. 2017
Europe, central	Hu_N	Hungary Neolithic	Lengyel_LN	4800-4500 BC	Veszprém Jutasi út	Hungary		I1899 or VEJ2a	T2b	Lipson et al. 2017
Europe, central	Hu_N	Hungary Neolithic	LBKT_MN	5309-5074 BC	Alsónyék-Bátaszék, site 11	Hungary		I2739 or GEN18	T2c1	Lipson et al. 2017
Europe, central	Hu_N	Hungary Neolithic	Sopot_LN	5016-4838 BC	Alsónyék-Elkerülő 2. site	Hungary		I4185 or ALE4a	T2c1	Lipson et al. 2017
Europe, central	Hu_N	Hungary Neolithic	ALPc_Szakalhat_MN	5300-4900 BC	Pusztataskony-Ledence I.	Hungary		I2355 or PULE1.18a	T2c1d1	Lipson et al. 2017
Europe, central	Hu_N	Hungary Neolithic	Lengyel_LN	4800-4500 BC	Bátaszék-Lajvér	Hungary		I1903 or BAL3a	T2f	Lipson et al. 2017
Europe, central	Hu_N	Hungary Neolithic	LBKT_MN	5300-4900 BC	Budakeszi, Szőlőskert-Tangazdaság	Hungary		I4196 or BUD9a	U2	Lipson et al. 2017
Europe, central	Hu_N	Hungary Neolithic	Vinca_MN	5400-5000 BC	Versend-Gilencsa	Hungary		I1894 or VEGI17a	U2	Lipson et al. 2017
Europe, central	Hu_N	Hungary Neolithic	ALPc_Tiszadob_Bükk_MN	5300-4900 BC	Tiszadob-Ó-Kenéz	Hungary		I4199 or TISO3a	U5b2b1a	Lipson et al. 2017
Europe, central	Hu_N	Hungary Neolithic	Hungary_EN	5306-5229 BC	Polgar Ferenci hat	Hungary		I1506 or NE1	U5b2c	Gamba et al. 2014; Mathieson et al. 2015
Europe, central	Hu_N	Hungary Neolithic	Tisza_LN	5000-4500 BC	Hódmezővásárhely-Gorzsa grave 18	Hungary		I0449 or Gorzsa18	U5b2c	Lipson et al. 2017
Europe, central	Hu_N	Hungary Neolithic	Lengyel_LN	4800-4500 BC	Veszprém Jutasi út	Hungary		I2352 or VEJ12a	U8b1a2b	Lipson et al. 2017
Europe, central	Hu_N	Hungary Neolithic	Sopot_LN	5030-4848 BC	Alsónyék-Elkerülő 2. site	Hungary		I1893 or ALE14a	U8b1b	Lipson et al. 2017
Europe, central	Hu_N	Hungary Neolithic	ALPc_Tiszadob_MN	5300-4900 BC	Hejőkürt-Lidl logisztikai központ	Hungary		I2378 or HELI2a	U8b1b	Lipson et al. 2017
Europe, central	Hu_N	Hungary Neolithic	ALPc_Szatmar_MN	5500-5300 BC	Mezőkövesd-Mocsolyás	Hungary		I2382 or MEMO24b	U8b1b	Lipson et al. 2017
Europe, central	Hu_N	Hungary Neolithic	ALPc_Esztar_MN	5300-4900 BC	EBCs-Zsongvölgy	Hungary		I4187 or EBVO5a	V1a	Lipson et al. 2017
Europe, central	Hu_N	Hungary Neolithic	Starcevo_EN	5800-5500 BC	Lánycsók, Gata-Csatola	Hungary		I1880 or LGCS1a	W5	Lipson et al. 2017
Europe, central	Hu_N	Hungary Neolithic	Hungary_EN	5281-5132 BC	Garadna	Hungary		I1499 or NE3	X2b	Gamba et al. 2014; Mathieson et al. 2015
Europe, south, west	Ibe_BA	Iberia Bronze Age	Iberian_BA + Bronze Age	1650-1430 BC	Valdavara 2, Becerrea, Lugo , NA	Spain	MK321338	Val107	H1bm	Gonzalez-Fortes et al. 2019
Europe, south, west	Ibe_BA	Iberia Bronze Age	Iberian_BA + Bronze Age	1650-1430 BC	Valdavara 2, Becerrea, Lugo , NA	Spain	MK321339	Val145	H1bm	Gonzalez-Fortes et al. 2019
Europe, south, west	Ibe_BA	Iberia Bronze Age	Iberian_BA + Bronze Age	1650-1430 BC	Valdavara 2, Becerrea, Lugo , NA	Spain	MK321340	Val146	H1bm	Gonzalez-Fortes et al. 2019
Europe, south, west	Ibe_BA	Iberia Bronze Age	Iberia_BA + Bronze Age	3600-3380 BC	Valdavara 2, Becerrea, Lugo , NA	Spain	MK321337	Val3.99	H3	Gonzalez-Fortes et al. 2019
Europe, south, west	Ibe_BA	Iberia Bronze Age	Bronze Age	No data	Cueva de los Lagos, La Rioja	Spain		ESP005	K1a	Valdiosera et al. 2018
Europe, south, west	Ibe_BA	Iberia Bronze Age	Bronze Age	No data	Priego de Córdoba, Andalusia	Spain		PIR001	K1a13	Valdiosera et al. 2018
Europe, south, west	Ibe_BA	Iberia Bronze Age	Iberian_BA + Bronze Age	1746-1627 BC	Covacha, Cordoba , NA	Spain	MK321329	COV20126	L2a1	Gonzalez-Fortes et al. 2019
Europe, south, west	Ibe_BA	Iberia Bronze Age	Iberia_BA + Bronze Age	3836-3652 BC	Covacha, Cordoba , NA	Spain	MK321330	COV20125	U2e1	Gonzalez-Fortes et al. 2019
Europe, south, west	Ibe_BA	Iberia Bronze Age	Iberia_BA + Bronze Age	4000-3831 BC	Longa de Dine , NA	Portugal	MK321335	LD903	U3a1	Gonzalez-Fortes et al. 2019
Europe, south, west	Ibe_BA	Iberia Bronze Age	Iberian_BA	1750-1618 BC	El Portalón	Spain		ATP9	U5b1b	Günther et al. 2015
Europe, south, west	Ibe_BA	Iberia Bronze Age	Iberian_BA + Bronze Age	1499-1310 BC	Eiros, Triacastela, Lugo , NA	Spain	MK321341	Eiros1	V	Gonzalez-Fortes et al. 2019
Europe, south, west	Ibe_CA	Iberia Copper Age	Iberia_CA + Copper Age	4957-4821 BC	Lucena, Cordoba , NA	Spain	MK321331	LU339	H	Gonzalez-Fortes et al. 2019
Europe, south, west	Ibe_CA	Iberia Copper Age	SE_Iberia_CA + Copper Age	2904-2667 BC	Camino del Molino, Caravaca, Murcia , NA	Spain		I0455	H1	Olalde et al. 2018
Europe, south, west	Ibe_CA	Iberia Copper Age	C_Iberia_CA + Copper Age	2479-1945 BC	Camino de las Yeseras, Madrid , NA	Spain		I6543 or Yese 13A	H1	Olalde et al. 2018
Europe, south, west	Ibe_CA	Iberia Copper Age	C_Iberia_CA + Copper Age	2900-2300 BC	Humanejos, Madrid , NA	Spain		I6628	H1	Olalde et al. 2018
Europe, south, west	Ibe_CA	Iberia Copper Age	C_Iberia_CA + Copper Age	2900-2300 BC	Humanejos, Madrid , NA	Spain		I6617 or Hume 19A	H1+16189	Olalde et al. 2018
Europe, south, west	Ibe_CA	Iberia Copper Age	SW_Iberia_CA + Copper Age	2800-2600 BC	Bolores, Estremadura , NA	Portugal		I6601 or Bol 5A	H1e2	Olalde et al. 2018
Europe, south, west	Ibe_CA	Iberia Copper Age	Iberia_Chalcolithic	2895-2855 BC	El Mirador Cave, Atapuerca, Burgos	Spain		I1281 or MIR18	H1t	Mathieson et al. 2015
Europe, south, west	Ibe_CA	Iberia Copper Age	C_Iberia_CA + Copper Age	2479-2287 BC	Camino de las Yeseras, Madrid , NA	Spain		I6605 or Yese 3A	H1t	Olalde et al. 2018
Europe, south, west	Ibe_CA	Iberia Copper Age	Iberia_Chalcolithic	3007-2871 BC	El Portalón	Spain		ATP17	H3	Günther et al. 2015
Europe, south, west	Ibe_CA	Iberia Copper Age	Iberia_Copper Age	2571-2347 BC	El Sotillo, Alava, Basque Country	Spain		I1976 or ES.1/4	H3	Lipson et al. 2017
Europe, south, west	Ibe_CA	Iberia Copper Age	Iberia_Copper Age	2916-2714 BC	El Sotillo, Alava, Basque Country	Spain		I2473 or ES-6G-110	H3	Lipson et al. 2017
Europe, south, west	Ibe_CA	Iberia Copper Age	Iberia_Chalcolithic_1d_rel_I1277	2880-2630 BC	El Mirador Cave, Atapuerca, Burgos	Spain		I1274 or MIR11	H3	Mathieson et al. 2015
Europe, south, west	Ibe_CA	Iberia Copper Age	Iberia_Chalcolithic	2830-2820 BC	El Mirador Cave, Atapuerca, Burgos	Spain		I1277 or MIR14	H3	Mathieson et al. 2015
Europe, south, west	Ibe_CA	Iberia Copper Age	Iberia_Chalcolithic	2880-2630 BC	El Mirador Cave, Atapuerca, Burgos	Spain		I1282 or MIR19	H3	Mathieson et al. 2015
Europe, south, west	Ibe_CA	Iberia Copper Age	Iberia_Chalcolithic	2880-2630 BC	El Mirador Cave, Atapuerca, Burgos	Spain		I1284 or MIR21	H3	Mathieson et al. 2015
Europe, south, west	Ibe_CA	Iberia Copper Age	C_Iberia_CA + Copper Age	2900-2300 BC	Humanejos, Madrid , NA	Spain		I6596 or Hume 8A	H3	Olalde et al. 2018
Europe, south, west	Ibe_CA	Iberia Copper Age	Iberia_Chalcolithic	3010-2879 BC	El Portalón	Spain		ATP12_1420	H3c	Günther et al. 2015
Europe, south, west	Ibe_CA	Iberia Copper Age	Iberia_Chalcolithic	2880-2630 BC	El Mirador Cave, Atapuerca, Burgos	Spain		I1276 or MIR13	H3c3	Mathieson et al. 2015
Europe, south, west	Ibe_CA	Iberia Copper Age	Iberia_Copper Age	3014-2891 BC	Alto de la Huesera, Alava, Basque country	Spain		I1981 or LHUE2010.10	J1c1	Lipson et al. 2017
Europe, south, west	Ibe_CA	Iberia Copper Age	Iberia_Copper Age	3090-2894 BC	La Chabola de la Hechicera, Alava, Basque country	Spain		I1975 or 5.-K18	J1c1	Lipson et al. 2017
Europe, south, west	Ibe_CA	Iberia Copper Age	Iberia_Chalcolithic	2880-2630 BC	El Mirador Cave, Atapuerca, Burgos	Spain		I1280 or MIR17	J1c1	Mathieson et al. 2015
Europe, south, west	Ibe_CA	Iberia Copper Age	SE_Iberia_CA + Copper Age	2920-2340 BC	Camino del Molino, Caravaca, Murcia , NA	Spain		I0457	J1c1	Olalde et al. 2018
Europe, south, west	Ibe_CA	Iberia Copper Age	C_Iberia_CA + Copper Age	2020-1768 BC	Camino de las Yeseras, Madrid , NA	Spain		I6608 or Yese 5A	J1c1	Olalde et al. 2018
Europe, south, west	Ibe_CA	Iberia Copper Age	LNCA	3622-3369 BC	El Portalón, Atapuerca	Spain		POR003	J1c1	Valdiosera et al. 2018
Europe, south, west	Ibe_CA	Iberia Copper Age	Iberia_Chalcolithic	3345-2944 BC	El Portalón	Spain		ATP7	J1c1b1	Günther et al. 2015
Europe, south, west	Ibe_CA	Iberia Copper Age	Iberia_Copper Age	3354-2943 BC	Las Yurdinas II, Alava, Basque Country	Spain		I1838 or LY.II.A.10.15069	J1c3	Lipson et al. 2017
Europe, south, west	Ibe_CA	Iberia Copper Age	C_Iberia_CA + Copper Age	2479-1945 BC	Camino de las Yeseras, Madrid , NA	Spain		I6612 or Yese 9A	J1c3	Olalde et al. 2018
Europe, south, west	Ibe_CA	Iberia Copper Age	Iberia_CA + Copper Age	5304-5040 BC	Pala da vella, Rubia, Ourense , NA	Spain	MK321344	Pxevi	J2a1	Gonzalez-Fortes et al. 2019
[truncated: 1,761 more rows]

## Sheet: ESM_1b modern
ESM_1b: Modern population database with NCBI GenBank accession numbers and haplogroups given next to population abbreviations (provided in ESM_1c).
Adg_rec	556714303	H2a1c
Adg_rec	556714289	H1c
Adg_rec	556714275	U1a1a
Adg_rec	556714261	H3am
Adg_rec	556714247	H5
Adg_rec	556714233	H11a2
Adg_rec	556714219	T2
Adg_rec	556714205	C4a1
Adg_rec	556714191	J1c3k
Adg_rec	556714177	H2a1
Adg_rec	556714163	T2c1
Adg_rec	556714149	H3am
Adg_rec	556714135	K1a4i
Adg_rec	556714121	T2a1b2b
Adg_rec	556714107	R1a
Adg_rec	556714093	U3b3
Adg_rec	556714079	U4b1a1a1
Adg_rec	530847995	W1i
Adg_rec	385257948	T2c1
Adg_rec	385257934	T2l
Adg_rec	385257192	T2b
Adg_rec	385256800	T2a1b2b
Adg_rec	385254574	J1d3a1
Adg_rec	385253580	J1c3k
Alt_rec	1049306835	D4j
Alt_rec	1049306821	C4a1a3b
Alt_rec	215276284	A
Alt_rec	183211914	D5c1a
Alt_rec	183211913	D5c1a
Alt_rec	168252343	D4m2a
Alt_rec	168252329	D4o1
Alt_rec	168252315	D4j10
Alt_rec	168252301	D4j10
Alt_rec	168252287	C4a1a3b
Alt_rec	168252273	D4j10
Alt_rec	168252259	D5a2a1
Alt_rec	168252245	D4j7
Alt_rec	168252231	D4b1a2a1
Alt_rec	168252217	C4b6
Alt_rec	168251461	C5c
Alt_rec	50295422	B4b1a
Alt_rec	50295421	Z1
Alt_rec	50295420	B4a1c2
Alt_rec	50295411	C4a1a3a1
Alt_rec	229503854	C5c
Alt_rec	229503840	C4a1a4a
Alt_rec	229503826	C4a1a5
Alt_rec	229503812	C4e
Alt_rec	229503798	C4e
Alt_rec	229503784	C4a2a1
Alt_rec	229503770	C4a2a1
Alt_rec	229503756	C4a1a4a
Alt_rec	229501572	C4b6
Alt_rec	229501558	D4e5a
Alt_rec	229501544	C4a2a1
Alt_rec	229501530	D4p
Alt_rec	229501516	C4b3
Alt_rec	229501502	D4b1a2a2
Alt_rec	229501488	C4b
Alt_rec	229501474	C4a1a3
Alt_rec	229501460	C4a1a4a
Alt_rec	229501446	C4a1a3
Alt_rec	229501432	C5b1a
Alt_rec	229501418	C5d1
Alt_rec	229501404	C5a1
Alt_rec	124388056	J1b1b1a
Alt_rec	119035670	X2e2a1
Alt_rec	119034886	X2e2a1
Alt_rec	119034872	A14
Alt_rec	119034858	A1a1
Alt_rec	119034844	G1a1b
Alt_rec	119034830	X2e2a1
Alt_rec	683416730	K1a3
Alt_rec	683416716	H3h2a
Alt_rec	683416702	U3b2
Alt_rec	683416688	I4a
Alt_rec	683416674	H2a1a
Alt_rec	683416660	H2b
Alt_rec	683416632	K1a4
Alt_rec	683416604	H6a1
Alt_rec	683416576	U4b1b1c
Alt_rec	683416562	H3g3
Alt_rec	215882438	D4b1a2a1
Alt_rec	215882424	A25
Alt_rec	215276283	U4a1d
Alt_rec	197254233	D5c1a
Alt_rec	197254219	D4p
Alt_rec	197254205	Z1a
Alt_rec	197254191	U5a1d2b
Alt_rec	197254177	U4b1a4
Alt_rec	197254163	U4b1b1c
Alt_rec	197254149	U4b1a4
Alt_rec	197254135	U4b1a4
Alt_rec	197254107	U2e1
Alt_rec	197254093	H8b1
Alt_rec	197254079	HV9b
Alt_rec	197254065	R9b1a2a
Alt_rec	197254051	N9a9
Alt_rec	197254037	X2e2a1
Alt_rec	356467032	M10a1
Alt_rec	356467018	B4b1a3a
Alt_rec	356466402	B5b4
Alt_rec	356466388	B4b1a3a
Alt_rec	356466374	M10a1a1b1
Alt_rec	356466360	R11b1a
Alt_rec	356466346	B4b1a3a
Alt_rec	356466332	M11b2
Arb_rec	381277799	K1a31
Arb_rec	381277785	K1a7
Arb_rec	164519750	M30
Arb_rec	164519736	M65
Arb_rec	164519722	M52b
Arb_rec	164519708	M36a
Arb_rec	164519694	M33a2
Arb_rec	164519680	M1a4
Arb_rec	164519666	M1b1a
Arb_rec	70955832	H6a1a
Arb_rec	113201638	R0a2i
Arb_rec	113201624	R0a2h
Arb_rec	113201610	R0a1a
Arb_rec	113201596	R0a2c
Arb_rec	113201582	R0a1a
Arb_rec	113201568	R0a1b
Arb_rec	113201554	R0a1a
Arb_rec	113201540	M14
Arb_rec	109289500	M1a1b1b1
Arb_rec	914343322	M20
Arb_rec	914343308	M30b
Arb_rec	914343294	M1a2b
Arb_rec	914343280	M7c1c3
Arb_rec	914343266	M1b2c
Arb_rec	914343252	M81
Arb_rec	914343238	M1b1a
Arb_rec	914343224	M1a1e2
Arb_rec	914343210	M1a1i
Arb_rec	914343196	M3c1b1
Arb_rec	914343182	M1a2a
Arb_rec	914343168	M5a2a1a2
Arb_rec	914343154	M1a1a1
Arb_rec	914343140	M1a1d
Arb_rec	914343126	D4b2b
Arb_rec	914343112	M32c
Arb_rec	914343098	E1a1a1a
Arb_rec	749396772	L3i1a
Arb_rec	727354522	L2a1l2a
Arb_rec	727354508	M42b1
Arb_rec	727354480	X1c
Arb_rec	727354452	N3a
Arb_rec	727354382	N1a3a2
Arb_rec	727354368	N1a3a
Arb_rec	727354284	R1a
Arb_rec	727354270	R0a2c
Arb_rec	727354256	R8a
Arb_rec	727354242	R6a1
Arb_rec	556704895	HV0f
Arb_rec	556704881	R0a2f
Arb_rec	556704853	H6b
Arb_rec	556704839	T2c1c1
Arb_rec	556704825	M1b1a
Arb_rec	556704811	X2e2a2
Arb_rec	556704797	U1b1
Arb_rec	556704783	L3h1a2a1
Arb_rec	556704769	H2a1e
Arb_rec	556704755	K1a17
Arb_rec	556704741	T1a2
Arb_rec	556704727	N1b1a
Arb_rec	556704713	HV15
Arb_rec	556704699	L0a1a
Arb_rec	556704685	T1a7
Arb_rec	556704671	T2b
Arb_rec	556704657	H1e
Arb_rec	556704643	R0a2f
Arb_rec	556704629	W8
Arb_rec	556704615	X2m'n
Arb_rec	556704587	T2a2
Arb_rec	556704573	L0a1a1
Arb_rec	556704559	N1a1a3
Arb_rec	556704545	H1
Arb_rec	556704531	R0a2
Arb_rec	556704517	L1b1a2
Arb_rec	556704503	L2b1a2
Arb_rec	556704489	HV1c
Arb_rec	556704475	J1c10a
Arb_rec	556704461	J2a2a1a1
Arb_rec	556704447	H
Arb_rec	556704433	L0a1b1a
Arb_rec	556704419	R0a1
Arb_rec	556704405	K1a4b1
Arb_rec	556704391	L2a1c3a
Arb_rec	556704363	R0a2c
Arb_rec	556704349	L2b1a2
Arb_rec	556704335	U1a1c1d
Arb_rec	556704321	H1
Arb_rec	556704307	J1b2
Arb_rec	556704293	M1a1b2
Arb_rec	556704279	U7a2a
Arb_rec	556704265	L2a1
Arb_rec	556704251	I5a1c
Arb_rec	556704237	U7a4
Arb_rec	393190763	U6b
Arb_rec	512392319	N1a3a
Arb_rec	512392305	N1a3a
Arb_rec	427338228	M1a1f
Arb_rec	427338214	M1a1b1b1
Arb_rec	385256660	T1b
Arm_rec	1075192446	T1a1
Arm_rec	1069642020	R2b
Arm_rec	1069642006	U1a2
Arm_rec	1062951001	U3b2
Arm_rec	1062950815	H5m
Arm_rec	1062950603	K1a27
Arm_rec	1062946342	U1a1a
Arm_rec	1062945933	H14b3
Arm_rec	1062944971	R0a2i
Arm_rec	1062944781	T1a1
Arm_rec	1062944610	U3b2
Arm_rec	1062944410	HV2a3
Arm_rec	1062944266	H14b
Arm_rec	1062943689	H
Arm_rec	1062943475	U3b2
Arm_rec	1062943333	T1b4
Arm_rec	1062943157	K1a28
Arm_rec	1062942973	H20a2
Arm_rec	1062942743	H80
Arm_rec	1062939300	H20a2
Arm_rec	1062938749	H13c1a
Arm_rec	1062938393	H13a2b4
Arm_rec	1062938015	H5f
Arm_rec	1062937699	H13a2b4
Arm_rec	1062937615	U4b3
Arm_rec	1062937350	H3ak
Arm_rec	1062936156	K1a2
Arm_rec	1062935472	H
Arm_rec	1062935251	H
Arm_rec	1062934944	H3ak
Arm_rec	1062934711	H20a
Arm_rec	1053099185	H29
Arm_rec	1053099171	H5
Arm_rec	1053099157	H13a1d
Arm_rec	1053099143	H8c
Arm_rec	1053099129	H
Arm_rec	1053099115	H11
Arm_rec	1053099101	R2b
Arm_rec	1051608649	T1a2
Arm_rec	1051608551	H
Arm_rec	1051608459	W7
Arm_rec	208436447	T2a2
Arm_rec	207081500	I1b
Arm_rec	204305275	HV1a1b
Arm_rec	357198703	HV1a1a
Arm_rec	346682804	J1b2
Arm_rec	346682776	H15b2
Arm_rec	346682748	J1c2
Arm_rec	346682734	U3b
Arm_rec	345549300	H4
Arm_rec	345549161	K1a2
Arm_rec	345549058	U4b1b1
Arm_rec	345099112	H1u2
Arm_rec	343806186	J1b4a1
Arm_rec	341667487	N2a
Arm_rec	335893018	K1a4b1
Arm_rec	335058302	H28
Arm_rec	335058274	HV12a1
Arm_rec	335058204	T1a2
Arm_rec	334851366	K1a1b
Arm_rec	333951356	H8a1
Arm_rec	333034313	J1b1b1b
Arm_rec	332692101	J1b1b1
Arm_rec	332167315	K1a
Arm_rec	332167189	H8a1
Arm_rec	332167175	N2a
Arm_rec	332167077	H7b1
Arm_rec	332167021	H15b2
Arm_rec	327555523	HV13b
Arm_rec	169211376	W6c1a
Arm_rec	324310538	HV1
Arm_rec	324310482	HV1a2b
Arm_rec	323302311	I7
Arm_rec	323302297	J1d1a1a
Arm_rec	323302283	K1a28
Arm_rec	322394371	N1b1a7
Arm_rec	322394357	W6
Arm_rec	322394343	J1b1a3
Arm_rec	321268959	J1b8
Arm_rec	319412636	H5
Arm_rec	317017881	W7
Arm_rec	317017839	HV12a1
Arm_rec	315271863	J2b1f
Arm_rec	313260072	V15
Arm_rec	313259044	T2b
Arm_rec	313251080	J1b4a2
Arm_rec	312231713	R1a1
Arm_rec	312231671	X4
Arm_rec	312231657	K1a4c1
Arm_rec	312231615	U5a1a2a
Arm_rec	312231573	X2i
Arm_rec	310693508	N1b1a2
Arm_rec	310693494	U3a
Arm_rec	310691360	K1a4c1
Arm_rec	310691318	HV19
Arm_rec	309400089	HV1b3a
Arm_rec	308194810	U1b1
Arm_rec	308194796	J1d2a
Arm_rec	308194712	N1b1a2a
Arm_rec	307695499	U3b2a1a
Arm_rec	307695406	N1b1a
Arm_rec	307695392	HV21
Arm_rec	307695364	T2f2
Arm_rec	306995733	H13c2
Arm_rec	303325352	HV8
Arm_rec	303325310	F1b1f
Arm_rec	302375921	HV12b1
Arm_rec	302375907	J1b1b1
Arm_rec	302375893	H
Arm_rec	302375879	U5a1g1
Arm_rec	302375865	T2a1
Arm_rec	302375851	J1d1b1
Arm_rec	302375837	J1b1a2a
Arm_rec	302375823	HV9c
Arm_rec	302375809	U7a4
Arm_rec	302375795	U4a1
Arm_rec	302375781	T1a2b
Arm_rec	302375767	J1c2
Arm_rec	302375753	U3b2c
Arm_rec	302375739	U1b2
Arm_rec	302375725	H2a3
Arm_rec	302375711	U3b2
Arm_rec	302375697	U4a2a
Arm_rec	302375683	N1b1a2
Arm_rec	302375669	H7b1
Arm_rec	302375655	T2f
Arm_rec	302375641	J1b9
Arm_rec	302375627	X2c
Arm_rec	302375613	K1b2a
Arm_rec	302375599	K1a
Arm_rec	302375585	HV1a1
Arm_rec	302375571	H
Arm_rec	302375557	U8b1a1
Arm_rec	302375543	X2e1b
Arm_rec	302375529	H13a2b1
Arm_rec	302375515	X2f1
Arm_rec	302320846	HV1b3a
Arm_rec	302320832	J1b4a2
Arm_rec	302320818	HV2a1
Arm_rec	302320776	R1b1
Arm_rec	301025148	J1c
Arm_rec	301022045	H26b
Arm_rec	300218095	J1b3a
Arm_rec	299834767	HV1a1a
Arm_rec	298677276	I1a
Arm_rec	297748059	J1d4
Arm_rec	269996148	H13b1a
Arm_rec	1043198968	H6b1
Arm_rec	1043198954	H7f
Arm_rec	1043198940	R0a
Arm_rec	1043198926	U3b
Arm_rec	1043198912	T1a2
Arm_rec	1043198898	T2g1a
Arm_rec	1043198884	U4d
Arm_rec	1043189538	HV0f
Arm_rec	1043189524	I4a
Arm_rec	1043189426	U3a3
Arm_rec	1043189412	T2
Arm_rec	1043189398	T1a5
Arm_rec	1043189384	H3g
Arm_rec	1041579501	U1a1a
Arm_rec	1041579445	H8a
Arm_rec	1041579431	T2b
Arm_rec	1041579417	X4
Arm_rec	1041579403	U3b3
Arm_rec	1040333940	H14b3
Arm_rec	1040333926	J1b
Arm_rec	1040333912	U1a1a
Arm_rec	1040333898	H5n
Arm_rec	1036141163	K1a1
Arm_rec	1036141119	H5m
Arm_rec	1036141105	H1ap1
Arm_rec	1036141091	H47
Arm_rec	1036141077	H13b1a
Arm_rec	1036141063	C5c1
Arm_rec	1036141049	T2h
Arm_rec	1036141035	W6c1a
Arm_rec	1034467193	H5u
Arm_rec	1034467179	U5a1a1
Arm_rec	1034467137	HV1a1
Arm_rec	1034467123	J1c15
Arm_rec	1034467109	T1b4
Arm_rec	1034467095	H5
Arm_rec	1027946614	H13a2c
Arm_rec	1027946642	J1c17
Arm_rec	1027946628	H
Arm_rec	1027946600	H47
Arm_rec	1027946586	H13a2b4
Arm_rec	1027946572	H1ca
Arm_rec	1027946558	K1a12a
Arm_rec	1027946544	X2f1
Arm_rec	1027946530	HV1a'b'c
Arm_rec	1027946516	K1a4c1
Arm_rec	1018267975	HV12a
Arm_rec	751145573	I5b1
Arm_rec	346682762	I4a
Arm_rec	647985150	I1b
Arm_rec	628824033	H13a2b2
Arm_rec	608788822	I2
Arm_rec	576938093	J1b4
Arm_rec	519128455	K1a4h1
Arm_rec	519128329	H3ao
Arm_rec	519128287	I1a
Arm_rec	519127825	J1b5a
Arm_rec	519126887	K1a4j1
Arm_rec	519126509	HV1b3b
Arm_rec	519125977	HV18
Arm_rec	519125907	J1b3
Arm_rec	519125613	H2a1i
Arm_rec	519125025	U1a1a1
Arm_rec	552099634	W6c1
Arm_rec	552099394	HV21
Arm_rec	512392151	N1a3a
Arm_rec	427338172	U6a2c
Arm_rec	385253860	J1c7
Arm_rec	118122808	H14a
Arm_rec	MF362783.1	J2a2b2
Arm_rec	MF362781.1	T1a9
Arm_rec	MF362782.1	U7a4a1
Arm_rec	MF362758.1	H28
Arm_rec	MF362756.1	U1a1b
Arm_rec	MF362754.1	L0a
Arm_rec	MF362753.1	J1b2
Arm_rec	MF362752.1	W3a1
Arm_rec	MF362750.1	J1b2
Arm_rec	MF362749.1	T1b
Arm_rec	MF362748.1	T1a9
Arm_rec	MF362747.1	HV0f
Arm_rec	MF362745.1	W7
Arm_rec	MF362744.1	X2i
Arm_rec	MF362780.1	U1b1
Arm_rec	MF362773.1	K1a8b
Arm_rec	MF362772.1	U7a4a1
Arm_rec	MF362771.1	T1a9
Arm_rec	MF362817.1	K1a27
Arm_rec	MF362816.1	U7a
Arm_rec	MF362815.1	H20a2
Arm_rec	MF362814.1	J1b2
Arm_rec	MF362813.1	H20a2
Arm_rec	MF362812.1	T2
Arm_rec	MF362811.1	U3a3
Arm_rec	MF362810.1	K1b1a
Arm_rec	MF362809.1	J1b1b1
Arm_rec	MF362808.1	T2b
Arm_rec	MF362807.1	W6
Arm_rec	MF362806.1	K1a2a
Arm_rec	MF362805.1	T2a3
Arm_rec	MF362804.1	H14a
Arm_rec	MF362803.1	H50
Arm_rec	MF362802.1	H14a
Arm_rec	MF362801.1	J1d5
Arm_rec	MF362800.1	HV21
Arm_rec	MF362799.1	U3a3
Arm_rec	MF362798.1	H
Arm_rec	MF362797.1	U3b2
Arm_rec	MF362796.1	HV12b1
Arm_rec	MF362795.1	H5u
Arm_rec	MF362794.1	N1b1a2
Arm_rec	MF362793.1	U2d2a
Arm_rec	MF362792.1	R2b1
Arm_rec	MF362791.1	H50
Arm_rec	MF362790.1	HV2a1
Arm_rec	MF362789.1	J1b1a1e
Arm_rec	MF362788.1	K1a12a1a
Arm_rec	MF362787.1	U1b1
Arm_rec	MF362786.1	H13a2a
Arm_rec	MF362785.1	H15a1
Arm_rec	MF362784.1	HV4b
Arm_rec	MF362818.1	N1a3a
Arm_rec	MF362819.1	U1a1a
Arm_rec	MF362820.1	X2i1
Arm_rec	MF362821.1	U4c1
Arm_rec	MF362822.1	H20
Arm_rec	MF362823.1	H6b2
Arm_rec	MF362824.1	U3b2c
Arm_rec	MF362825.1	H11a2a2
Arm_rec	MF362826.1	H6a1b
Arm_rec	MF362827.1	H15b
Arm_rec	MF362828.1	T2a3
Arm_rec	MF362829.1	N1b1a
Arm_rec	MF362830.1	N1a3a
Arm_rec	MF362831.1	H20a
Arm_rec	MF362832.1	H3ar
Arm_rec	MF362833.1	H5
Arm_rec	MF362834.1	HV8
Arm_rec	MF362835.1	K1a27
Arm_rec	MF362836.1	X2m'n
Arm_rec	MF362837.1	J1b1b1
Arm_rec	MF362838.1	U7
Arm_rec	MF362839.1	H87
Arm_rec	MF362840.1	J1d1b1
Arm_rec	MF362841.1	J1d2a
Arm_rec	MF362842.1	J1b5
Arm_rec	MF362843.1	H5m
Arm_rec	MF362844.1	W3b
Arm_rec	MF362845.1	HV
Arm_rec	MF362846.1	H
Arm_rec	MF362847.1	X2i1
Arm_rec	MF362848.1	HV14a
Arm_rec	MF362849.1	HV2a1
Arm_rec	MF362850.1	T2
Arm_rec	MF362851.1	J1d3a
Arm_rec	MF362852.1	N1b1a
Arm_rec	MF362853.1	J2a1a1e
Arm_rec	MF362854.1	HV1b3b
Arm_rec	MF362855.1	J2a1a1e
Arm_rec	MF362856.1	H20a2
Arm_rec	MF362857.1	H15a1
Arm_rec	MF362858.1	H14b3
Arm_rec	MF362859.1	D4b2b6
Arm_rec	MF362860.1	U5a1b
Arm_rec	MF362861.1	HV1a1a
Arm_rec	MF362862.1	T1a1
Arm_rec	MF362863.1	H50
Arm_rec	MF362864.1	H102
Arm_rec	MF362865.1	H29a
Arm_rec	MF362866.1	H2a1n
Arm_rec	MF362867.1	W3b
Arm_rec	MF362868.1	I4a
Arm_rec	MF362869.1	I1b
Arm_rec	MF362870.1	J1b4
Arm_rec	MF362871.1	K1a29
Arm_rec	MF362872.1	U7a3a
Arm_rec	MF362873.1	U2e1a1
Arm_rec	MF362874.1	H13a2b2
Arm_rec	MF362875.1	N1b1a
Arm_rec	MF362876.1	HV18
Arm_rec	MF362877.1	U1a1a1
Arm_rec	MF362878.1	U3a3
Arm_rec	MF362879.1	I5c
Arm_rec	MF362880.1	R0a2j
Arm_rec	MF362881.1	T1b3
Arm_rec	MF362882.1	U8b1a1
Arm_rec	MF362883.1	J1b2a
Arm_rec	MF362884.1	N1b1a
Arm_rec	MF362885.1	T1b
Arm_rec	MF362886.1	T1b3
Arm_rec	MF362887.1	J1b
Arm_rec	MF362888.1	H5
Arm_rec	MF362889.1	U2e1a1
Arm_rec	MF362890.1	H14a1
Arm_rec	MF362891.1	U3b3
Arm_rec	MF362892.1	T2h
Arm_rec	MF362893.1	T2h
Arm_rec	MF362894.1	H8a1
Arm_rec	MF362895.1	W6
Arm_rec	MF362896.1	T1b
Arm_rec	MF362897.1	H13a2b4
Arm_rec	MF362898.1	T2h
Arm_rec	MF362899.1	X4
Arm_rec	MF362900.1	U1b2
Arm_rec	MF362901.1	X2e2a2
Arm_rec	MF362902.1	H13a1d
Arm_rec	MF362903.1	T2c1a
Arm_rec	MF362904.1	I5c
Arm_rec	MF362905.1	T2e
Arm_rec	MF362906.1	N1a3a2
Arm_rec	MF362907.1	K1a4i
Arm_rec	MF362908.1	H4a2
Arm_rec	MF362909.1	T2n
Arm_rec	MF362910.1	J1b5
Arm_rec	MF362911.1	U1a1b
Arm_rec	MF362912.1	HV18
Arm_rec	MF362913.1	HV4a2
Arm_rec	MF362914.1	H20a2
Arm_rec	MF362915.1	U1a1
Arm_rec	MF362916.1	H28
Arm_rec	MF362917.1	U3b
Arm_rec	MF362918.1	U3b2a1a
Arm_rec	MF362919.1	U3b
Arm_rec	MF362920.1	H33
Arm_rec	MF362921.1	J1b5
Arm_rec	MF362922.1	U2e2
Arm_rec	MF362923.1	X2f
Arm_rec	MF362924.1	H66a
Arm_rec	MF362925.1	K1a19
Arm_rec	MF362926.1	U5b1b1
Arm_rec	MF362927.1	W6
Arm_rec	MF362928.1	T2b
Arm_rec	MF362929.1	U8b1b1
Arm_rec	MF362930.1	H28
Arm_rec	MF362931.1	T2n
Arm_rec	MF362932.1	H15a1
Arm_rec	MF362933.1	K1a4i
Arm_rec	MF362934.1	H
Arm_rec	MF362935.1	U8b1b1
Arm_rec	MF362936.1	H51
Arm_rec	MF362937.1	H15a1
Arm_rec	MF362938.1	H5m
Arm_rec	MF362939.1	K1a4c1
Arm_rec	MF362940.1	H8a1
Arm_rec	MF362941.1	T1b
Arm_rec	MF362942.1	H2a
Arm_rec	MF362943.1	X2e2a2
Arm_rec	MF362944.1	I5a3
Arm_rec	MF362945.1	X2f
Arm_rec	MF362946.1	K1b1c
Arm_rec	MF362947.1	T2c1c
Arm_rec	MF362948.1	K1b1c
Arm_rec	MF362949.1	I2'3
Arm_rec	MF362757.1	H50
Arm_rec	MF362779.1	H
Arm_rec	MF362774.1	N1b1a2
Arm_rec	MF362775.1	H
Arm_rec	MF362776.1	T1a9
Arm_rec	MF362777.1	HV0f
Arm_rec	MF362778.1	K1b1c
Arm_rec	MF362759.1	H
Arm_rec	MF362760.1	H28
Arm_rec	MF362761.1	T1
Arm_rec	MF362762.1	T1a
Arm_rec	MF362763.1	J2a2b2
Arm_rec	MF362764.1	HV21
Arm_rec	MF362765.1	X2e2a2
Arm_rec	MF362766.1	I2
Arm_rec	MF362767.1	T1a2
Arm_rec	MF362768.1	U8b1b2
Arm_rec	MF362769.1	H15a1
Arm_rec	MF362770.1	N1b1a2
Arm_rec	MF362755.1	H
Arm_rec	MF362751.1	T2
Arm_rec	MF362746.1	U3b
Aze_rec	302376341	U5a1
Aze_rec	302376327	X2e1a
Aze_rec	302376313	T2b3
Aze_rec	302376299	K1b1c
Aze_rec	302376285	F1b1f
Aze_rec	302376271	T2k
Aze_rec	302376257	C5a2a
Aze_rec	302376243	T2a3
Aze_rec	302376229	M7c1a1b
Aze_rec	302376215	HV2a1
Aze_rec	302376201	K1a29a
Aze_rec	302376187	M1a1e2
Aze_rec	302376173	U3c
Aze_rec	302376159	T2b4e
Aze_rec	302376145	U7a
Aze_rec	302376131	D4b1a2a1
Aze_rec	302376117	X2
Aze_rec	302376103	T1a1b1
Aze_rec	302376089	U3c
Aze_rec	302376075	T2h
Aze_rec	302376061	H
Aze_rec	302376047	F1b1f
Aze_rec	302376033	J1c15a1
Aze_rec	302376019	HV9c
Aze_rec	302376005	U7a4a1
Aze_rec	302375991	U1a1
Aze_rec	302375977	U1a2
Aze_rec	302375963	U7a4a1a
Aze_rec	302375949	H
Aze_rec	302375935	R1a1
Aze_rec	995896724	R0b
Aze_rec	683416744	HV1a1
Aze_rec	519129001	U1b2
Aze_rec	519128805	I2
Aze_rec	519128721	T2n
Aze_rec	519128371	T2
Aze_rec	519128147	U2e2
Aze_rec	519127699	H29a
Aze_rec	519127447	G2a3
Aze_rec	519127041	N1a3a
Aze_rec	519126901	X2f
Aze_rec	519126607	U1a1c1d
Aze_rec	519126425	T2a3
Aze_rec	519126383	X2f
Aze_rec	519126229	H20a1
Aze_rec	519126159	H5f
Aze_rec	519126131	T2b34
Aze_rec	519126061	K1a4
Aze_rec	519124857	C4a1
Aze_rec	519124731	N1a3
Aze_rec	519124633	J1d6
Aze_rec	519124535	K1a31
Aze_rec	519124255	H15a1a1
Aze_rec	519124143	H49b
Aze_rec	530848009	W1
Aze_rec	530847757	I5b1
Aze_rec	385257878	T2
Aze_rec	385256814	T2a1b2b
Aze_rec	385256506	T1a8b
Aze_rec	385256142	T1a13
Aze_rec	385255666	T1
Aze_rec	385254252	J1c16
Aze_rec	373445480	W3b1
Aze_rec	373445466	X2
Aze_rec	373445452	X2
Bel_rec	1060914772	H7c2
Bel_rec	1049307003	C4a1a
Bel_rec	1049306989	C4a1a
Bel_rec	1049306975	D2b1
Bel_rec	1049306961	D4g1b
Bel_rec	1049306947	D4j12
Bel_rec	1049306933	G2a1
Bel_rec	1049306919	C4a1a
Bel_rec	1049306905	D4j3
Bel_rec	1049306891	D4j12
Bel_rec	1049306877	G2a1
Bel_rec	1049306863	G2a1
Bel_rec	306490734	H1b5
Bel_rec	159459935	H1e4a
Bel_rec	157267377	M33c
Bel_rec	308522873	U4c1
Bel_rec	308522872	U4a2c
Bel_rec	308522849	U4a1a1
Bel_rec	308522848	U4a2
Bel_rec	308522836	U4b1a2a
Bel_rec	297748073	K2a2a1
Bel_rec	283048559	U5b2a2b
Bel_rec	283048545	U5a2b1d
Bel_rec	283048531	U5a1d2a1
Bel_rec	283048517	U5b1b1a
Bel_rec	283048503	U5a2b1
Bel_rec	283048489	U5a1a1b
Bel_rec	283048475	U5a2b1a
Bel_rec	283048461	U5a2a1c
Bel_rec	283048447	U5a1b1b1
Bel_rec	283048433	U5a2e
Bel_rec	283047523	U5a1a1
Bel_rec	283047509	U5b1h
Bel_rec	283047495	U5a1a1a
Bel_rec	283047481	U5a2a1
Bel_rec	283047467	U5b1b1a
Bel_rec	283047453	U5a2b1
Bel_rec	227336813	K1a1b1a
Bel_rec	690196361	HV2a2
Bel_rec	683417892	U3a2a
Bel_rec	683416478	U2e1b1
Bel_rec	683416394	U2e1b1
Bel_rec	683416366	U2e2a1a
Bel_rec	683416142	U3b1b
Bel_rec	683416072	U3b1b
Bel_rec	683416016	U2e2a1d
Bel_rec	683415960	U2e1a1
Bel_rec	683415946	U2e2a1a
Bel_rec	683415918	U3b1b
Bel_rec	683415722	U2e1a1
Bel_rec	512392459	N3a
Bel_rec	512392137	N1a3
Bel_rec	386775523	HV1b2
Bel_rec	88942033	HV5a
Bel_rec	385254014	J1c7a
Bel_rec	385254000	J1c7a
Bel_rec	385253986	J1c7
Bsq_rec	74475826	K1a1b1
Bsq_rec	74475812	U8a1a1a
Bsq_rec	74475798	U8a1a4
Bsq_rec	74475784	U8a2
Bsq_rec	259019935	HV4a1a
Bsq_rec	259019907	H1r1
Bsq_rec	259019851	H1t1a
Bsq_rec	109289430	M1a3b
Bsq_rec	727354494	X2c1
Bsq_rec	556714065	J1c5c1
Bsq_rec	556714051	K1a4a1e
Bsq_rec	556714037	T1a1p
Bsq_rec	556714023	HV0
Bsq_rec	556714009	H1t1a
Bsq_rec	556713995	H5j
Bsq_rec	556713981	V1a
Bsq_rec	556713967	H5a
Bsq_rec	556713953	V22
Bsq_rec	556713939	H1t1a
Bsq_rec	556713925	H3g1
Bsq_rec	556713911	U4a1a
Bsq_rec	556713897	J1c2e2
Bsq_rec	556713883	U5b1f1a
Bsq_rec	556713869	T2b28
Bsq_rec	556713855	H2a5a1a
Bsq_rec	556713841	H1e1a7
Bsq_rec	556713827	J2a1a1e
Bsq_rec	556713813	H1e1a7
Bsq_rec	556713799	K1a1b1
Bsq_rec	556713785	H3c2a
Bsq_rec	556713771	U5b1f1a
Bsq_rec	556713757	H1t1a
Bsq_rec	556713743	U5a1d1
Bsq_rec	375072009	H1j1
Bsq_rec	375071995	H1bb
Bsq_rec	375071981	H1b4
Bsq_rec	375071967	H3z1
Bsq_rec	375071953	H1ar
Bsq_rec	375071939	H3ao
Bsq_rec	375071925	H2a1
Bsq_rec	375071911	H1at
Bsq_rec	375071897	H1e3
Bsq_rec	375071883	H20c
Bsq_rec	375071869	H5a1
Bsq_rec	375071855	H1b
Bsq_rec	375071841	H1j1b
Bsq_rec	375071827	H2a5a1
Bsq_rec	375071813	H1t1a
Bsq_rec	375071799	H1j1b
Bsq_rec	375071785	H1j1
Bsq_rec	375071771	H3
Bsq_rec	375071757	H1c3a
Bsq_rec	375071743	H3s
Bsq_rec	375071729	H1ak2
Bsq_rec	375071715	H3am
Bsq_rec	375071701	H4a1a1a4
Bsq_rec	375071687	H1e3
Bsq_rec	375071673	H1j1a2
Bsq_rec	375071659	H3at1
Bsq_rec	375071645	H1j1a1
Bsq_rec	375071631	H1e1a6
Bsq_rec	375071617	H3c2a
Bsq_rec	375071603	H3at1
Bsq_rec	375071589	H1t1a
Bsq_rec	375071575	H1ak2
Bsq_rec	375071561	H3c2a
Bsq_rec	375071547	H1j1b
Bsq_rec	375071533	H1j1b
Bsq_rec	375071519	H5a3a1
Bsq_rec	375071505	H2a5a1a
Bsq_rec	375071491	H1j1b
Bsq_rec	375071477	H1t1a
Bsq_rec	375071463	H2a1e
Bsq_rec	375071449	H1c3a
Bsq_rec	375071435	H1an1a
Bsq_rec	375071421	H1an1a
Bsq_rec	375071407	H1ak1
Bsq_rec	375071393	H6a1a
Bsq_rec	375071379	H1e1a1
Bsq_rec	375071365	H1t1a
Bsq_rec	375071351	H1bx
Bsq_rec	375071337	H1j1
Bsq_rec	375071323	H1b
Bsq_rec	375071309	H1e1a7
Bsq_rec	375071295	H1ak2
Bsq_rec	375071281	H1j1b
Bsq_rec	375071267	H1e1a1
Bsq_rec	375071253	H8b
Bsq_rec	375071239	H1b4
Bsq_rec	375071225	H1e1a4
Bsq_rec	375071211	H1j1b
Bsq_rec	375071197	H1t1
Bsq_rec	375071183	H1a
Bsq_rec	375071169	H24b
Bsq_rec	375071155	H1av1a
Bsq_rec	375071141	H1e1a1
Bsq_rec	375071127	H42a1
Bsq_rec	375071113	H1c4a1
Bsq_rec	375071099	H1j1a2
Bsq_rec	375071085	H5a3a1
Bsq_rec	375071071	H59
Bsq_rec	375071057	H1a3
Bsq_rec	375071043	H1t1a
Bsq_rec	375071029	H1j1
Bsq_rec	375071015	H1j1c
Bsq_rec	375071001	H1j1c
Bsq_rec	375070987	H1ak2
Bsq_rec	375070973	H5j
Bsq_rec	375070959	H1j1
Bsq_rec	375070945	H1j1
Bsq_rec	375070931	H3e
Bsq_rec	375070917	H1j1
Bsq_rec	375070903	H1t1a
Bsq_rec	375070889	H4a1a1a4
Bsq_rec	375070875	H3c2a
Bsq_rec	375070861	H2a5a1a
Bsq_rec	375070847	H1av1a
Bsq_rec	375070833	H3at1
Bsq_rec	375070819	H1b
Bsq_rec	375070805	H1j1b
Bsq_rec	375070791	H3c2c
Bsq_rec	375070777	H3am
Bsq_rec	375070763	H2a5a1a
Bsq_rec	375070749	H6a1a
Bsq_rec	375070735	H1bx
Bsq_rec	375070721	H1q1a
Bsq_rec	375070707	H1e1a1
Bsq_rec	375070693	H1av1
Bsq_rec	375070679	H1r1
Bsq_rec	375070665	H1b
Bsq_rec	375070651	H1t1a1
Bsq_rec	375070637	H1t1
Bsq_rec	375070623	H1c4a1
Bsq_rec	375070609	H1av1a
Bsq_rec	375070595	H1j1b
Bsq_rec	375070581	H17a
Bsq_rec	375070567	H17a
Bsq_rec	375070553	H1b4
Bsq_rec	375070539	H1av1
Bsq_rec	375070525	H1b4
Bsq_rec	375070511	H3c2a
Bsq_rec	375070497	H3at1
Bsq_rec	375070483	H1j1b
Bsq_rec	375070469	H1t1a
Bsq_rec	375070455	H1r1
Bsq_rec	375070441	H1av1a
Bsq_rec	375070427	H1av1
Bsq_rec	375070413	H3
Bsq_rec	375070399	H105a
Bsq_rec	375070385	H1bx
Bsq_rec	375070371	H3
Bsq_rec	375070357	H3x
Bsq_rec	375070343	H1t1a
Bsq_rec	375070329	H1t1a
Bsq_rec	375070315	H3
Bsq_rec	375070301	H1j1a2
Bsq_rec	375070287	H58a
Bsq_rec	375070273	H6a1a7
Bsq_rec	375070259	H9a
Bsq_rec	375070245	H1o
Bsq_rec	375070231	H1j1c
Bsq_rec	375070217	H1j1
Bsq_rec	375070203	H3
Bsq_rec	375070189	H1j1
Bsq_rec	375070175	H3k
Bsq_rec	375070161	H1t1a1
Bsq_rec	375070147	H1t1a1
Bsq_rec	375070133	H1t1a1
Bsq_rec	375070119	H1t1a1
Bsq_rec	375070105	H1b1b
Bsq_rec	375070091	H1ak2
Bsq_rec	375070077	H1j1c
Bsq_rec	375070063	H1j1b
Bsq_rec	375070049	H76a
Bsq_rec	375070035	H3af
Bsq_rec	375070021	H1j1
Bsq_rec	375070007	H24b
Bsq_rec	375069993	H3c2c
Bsq_rec	375069979	H3
Bsq_rec	375069965	H
Bsq_rec	375069951	H58a
Bsq_rec	375069937	H1c4a1
Bsq_rec	375069923	H1j1b
Bsq_rec	375069909	H3c2a
Bsq_rec	375069895	H1t1a1
Bsq_rec	375069881	H3ab
Bsq_rec	375069867	H1ak2
Bsq_rec	375069853	H2a5a1a
Bsq_rec	375069839	H1an1a
Bsq_rec	375069825	H1c4a1
Bsq_rec	375069811	H1bv1
Bsq_rec	375069797	H1e3
Bsq_rec	375069783	H3c2a1
Bsq_rec	375069769	H5a3a1
Bsq_rec	375069755	H3
Bsq_rec	375069741	H1an1a
Bsq_rec	375069727	H2a5a1a
Bsq_rec	375069713	H1e1a2
Bsq_rec	375069699	H1t1a
Bsq_rec	375069685	H3ai
Bsq_rec	375069671	H1av1
Bsq_rec	375069657	H3
Bsq_rec	375069643	H1e1a1
Bsq_rec	375069629	H1ab1
Bsq_rec	375069615	H2a5a1
Bsq_rec	375069601	H1j1
Bsq_rec	375069587	H6a1b2d
Bsq_rec	375069573	H2a5a1
Bsq_rec	375069559	H1j1c
Bsq_rec	375069545	H4a1a1a4
Bsq_rec	375069531	H2a5a1a
Bsq_rec	375069517	H3
Bsq_rec	375069503	H1e1a4
Bsq_rec	375069489	H1b
Bsq_rec	375069475	H1j1a
Bsq_rec	375069461	H1b1
Bsq_rec	375069447	H1t1a
Bsq_rec	375069433	H1e1a
Bsq_rec	375069419	H15a1b
Bsq_rec	375069405	H15a1b
Bsq_rec	375069391	H1t1a1
Bsq_rec	375069377	H1t1a
Bsq_rec	375069363	H1t1a
Bsq_rec	375069349	H108
Bsq_rec	375069335	H2a5a1a
Bsq_rec	375069321	H1j1a
Bsq_rec	375069307	H1e3
Bsq_rec	375069293	H42a1
Bsq_rec	375069279	H3am
Bsq_rec	375069265	H1c16
Bsq_rec	375069251	H2a1
Bsq_rec	375069237	H1e1a4
Bsq_rec	375069223	H1j1a
Bsq_rec	375069209	H3at1
Bsq_rec	375069195	H42a1
Bsq_rec	375069181	H2a1
Bsq_rec	375069167	H1
Bsq_rec	375069153	H3c2a1
Bsq_rec	375069139	H6a1a7
Bsq_rec	375069125	H3
Bsq_rec	375069111	H1t1
Bsq_rec	375069097	H81
Bsq_rec	375069083	H1t1a
Bsq_rec	375069069	H5a3a1
Bsq_rec	375069055	H5a3a1
Bsq_rec	375069041	H1bv1
Bsq_rec	375069027	H1j1a
Bsq_rec	375069013	H1e3
Bsq_rec	375068999	H1e3
Bsq_rec	375068985	H1av1
Bsq_rec	375068971	H3
Bsq_rec	375068957	H1av1
Bsq_rec	375068943	H3
Bsq_rec	375068929	H1e1a1
Bsq_rec	375068915	H1
Bsq_rec	375068901	H1aw1
Bsq_rec	375068887	H42a1
Bsq_rec	375068873	H3c2a1
Bsq_rec	375068859	H1ah1
Bsq_rec	375068845	H1av1
Bsq_rec	375068831	H1ah1
Bsq_rec	375068817	H17
Bsq_rec	375068803	H5a3a1
Bsq_rec	375068789	H1j1
Bsq_rec	375068775	H3c2c
Bsq_rec	375068761	H2a5a1a
Bsq_rec	375068747	H4a1a4a
Bsq_rec	375068733	H1an2
Bsq_rec	375068719	H1av1
Bsq_rec	375068705	H4a1a1a1a
Bsq_rec	375068691	H1j1b
Bsq_rec	375068677	H108
Bsq_rec	375068663	H24
Bsq_rec	375068649	H3c
Bsq_rec	375068635	H3c2a
Bsq_rec	375068621	H5a3a1
Bsq_rec	375068607	H3
Bsq_rec	375068593	H1e1a4
Bsq_rec	375068579	H1e1a7
Bsq_rec	375068565	H1e1a1
Bsq_rec	375068551	H1t1a
Bsq_rec	375068537	H3av
Bsq_rec	375068523	H1j1
Bsq_rec	375068509	H2a1
Bsq_rec	375068495	H20c
Bsq_rec	375068481	H1e1a1
Bsq_rec	375068467	H42a1
Bsq_rec	375068453	H1t1a
Bsq_rec	375068439	H2a5a1a
Bsq_rec	375068425	H2a5a1a
Bsq_rec	375068411	H53
Bsq_rec	375068397	H2a5a1
Bsq_rec	375068383	H6a1b2d
Bsq_rec	375068369	H2a5a1a
Bsq_rec	375068355	H1t1a
Bsq_rec	375068341	H2a5a1
Bsq_rec	375068327	H1av1
Bsq_rec	375068313	H29
Bsq_rec	375068299	H1cd
Bsq_rec	375068285	H1c
Bsq_rec	375068271	H3
Bsq_rec	375068257	H1e1a
Bsq_rec	375068243	H3ab
Bsq_rec	375068229	H3y
Bsq_rec	375068215	H1i1
Bsq_rec	375068201	H5a3a1
Bsq_rec	375068187	H1bq
Bsq_rec	375068173	H5e
Bsq_rec	375068159	H1j2a
Bsq_rec	375068145	H1e1a1
Bsq_rec	375068131	H1j1a
Bsq_rec	375068117	H1j1a2
Bsq_rec	375068103	H1j1b
Bsq_rec	375068089	H1o
Bsq_rec	375068075	H2a5a1
Bsq_rec	375068061	H1e1a1
Bsq_rec	375068047	H3c2a
Bsq_rec	375068033	H2a5a1
Bsq_rec	375068019	H1j1a1
Bsq_rec	375068005	H1b
Bsq_rec	375067991	H14b1
Bsq_rec	375067977	H49a2
Bsq_rec	375067963	H1ak2
Bsq_rec	375067949	H3c2a
Bsq_rec	375067935	H1t1a
Bsq_rec	375067921	H1
Bsq_rec	375067907	H3av
Bsq_rec	375067893	H30b1
Bsq_rec	375067879	H3at
Bsq_rec	375067865	H3n
Bsq_rec	375067851	H3ah
Bsq_rec	375067837	H42a1
Bsq_rec	375067823	H1v
Bsq_rec	375067809	H3av
Bsq_rec	375067795	H3am
Bsq_rec	375067781	H1bs
Bsq_rec	375067767	H2a5a1a
Bsq_rec	375067753	H1t1a
Bsq_rec	375067739	H3am
Bsq_rec	375067725	H3c2a
Bsq_rec	375067711	H42a
Bsq_rec	375067697	H1bx
Bsq_rec	375067683	H1q
Bsq_rec	375067669	H27
Bsq_rec	375067655	H1t1a
Bsq_rec	375067641	H6a1a
Bsq_rec	375067627	H
Bsq_rec	375067613	H3
Bsq_rec	375067599	H3c2a
Bsq_rec	375067585	H1an2
Bsq_rec	375067571	H3c
Bsq_rec	375067557	H3ab
Bsq_rec	375067543	H3c2a
Bsq_rec	375067529	H1j1
Bsq_rec	375067515	H1aq
Bsq_rec	375067501	H3y
Bsq_rec	375067487	H3
Bsq_rec	375067473	H5'36
Bsq_rec	375067459	H3
Bsq_rec	375067445	H1t1a
Bsq_rec	375067431	H14b1
Bsq_rec	375067417	H1j1a
Bsq_rec	375067403	H2a5a1
Bsq_rec	375067389	H1av1a
Bsq_rec	375067375	H1j1b
Bsq_rec	375067361	H86
Bsq_rec	375067347	H1av1a
Bsq_rec	375067333	H6a1a
Bsq_rec	375067319	H53
Bsq_rec	375067305	H1j1a1
Bsq_rec	375067291	H13a1a1
Bsq_rec	375067277	H10
Bsq_rec	375067263	H5s
Bsq_rec	375067249	H74
Bsq_rec	375067235	H1o
Bsq_rec	375067221	H1
Bsq_rec	375067207	H4a1a
Bsq_rec	375067193	H4a1
Bsq_rec	375067179	H1
Bsq_rec	375067165	H1t1a
Bsq_rec	375067151	H1o
Bsq_rec	375067137	H30b1
Bsq_rec	375067123	H3h7
Bsq_rec	375067109	H3av
Bsq_rec	375067095	H1bf1
Bsq_rec	375067081	H13a1a1
Bsq_rec	375067067	H2a5a1
Bsq_rec	375067053	H27
Bsq_rec	375067039	H1q2
Bsq_rec	375067025	H1e1a1
Bsq_rec	375067011	H74
Bsq_rec	375066997	H1e1a1
Bsq_rec	375066983	H1
Bsq_rec	375066969	H3
Bsq_rec	375066955	H3
Bsq_rec	375066941	H7d3
Bsq_rec	375066927	H3au
Bsq_rec	375066913	H30b1
Bsq_rec	375066899	H104
Bsq_rec	375066885	H1a1
Bsq_rec	375066871	H6a1a2b
Bsq_rec	375066857	H3ao
Bsq_rec	375066843	H3av
Bsq_rec	375066829	H1
Bsq_rec	375066815	H5s
Bsq_rec	375066801	H1j1
Bsq_rec	375066787	H1aq
Bsq_rec	375066773	H1ag1
Bsq_rec	375066759	H1j1a
Bsq_rec	375066745	H3h6
Bsq_rec	375066731	H4a1
Bsq_rec	375066717	H1av1
Bsq_rec	375066703	H53
Bsq_rec	375066689	H2a5a1
Bsq_rec	375066675	H1j1
Bsq_rec	375066661	H24
Bsq_rec	375066647	H1av1a
Bsq_rec	375066633	H1t1a
Bsq_rec	375066619	H58a
Bsq_rec	375066605	H5a1
Bsq_rec	375066591	H67a
Bsq_rec	375066577	H14b1
Bsq_rec	375066563	H4a1a4b
Bsq_rec	375066549	H5a5
Bsq_rec	375066535	H51
Bsq_rec	375066521	H1t1a
Bsq_rec	375066507	H1a3a4
Bsq_rec	375066493	H6a2
Bsq_rec	375066479	H3n
Bsq_rec	375066465	H1j1a2
Bsq_rec	375066451	H13a1a1
Bsq_rec	375066437	H3x
Bsq_rec	375066423	H1av1
Bsq_rec	375066409	H1q2
Bsq_rec	375066395	H87
Bsq_rec	375066381	H15a1b
Bsq_rec	375066367	H42a1
Bsq_rec	375066353	H13a1a1
Bsq_rec	375066339	H1c4a1
Bsq_rec	375066325	H1an1a
Bsq_rec	375066311	H3
Bsq_rec	375066297	H13a1a1
Bsq_rec	375066283	H5
Bsq_rec	375066269	H1j1
Bsq_rec	375066255	H1e1a2
Bsq_rec	375066241	H1
Bsq_rec	375066227	H4a1a4a
Bsq_rec	375066213	H1
Bsq_rec	375066199	H1a1
Bsq_rec	375066185	H3
Bsq_rec	375066171	H7d2
Bsq_rec	375066157	H1ab1
Bsq_rec	375066143	H1ab1
Bul_rec	292597318	H1b1a
Bul_rec	237652993	U5b3e
Bul_rec	1031620983	T2b
Bul_rec	1031620955	T2b21
Bul_rec	1024312140	H1a1
Bul_rec	1024312126	L2a1k
Bul_rec	1018267807	H7b1
Bul_rec	1018267765	H56a1
Bul_rec	1007475583	H2a1i
Bul_rec	1007475429	V1a1b
Bul_rec	1007475163	H1ap1
Bul_rec	1004818400	T2b
Bul_rec	1001887157	X2e1a
Bul_rec	1001886902	H44b
Bul_rec	998491644	U5a2b
Bul_rec	998491628	H14a2a
Bul_rec	883741357	R0a2
Bul_rec	933907744	H2a2a1
Bul_rec	930575977	H44b
Bul_rec	928505970	H7c1
Bul_rec	927226588	K1a4
Bul_rec	817037135	T1a1l
Bul_rec	788238569	H1c7
Bul_rec	765525261	U4a1a
Bul_rec	758742559	T1a
Bul_rec	333034411	T2
Bul_rec	745844935	U4c1
Bul_rec	753363825	U4c1
Bul_rec	751145559	R1b1
Bul_rec	745844921	R1a1a
Bul_rec	729236409	H3af
Bul_rec	704198048	W1c
Bul_rec	635544426	T2a1
Bul_rec	615028701	I
Bul_rec	601068948	T1a1l
Bul_rec	576937995	W1i
Bul_rec	530926820	H6a1a
Bul_rec	520688785	H13a1d
Bul_rec	520688701	H4a1c2
Bul_rec	462117263	H13a1c
Bul_rec	462117179	HV
Bul_rec	462116942	HV4
Bul_rec	385253426	J1c2e1
Bul_rec	373446404	I5a1
Bul_rec	373445508	W3b
Bul_rec	373445494	N1b1a8
Bur_rec	1049307073	G2a1
Bur_rec	1049307031	C4a1a3c
Bur_rec	168251685	D4j8
Bur_rec	50295413	B4d1a
Bur_rec	298368061	M9a1a1c1b1a
Bur_rec	229502370	C4b6
Bur_rec	229502356	D4j6
Bur_rec	229502342	D2c
Bur_rec	229502328	D4j4a
Bur_rec	229502314	C4a2a1
Bur_rec	229502300	D4j9
Bur_rec	229502286	C4b
Bur_rec	229502272	D4j11
Bur_rec	229502258	D4o
Bur_rec	229502244	D4b2b1
Bur_rec	229502230	D4b2b2c
Bur_rec	229502216	C4b1b
Bur_rec	229502202	C5b1b
Bur_rec	229502188	C4b3a
Bur_rec	229502174	D4c2a
Bur_rec	229502160	D4j1a1
Bur_rec	229502146	D4j7a
Bur_rec	229502132	D4j1a1
Bur_rec	229502118	D4b1a2a1
Bur_rec	229502104	C4a1a4a
Bur_rec	229502090	D4j10
Bur_rec	229502076	D4b1a2a2
Bur_rec	229502062	D4p
Bur_rec	229502048	D4j8
Bur_rec	229502034	D4h4a
Bur_rec	229502020	D4o1a
Bur_rec	229502006	C4a2a1
Bur_rec	229501992	C5a1
Bur_rec	229501978	C5b1a
Bur_rec	229501964	D5a2a1
Bur_rec	229501950	C5a1
Bur_rec	229501936	C4b1
Bur_rec	229501922	C4b1
Bur_rec	229501908	C4a1a6
Bur_rec	229501894	C4b1a
Bur_rec	229501880	C5b1a
Bur_rec	229501866	C5b1
Bur_rec	229501852	D4e5a
Bur_rec	229501838	D4b2b5
Bur_rec	229501824	D4j
Bur_rec	229501810	D4g2b
Bur_rec	229501796	D5a2a
Bur_rec	229501782	D5a2a1
Bur_rec	229501768	D5a2a2
Bur_rec	229501754	C5b1a
Bur_rec	229501740	C4a1a3a
Bur_rec	229501726	C4a1a
Bur_rec	229501712	D4m2a
Bur_rec	229501698	C4b5
Bur_rec	229501684	C4a1a4
Bur_rec	229501670	D4j5a
Bur_rec	229501656	C5a2a
Bur_rec	229501642	D4j8
Bur_rec	124388000	J1b1b1
Bur_rec	119035236	A5c
Bur_rec	119035222	D3
Bur_rec	119035208	A1a1
Bur_rec	119035194	Y2b
Bur_rec	119035180	A8a1
Bur_rec	119035166	D2b1a
Bur_rec	119035152	A
Bur_rec	119035138	A23
Bur_rec	119035124	X2e2a1
Bur_rec	119035110	A1a1
Bur_rec	119035096	A
Bur_rec	119035082	M7c1b1
Bur_rec	119035068	M7b1a1f
Bur_rec	119035054	D2b1a
Bur_rec	119035040	A
Bur_rec	119035026	I4a1
Bur_rec	119035012	N1a1b1
Bur_rec	119034998	A
Bur_rec	119034984	A1a1
Bur_rec	119034970	M7c1b1
Bur_rec	119034956	M7a2a3
Bur_rec	119034942	A16
Bur_rec	119034928	C1a
Bur_rec	119034914	N1a1a1a1a
Bur_rec	119034900	M7b1b
Bur_rec	119034816	A12
Bur_rec	13272654	C4b3b
Bur_rec	914244566	C4b
Bur_rec	683417262	U5b1b1a
Bur_rec	683417248	H1
Bur_rec	683417234	H11a1
Bur_rec	683417220	H3av
Bur_rec	683417206	U4b3
Bur_rec	683417192	U5a2b
Bur_rec	683417178	H8b1
Bur_rec	683417150	H5a1
Bur_rec	683417136	H1g1
Bur_rec	683417122	H1
Bur_rec	683417108	K1a17
Bur_rec	683417094	K1a
Bur_rec	683417080	H11a1
Bur_rec	683417066	H1b1a
Bur_rec	683417052	K1b2a2
Bur_rec	683417038	HV1a1a
Bur_rec	683417024	H1
Bur_rec	683417010	H20a
Bur_rec	683416996	H20a
Bur_rec	683416982	H11a1
Bur_rec	683416968	U5a2b
Bur_rec	683416954	H1h1
Bur_rec	683416926	H1a3b
Bur_rec	683416912	T1a1b
Bur_rec	683416898	H7c1
Bur_rec	683416884	T1a1
Bur_rec	683416870	U1a1a
Bur_rec	683416856	T2h
Bur_rec	683416842	U4a1e
Bur_rec	683416828	U8a1a1b1
Bur_rec	683416814	H49
Bur_rec	683416786	H1b3
Bur_rec	683416772	HV1a1a
Bur_rec	683416758	J1c10a
Bur_rec	356466570	N9a8
Bur_rec	356466556	B4b1a3a
Bur_rec	356466542	B4c1a2
Bur_rec	356466528	M11a
Bur_rec	356466514	N9a3
Bur_rec	356466500	B4b1a3
Bur_rec	356466486	B4c1a2
Bur_rec	356466472	M13a1b1
Bur_rec	356466458	B4c1a2
Bur_rec	356466444	M9a1a1c1b1a
Bur_rec	356466430	B4j
Bur_rec	356466416	B5b2a2
Cau_rec	381277563	K1a19a
Cau_rec	381277423	K1a7
Cau_rec	381277409	K1c2
Cau_rec	1049307255	G2a2
Cau_rec	1049307199	G2a1
Cau_rec	208964675	H1z1
Cau_rec	350284179	H15a1
Cau_rec	333951482	T2b15
Cau_rec	51895204	H3
Cau_rec	51894910	H1e2c
Cau_rec	302377559	X2i
Cau_rec	302377545	N1b1a2
Cau_rec	302377531	U5a1f1
Cau_rec	302377517	T2d2
Cau_rec	302377503	J1b1b
Cau_rec	302377489	U4b1b1
Cau_rec	302377475	X2d1
Cau_rec	302377461	U3a3
Cau_rec	302377447	HV12a
Cau_rec	302377433	N1a3a
Cau_rec	302377419	R1a1b
Cau_rec	302377405	U3a
Cau_rec	302377391	K1a4i
Cau_rec	302377377	H13a1a1
Cau_rec	302377363	H10a1
Cau_rec	302377349	R1a
Cau_rec	302377335	K3
Cau_rec	302377321	U4a2
Cau_rec	302377307	U4b1b1
Cau_rec	302377293	U2'3'4'7'8'9
Cau_rec	302377279	U1a1a1
Cau_rec	302377265	T2i
Cau_rec	302377251	H7
Cau_rec	302377237	T2b
Cau_rec	302377223	H
Cau_rec	302377209	R
Cau_rec	302377195	R2
Cau_rec	302377181	U4
Cau_rec	109289472	M1a1b1b
Cau_rec	13272822	T2e
Cau_rec	883741497	R0a
Cau_rec	821345374	HV4b
Cau_rec	727354298	R2
Cau_rec	683416450	U4a1
Cau_rec	601069140	I2
Cau_rec	519129015	C5c1
Cau_rec	519128217	K1b1c
Cau_rec	519127335	U7a2a
Cau_rec	519124913	F1b1f
Cau_rec	519124073	H13c2
Cau_rec	536862469	W6c1a
Cau_rec	442565713	U1a1a1a
Cau_rec	427338186	M1a1b1b
Cau_rec	427338130	M1a1b1b
Cau_rec	427337836	M1a1b1b
Cau_rec	385257206	T2b11
Cau_rec	385256646	T1b3
Cau_rec	385256632	T1b3
Cau_rec	385256534	T1b1
Cau_rec	385255876	T1a1
Cau_rec	385255862	T1a1
Cau_rec	385255848	T1a1
Cau_rec	385255736	T1a1
Cau_rec	385255554	J2b1
Cau_rec	385255540	J2b1
Cau_rec	385255428	J2b1d
Cau_rec	385254588	J1d3a1
Cau_rec	385254560	J1d3a1
Cau_rec	385254532	J1d6
Cau_rec	385254406	J1
Cau_rec	385253664	J1c3f
Cau_rec	385252894	J1b5a1
Cau_rec	373445970	I1
Cau_rec	373445746	W3a1
Cau_rec	373445732	W9
Cau_rec	373445718	W4d
Cau_rec	373445704	W3b
Cau_rec	373445690	N1b1a6
Cau_rec	373445676	W1c
Cau_rec	373445662	N1a1a2
Cau_rec	373445536	X2e2a
Cau_rec	373445522	I2
Cau_rec	373445438	X2f1
Cau_rec	373445424	I4a
Cau_rec	373445410	W6
Cau_rec	373445326	X2i
Cau_rec	373445284	N1b1a
Cau_rec	373445270	X2f
Cau_rec	373445242	I5
Cau_rec	373445228	W6
Cau_rec	356466878	M9a1b2
Cau_rec	356466864	M9a1a1a
Cau_rec	356466850	M10a2
Cau_rec	118122923	H13a1a1c
Cau_rec	118122909	H13a2c1
Cau_rec	118122881	H13b
Cau_rec	118122867	H13a1d
Cau_rec	118122853	H13a1a2
Cau_rec	118122836	H4b
Cau_rec	118122822	H4b
Cau_rec	118122794	H14b
Cau_rec	118122780	H2a4
Cau_rec	118122765	H2a3
Cau_rec	118122750	H2a4
Cau_rec	118122736	H21
Cau_rec	118122722	H6a1a1
CenA_rec	1049307339	G2a1d2
CenA_rec	1049307325	C4a1a3
CenA_rec	1049307311	D4g1b
CenA_rec	1049307241	D4j10
CenA_rec	1049307227	D2b1
CenA_rec	1049307213	C4a1a
CenA_rec	1049307171	G2a1
CenA_rec	1049307157	D4j3
CenA_rec	1049307143	D4j3
CenA_rec	1049307129	D4j
CenA_rec	1049307115	G2a1
CenA_rec	1049307101	G2a1
CenA_rec	332347786	F1a1
CenA_rec	154100934	T2b4h
CenA_rec	154100920	D4j8
CenA_rec	154100906	T2b16
CenA_rec	154100892	D5a2a1
CenA_rec	154100878	A
CenA_rec	154100864	D4i2
CenA_rec	78775947	G3a2a
CenA_rec	298367697	M9a1a
CenA_rec	292597178	N10a
CenA_rec	292596912	M7c1a
CenA_rec	292596842	M5a2a1a1
CenA_rec	281428376	N1a1a1a1a
CenA_rec	229503658	D1e
CenA_rec	13273228	B4c2a
CenA_rec	13272948	C4b1
CenA_rec	683416492	H1
CenA_rec	683416436	H1a5
CenA_rec	683416422	U4a2a
CenA_rec	683416408	H2b
CenA_rec	683416296	U4a2a
CenA_rec	683416282	H2a1a
CenA_rec	683416226	H11a2a2
CenA_rec	683416170	H15b
CenA_rec	683416128	H1ak
CenA_rec	683416114	U2e1
CenA_rec	683415764	HV12b1
CenA_rec	519125669	A1a
CenA_rec	519125193	B4b1a2e
CenA_rec	385253678	J1c3f
CenA_rec	356466948	M9a1b2
Chi_rec	211906294	R9c1a
Chi_rec	198386417	D4h3b
Chi_rec	335058246	D4e1a1
Chi_rec	335058218	N9a10a1
Chi_rec	161172493	M12a1a2
Chi_rec	90819911	R
Chi_rec	90819897	A5b1
Chi_rec	75905873	A2q
Chi_rec	75905871	D4b2b
Chi_rec	61743586	F3b
Chi_rec	326200789	B4d1
Chi_rec	325305858	M7c1
Chi_rec	325305844	D5b1a1
Chi_rec	325305830	D5a2a1
Chi_rec	325305816	D4h1b
Chi_rec	325305802	D4h1b
Chi_rec	325305788	D4h1b
Chi_rec	325305774	D4a3a1
Chi_rec	325070705	B4h1
Chi_rec	325070691	B4h
Chi_rec	325070635	B4a1c5
Chi_rec	322394301	C7a1c
Chi_rec	299834907	N9a1
Chi_rec	292597262	N8
Chi_rec	292597248	M7c1a2
Chi_rec	292597234	M61a
Chi_rec	292597220	M33c
Chi_rec	292597206	G2a1d2a
Chi_rec	292597192	M71a1
Chi_rec	292597164	M76a
Chi_rec	292597150	M75
Chi_rec	292597136	M74a
Chi_rec	292597080	M45a
Chi_rec	292597038	M7c3
Chi_rec	292597024	M7b1b
Chi_rec	292596968	M7b2
Chi_rec	292596940	M76
Chi_rec	292596926	M75
Chi_rec	292596898	R1a1b
Chi_rec	292596884	N10a
Chi_rec	292596870	M74b
Chi_rec	292596856	D4b1d
Chi_rec	292596828	M33c
Chi_rec	292596814	R2a
Chi_rec	292596800	M22b
Chi_rec	292596786	M7c1a3
Chi_rec	292596772	N11a1
Chi_rec	292596758	B4'5
Chi_rec	292596744	M71b
Chi_rec	292596730	M33b1
Chi_rec	292596716	M7c2a
Chi_rec	292596702	M76a
Chi_rec	292596688	M71b
Chi_rec	292596674	M7b2a
Chi_rec	292596660	M20
Chi_rec	292596646	M79
Chi_rec	292596632	M49c1
Chi_rec	292596618	M71a1a
Chi_rec	240251607	M71a
Chi_rec	238625896	B4c1b2a1
Chi_rec	13272696	F4a1b
Chi_rec	13272682	M9a1a1a
Chi_rec	1041579473	A
Chi_rec	998453340	N9a1'3
Chi_rec	998453242	N9a1
Chi_rec	984292195	M7c1
Chi_rec	430728436	M7b1a1e2
Chi_rec	937629959	A25
Chi_rec	937629945	Y2
Chi_rec	937629931	M7b1a1f
Chi_rec	704198226	D4g2a1
Chi_rec	704198153	Z4
Chi_rec	556713589	G3a1a
Chi_rec	556713575	M71a1
Chi_rec	556713561	B4a4
Chi_rec	556713533	B4a1
Chi_rec	556713519	A15c1
Chi_rec	556713505	C7b
Chi_rec	556713491	B4a1
Chi_rec	556713477	A11b
Chi_rec	556713463	A13
Chi_rec	556713449	D6c
Chi_rec	556713435	M7b1a1
Chi_rec	556713421	Z3
Chi_rec	556713407	M7c1a2a
Chi_rec	556713393	B5a
Chi_rec	556713379	N9a1
Chi_rec	556713365	F1a1'4
Chi_rec	556713351	F4a1a
Chi_rec	556713337	B4b1a2e
Chi_rec	556713323	M7c1a2a
Chi_rec	556713309	F1a1a
Chi_rec	556713267	C7a
Chi_rec	556713253	D4j1a1
Chi_rec	556713239	F1f
Chi_rec	556713225	D4j1a1
Chi_rec	556713211	F1a1a
Chi_rec	556713197	A13
Chi_rec	556713183	M13c
Chi_rec	556713169	M7b1a1b
Chi_rec	556713155	M7c1c2
Chi_rec	556713141	F1g
Chi_rec	556713127	C7a2
Chi_rec	556713113	F1a2
Chi_rec	556713099	C7a2
Chi_rec	556713085	R9b1a3
Chi_rec	556713071	C7a2
Chi_rec	556713057	D1h
Chi_rec	556713043	B4a1c4
Chi_rec	556712889	D4o1
Chi_rec	556712875	B4k
Chi_rec	556712861	M7b1a2a
Chi_rec	556712847	B5b2
Chi_rec	556712833	F1a1
Chi_rec	556712819	D4j15
Chi_rec	556712805	M7b1a1f
Chi_rec	556712791	C7a1c
Chi_rec	556712777	F2d
Chi_rec	556712763	M8a2b
Chi_rec	556711545	B4d1
Chi_rec	556711531	M7b1a1b
Chi_rec	556711517	A17
Chi_rec	556711503	B4k
Chi_rec	556711489	B5a1c1a1
Chi_rec	556711475	M7b1a1f
Chi_rec	556711461	D5a2a1
Chi_rec	556711447	D4i
Chi_rec	556711433	D4i
Chi_rec	556711419	A5b1b
Chi_rec	556711405	B5a1a
Chi_rec	556711391	B5a1
Chi_rec	556711377	F1b1c
Chi_rec	556711363	F3b
Chi_rec	556711349	A17
Chi_rec	556711335	F2a1
Chi_rec	556711321	F1c1a1a
Chi_rec	556711307	M11a2
Chi_rec	556711293	M11a2
Chi_rec	556711279	F1g1
Chi_rec	556710957	C4a1a
Chi_rec	556710943	M7b1a1f
Chi_rec	556710929	D4b2b2b
Chi_rec	556710915	B4a2b1
Chi_rec	556710901	R11a
Chi_rec	556710887	F1a1
Chi_rec	556710873	A2q
Chi_rec	556710859	B4h1
Chi_rec	556710845	A5b
Chi_rec	556710831	B4a
Chi_rec	556709893	Y1a
Chi_rec	556709879	M7b1a1a3
Chi_rec	556709851	C7a
Chi_rec	556709291	D5b4
Chi_rec	556709277	B5a1c1
Chi_rec	556709263	F1a3
Chi_rec	556709249	F1a1d
Chi_rec	556709235	M7c1c3
Chi_rec	556709221	B4k
Chi_rec	556709207	F2c1
Chi_rec	556707177	B5a1a
Chi_rec	556707163	B5a1a
Chi_rec	556707149	B4a1e
Chi_rec	556707135	M7b1a1f
Chi_rec	556707121	D4a1e
Chi_rec	556707107	B4a5
Chi_rec	556707093	B4b1c2
Chi_rec	556707079	D4
Chi_rec	556707065	R9c1b1
Chi_rec	556707051	F4a2
Chi_rec	556707037	D4a3b2
Chi_rec	556706701	R11a
Chi_rec	556706687	M7b1a1f
Chi_rec	556706673	A6a
Chi_rec	556706659	D5a2a1
Chi_rec	556706645	D4g2b1
Chi_rec	556706631	M7b1a1f
Chi_rec	556706617	M7b1a1b
Chi_rec	556706603	D4b2b
Chi_rec	556706589	A5b1b
Chi_rec	556706575	M7b1a1b
Chi_rec	556706561	M7b1a1c
Chi_rec	556706547	R9b1a3
Chi_rec	556706533	M7c1b
Chi_rec	678945993	M7c1b
Chi_rec	570437736	D5c1a
Chi_rec	570437722	B4b1c1
Chi_rec	570437708	A17
Chi_rec	570437694	Z4a
Chi_rec	570437680	R9b1
Chi_rec	570437666	F1b1c
Chi_rec	570437652	B5b4
Chi_rec	570437638	M9a1a1a
Chi_rec	570437624	G3b2
Chi_rec	570437610	M7c1a1a
Chi_rec	570437596	D5a2a1
Chi_rec	570437582	M8a3a1
Chi_rec	570437568	B4c1b2c2
Chi_rec	570437554	A22
Chi_rec	570437540	B4a4
Chi_rec	570437526	Z3
Chi_rec	570437512	B4a1c3b
Chi_rec	570437498	D4e1a3
Chi_rec	570437484	F2a
Chi_rec	570437470	B4c1c1
Chi_rec	570437456	F2e1
Chi_rec	570437442	F3a1
Chi_rec	570437428	D4g2a1c
Chi_rec	570437414	F1a1d
Chi_rec	570437400	B4h1
Chi_rec	570437386	M8a3a
Chi_rec	570437372	M7c1a4a
Chi_rec	570437358	M8a2c
Chi_rec	570437344	M7b1a1a3
Chi_rec	570437330	G3a3
Chi_rec	570437316	M7b1a1f
Chi_rec	570437302	G2b1a2
Chi_rec	570437288	D4b2b2
Chi_rec	570437274	U2e1h
Chi_rec	570437260	F1a1d
Chi_rec	570437246	F1e3
Chi_rec	570437232	C7
Chi_rec	570437218	G2c
Chi_rec	570437204	B5a1c2
Chi_rec	570437190	R11b
Chi_rec	570437176	B4a2b1
Chi_rec	570437162	A14
Chi_rec	570437148	B4a1e
Chi_rec	570437134	F1a1c3
Chi_rec	570437120	G2a1f1
Chi_rec	570437106	F1d1
Chi_rec	570437092	M10a1a1b
Chi_rec	570437078	M7b1a1f
Chi_rec	570437064	R9b1a2a
Chi_rec	570437050	C4a2c2
Chi_rec	570437036	A15a
Chi_rec	570437022	Z4a
Chi_rec	570437008	F1a1a
Chi_rec	570436994	F1b1f
Chi_rec	570436980	D5a2a1
Chi_rec	570436966	F1c1a1b
Chi_rec	570436952	G2a1d2
Chi_rec	570436938	F1a1a
Chi_rec	570436924	D4a6
Chi_rec	570436910	D5a2b
Chi_rec	570436896	M9b
Chi_rec	570436882	N9a10b
Chi_rec	570436868	D5a2a1
Chi_rec	570436854	D4g2
Chi_rec	570436840	B5a2a1a
Chi_rec	570436826	M7c1a3a
Chi_rec	570436812	G2b1a
Chi_rec	570436798	F1a2a
Chi_rec	570436784	M8a3a
Chi_rec	570436770	D4a3b
Chi_rec	570436756	D4j15
Chi_rec	570436742	D4a1e
Chi_rec	570436728	C4a1a2
Chi_rec	570436714	M8a2b
Chi_rec	570436700	B4k
Chi_rec	570436686	B4a
Chi_rec	570436672	F2c
Chi_rec	570436658	G2a1g
Chi_rec	570436644	F2i
Chi_rec	570436630	M7b1a2a
Chi_rec	570436616	D4
Chi_rec	570436602	M24b
Chi_rec	570436588	D5a2a1
Chi_rec	570436574	A17
Chi_rec	570436560	D5a2a1
Chi_rec	570436546	M8a3a1
Chi_rec	570436532	D5c1a
Chi_rec	570436518	D4j16
Chi_rec	570436504	F2g
Chi_rec	570436490	D4j15
Chi_rec	570436476	D4l2b
Chi_rec	570436462	B5a2a1b
Chi_rec	570436448	M9a1a1c1c
Chi_rec	570436434	F1a1a
Chi_rec	570436420	D4b2b
Chi_rec	570436406	D4j12
Chi_rec	576938023	M8a3
Chi_rec	443610324	D5b1c1
Chi_rec	443610310	D4a3b2
Chi_rec	443610296	M10a1b
Chi_rec	443610282	F3a1
Chi_rec	443610268	M7c1a
Chi_rec	443610254	G2a4
Chi_rec	443610240	D5a2a1
Chi_rec	443610226	F2c1
Chi_rec	443610212	A14
Chi_rec	443610198	F1e3
Chi_rec	443610184	C7a
Chi_rec	443610170	M7c1a3
Chi_rec	443610156	M7c1c2
Chi_rec	443610142	D4a1
Chi_rec	443610128	F1a1a
Chi_rec	443610114	M7c1a4b
Chi_rec	443610100	M7b1a1f
Chi_rec	443610086	D4b1b
Chi_rec	443610072	M8a2d
Chi_rec	443610058	C7a2a
Chi_rec	549512755	D4h1c
Chi_rec	490346329	B4i1
Chi_rec	490346315	B4i1
Chi_rec	490346301	B4i1
Chi_rec	490346287	Z4
Chi_rec	490346273	Z4
Chi_rec	490346259	Z4
Chi_rec	490346245	D4b1b
Chi_rec	490346231	D4b1b
Chi_rec	490346217	D4b1b
Chi_rec	490346203	F2a
Chi_rec	490346189	F2a
Chi_rec	490346175	F2a
Chi_rec	490346161	D4h1c
Chi_rec	490346133	D4h1c
Chi_rec	490346119	F1b1f
Chi_rec	490346105	F1b1f
Chi_rec	490346091	F1b1f
Chi_rec	490346077	M71a1a
Chi_rec	490346063	M71a1a
Chi_rec	490346049	M71a1a
Chi_rec	490346035	B4e
Chi_rec	490346021	B4e
Chi_rec	490346007	B4e
Chi_rec	490345993	F1a4b
Chi_rec	490345979	F1a4b
Chi_rec	490345965	F1a4b
Chi_rec	490345951	M91a
Chi_rec	490345937	M91a
Chi_rec	490345923	M91a
Chi_rec	443610723	B4'5
Chi_rec	410935868	G2a2a
Chi_rec	298367361	D4g2a1b
Chi_rec	298367347	M7b1a1e1
Chi_rec	298367333	F1a1c
Chi_rec	298367319	M7b1a1a3
Chi_rec	298367305	M74a
Chi_rec	298367291	F1a1a
Chi_rec	298367277	M7b1a1c1
Chi_rec	298367263	M7b1a1a3
Chi_rec	298367249	F1c1a1
Chi_rec	298367235	D4e1a3
Chi_rec	48526883	B6a
Chi_rec	48131404	M10a1a1a
Chi_rec	32891746	F2b
Chi_rec	32891732	B5b2a1
Chi_rec	32891704	F1c1a1
Chi_rec	32891676	F1a1a
Chi_rec	32891662	C4a1a2a
Chi_rec	32891648	M7b1a1a1
Chi_rec	32891634	M12a1b
Chi_rec	32891620	M7b1a1f
Chi_rec	32891606	B4b1a2a
Chi_rec	32891592	D5b1c
Chi_rec	32891579	F2a1
Chi_rec	32891565	F3a
Chi_rec	32891551	A6a
Chi_rec	32891537	D4b1b2
Chi_rec	32891523	F1a2a
Chi_rec	32891509	R11b1b
Chi_rec	32891495	D5a2a1b
Chi_rec	32891481	M8a2d
Chi_rec	32891467	D4a3b2
Chi_rec	32891453	M7b1a1b
Chi_rec	32891425	G2a1
Chi_rec	32891411	M11b1a1
Chi_rec	32891397	Z4a1
Chi_rec	32891383	M10a1b
Chi_rec	32891369	M9a1a1c1a
Chi_rec	32891355	R9b1a2a
Chi_rec	32891341	D6c
Chi_rec	32891327	M8a2a1
Chi_rec	32891299	M11a2
Chi_rec	32891257	B5a1b
Chi_rec	32891243	A2f2
Chi_rec	32891215	M11a
Chi_rec	32891201	N9a1a
Chi_rec	32891187	B4d2
Chi_rec	32891159	Y1b1
Chi_rec	32891145	G1c1
Chi_rec	32891089	B4g1a
Com_rec	186695186	D2a1a
Com_rec	186695172	D2a1a
Com_rec	186695158	D2a1a
Com_rec	186695144	D2a1a
Com_rec	186695130	D2a1a
Com_rec	186695116	D2a1a
Com_rec	186695102	D2a1a
Com_rec	186695088	D2a1a
Com_rec	186695074	D2a1a
Com_rec	186695060	D2a1a
Com_rec	186695046	D2a1a
Com_rec	186695032	D2a1a
Com_rec	186695018	D2a1a
Com_rec	186695004	D2a1a
Com_rec	186694990	D2a1a
Com_rec	186694976	D2a1a
Com_rec	186694864	D2a
Com_rec	186694850	D2a
Com_rec	186694836	D2a
Com_rec	186694822	D2a1a
Com_rec	186694808	D2a1a
Com_rec	186694794	D2a1a
Com_rec	186694780	D2a1a
Com_rec	186694766	D2a1a
Com_rec	186694752	D2a1a
Com_rec	186694738	D2a1a
Com_rec	186694724	D2a1a
Com_rec	186694710	D2a1a
Com_rec	186694696	D2a1a
Com_rec	186694668	D2a
CrS_rec	1022946438	U8a1a1a
CrS_rec	1022946424	U4b1a1a1
CrS_rec	1022946410	U1a1c
CrS_rec	1022946396	K1b1c
CrS_rec	1022946382	U5a2b1
CrS_rec	1022946368	K1b1c
CrS_rec	1022946354	U3a1
CrS_rec	1022946340	K1a4
CrS_rec	1022946326	U5b1a
CrS_rec	1022946312	U4c1
CrS_rec	1022946298	U5a1a1
CrS_rec	1022946284	U5a2b
CrS_rec	1022946270	U7b
CrS_rec	1022946256	U2e1b1
CrS_rec	1022946242	U5b1a
CrS_rec	1022946228	U3a3
CrS_rec	1022946214	U1a1c
CrS_rec	1022946200	K1a30
CrS_rec	1022946186	U4b1a1a
CrS_rec	1022946172	K1a2
CrS_rec	1022946158	U4b1a1a1
CrS_rec	1022946144	U4c1
CrS_rec	1022946130	U5a1a2a
CrS_rec	1022946116	U4d2
CrS_rec	1022946102	K1a4a1
CrS_rec	1022946088	U4c1
CrS_rec	1022946074	U2e2a1d
CrS_rec	1022946060	K1a13a
CrS_rec	1022946046	K1b2a2
CrS_rec	1022946032	U5a2b1
CrS_rec	1022946018	U5b3
CrS_rec	1022946004	U4b
CrS_rec	1022945990	K1a4d
CrS_rec	1022945976	U5b1h
CrS_rec	1022945962	K1b1c
CrS_rec	1022945948	K1a4
CrS_rec	381277437	K1a13a
CrS_rec	339516399	K1a13a
CrS_rec	237652545	U5b3
CrS_rec	940816596	H1b2
CrS_rec	827529385	H4
CrS_rec	690196635	U4a2c
CrS_rec	690196620	H5e1
CrS_rec	690196605	U4a2a
CrS_rec	690196590	H5a1
CrS_rec	690196575	HV2a2
CrS_rec	690196560	H5a1
CrS_rec	690196545	HV10
CrS_rec	690196530	U4a2a1
CrS_rec	690196515	U4a2g
CrS_rec	690196489	HV16
CrS_rec	690196474	D4j8
CrS_rec	690196455	H6a2
CrS_rec	690196440	H5
CrS_rec	690196425	HV16
CrS_rec	690196410	HV16
CrS_rec	690196392	H6a1a
[truncated: 10,262 more rows]

## Sheet: ESM_1c poplist_ALL
ESM_1c: Summary of ancient (left) and modern (right) population database with abbreviations used in this study. In case of low sample size related neighboring populations were merged whose list is provided next to their group name.
ancient pops short	ancient pop long names	sample no.		modern pops short	modern pop long names	sample no.
Aln	Alan	6		Adg	Adygei	24
An_BA	Anatolia Bronze Age	42		Alt	Altai region (Teleut, Shor, Kizhi, Tubular)	83
An_CA	Anatolia Copper Age	38		Arb	Arab (Saudi Arabia)	98
An_N	Anatolia Neolithic	60		Arm	Armenian	422
Ar_CBA	Arm-Iran Chal-BA	45		Aze	Azeri	65
Ar_IA	Armenian Iron Age	15		Balt	Baltic states (Lithuanian, Latvian, Estonian)	25
AvE	Avar elite	24		Bel	Belarus	57
Baik_BA	Baikal Bronze Age	29		BeN	Belgian+Dutch	65
Baik_N	Baikal Neolithic	18		Bsq	Basque	453
Balk_BA	Balkan Bronze Age	26		Bul	Bulgarian	48
Balk_CA	Balkan Copper Age	22		Bur	Buryat	133
Balk_N	Balkan Neolithic	41		Cau	Caucasus region (Chechen, Kurdish, Karachay, Georgian, Ossetian, Kabardinian, Cherkess, Darginian, Dstan, Kalmyk, Avar)	106
Balt_BA	Baltic Bronze Age	46		CenA	Central Asia (Uzbek, Kyrgyz, Kazakh, Turkmen)	43
Balt_IA	Baltic Iron Age	34		Chi	Chinese	382
Balt_Med	Baltic Medieval	66		Com	Commander Islands	30
Balt_PM	Baltic Post Medieval	33		CrS	Croatian, Serbian	122
BellB_CZ	Bell Beaker Czech	44		Cuk	Chukchi	49
BellB_Fr	Bell Beaker France	10		Czh	Czech	72
BellB_G	Bell Beaker Germany	98		Dan	Danish	2834
BellB_GB	Bell Beaker Grat Britain	37		Drz	Druze	44
BellB_GB	Bell Beaker Grat Britain	37		Egy	Egyptian	56
BellB_Hu	Bell Beaker Hungary	11		Eng	English	153
BellB_Md	Bell Beaker Mediterranian	14		Esk	Eskimo ( Naukan, Aleut, Inuit, Tlingit)	51
BellB_Pol	Bell Beaker Poland	13		Eve	Even	130
BellB_Sp	Bell Beaker Spain	37		Evk	Evenki	162
Bot_CA	Botai_CA	3		Fin	Finnish	651
CCC	Comb Ceramic Culture	10		Fre	French	141
Cimm	Cimmerian	3		Ger	German	105
ConqC	Conqueror commoner	182		Gil	Gilyak	38
ConqE	Conqueror Elite	103		Gre	Greek	53
CWC	Corded-Ware culture	64		Hun	Hungarian	289
EHG	Eastern Hunter-Gatherer	27		Ibe	Spanish, Portugese	434
EU_Ant	Europe Antiquity	42		Ira	Iranian	394
EU_IA	Europe Iron Age	31		Ire	Ireland	92
EU_LBK	LBK Europe	48		Ita	Italian	645
EU_LNBA	Europe Late Neolithic-Bronze Age	104		Jap	Japanese, Korean	1181
EU_Med	Europe Medieval	92		Kham	Khamnigan	31
EU_N	European Neolithic	154		Kry	Koryak	32
EU_Vik	Viking Sweden	13		Lad	Ladakh	50
GB_EBA	Grat Britain Early Bronze Age	38		Mon	Mongols (Mongolia, Inner Mongolia, Manchuria)	168
GB_IA	Great Britain Iron Age	3		NE	Near East (Iraqi, Lebanese, Jordan, Palestin)	113
GB_MBA	Grat Britain Middle Bronze Age	32		Nga	Nganasan	12
GB_N	Grat Britain Neolithic	52		Nor	Norwegian	35
GlobA	Globular Amphora Poland	26		PAf	Pakistan, Afganistan	168
Hu_BA	Hungary_Bronze Age	16		Pol	Polish	257
Hu_CA	Hungary Copper Age	28		Rom	Romanian	31
Hu_Med	Hungarian Medieval	17		Rus	Russian	248
Hu_N	Hungary Neolithic	61		Sam	Saami	21
Ibe_BA	Iberia Bronze Age	11		Sar	Sadinian	140
Ibe_CA	Iberia Copper Age	64		Sco	Scottish	60
Ibe_N	Iberia Neolithic	26		Slo	Slovakian	55
Ice_M	Icelander	27		Swe	Swedish	107
IEA_IA	Inner-East Asia Iron Age	27		Tat	Volga Tatar	84
IEA_LNBA	Inner-East Asia Late Neolithic Bronze Age	78		Tib	Tibetan	402
IEA_Med	Inner-East Asia Medieval	91		Trk	Turkish	65
IEA_N	Inner-East Asia Neolithic	29		Tuv	Tuvan	26
IGHG	Iron Gates Hunter-Gatherer	50		Ude	Udegei	32
Ita_N	Italy Neolithic	10		Ukr	Ukraine	42
Kar	Karasuk	8		Ulc	Ulchi	15
Kaz_IAM	Kazakhstan Iron Age-Medieval	16		Yak	Yakut	210
Lang_CZ	Langobard Czech Republic	7		Yug	Yugra (Mansi, Khanty)	24
Lang_Hun	Langobard Hungary	50		Yuk	Yukaghir	66
Lang_It	Langobard Italy	24
Mdt_BA	Mediterranian Bronze Age	61
Mdt_CA	Mediterranian Chalcolithic	14
Mdt_CBA	Mediterranian Chalcolithic-Bronze Age	5
Mdt_N	Mediterranian Neolithic	20
Mez_BA	Mezhovskaya Bronze Age	3
Mrz_BA	Mierzanowice Bronze Age	17
N_NBA	Northern Neolith-Bronze AgeLNBA	20
Nam	Namazga_CA	3
Nar	Narva Culture Baltic ceramist hunter-gatherers	16
NE_BA	Near East Bronze Age	78
NE_CA	Near East Chalcolithic	27
NE_IA	Near East Iron Age	11
NE_Med	Near East Medieval	5
NE_N	Near East Neolithic	21
Nom_Med	Nomad Medieval	25
Nur	Nuragic	18
Oku	Okunevo	19
Pal_As	Paleolithic Asia	9
Pal_EU	Paleolithic Europe	48
Phoe	Phoenician	15
Po_BA	Poltavka-Potapovka BA	8
Pol_IA	Poland Iron Age	61
Pun	Punic	17
Rom_Ant	Roman Antiquity	72
Saka	Saka	20
SalMa	SaltovoMayaki	3
Sarm	Sarmatian	15
Scy_EU	European Scythian Iron Age	27
Scy_S	Scytho-Siberian	30
SHG	Scandinavian Hunter-Gatherer	20
Sib_BA	Siberia Bronze Age	22
Sib_IA	Siberia Iron Age	17
Sib_N	Siberia Mesolithic-Neolithic	26
Sint	Andronovo-Sintashta	12
Sru	Srubnaya	30
Str_BA	Strzyżów Bronze Age	9
Tag	Tagar	8
Thr_BA	Thracian Bronze Age	25
Tib	Tibetan, prehistoric	8
Tien_IA	Tienshan Iron Age	11
Tryp	Trypillian	5
Trz_BA	Trzciniec	54
TSHun	TianShan Hun	23
Ukr_N	Ukraine Mesolithic-Neolithic	45
Umbri	Umbri	19
Une	Unetice	15
Uyel	Uyelgi Medieval	22
WHG	Western Hunter-Gatherer	20
Wus	Wusun	4
Xio_E	Xiongnu early	18
Xio_L	Xiongnu late	48
YamAf	Yamnaya, Afanasievo	28
