# Supplementary material for: A new linear combination method of haplogroup distribution central vectors to model population admixtures
Source: Mol Genet Genomics. 2022 Apr 11;297(3):889–901. doi: 10.1007/s00438-022-01888-0 (PMC9130205; doi:10.1007/s00438-022-01888-0)
Supplement: Supplementary file 3 — Supplementary file3 (XLSX 11 KB) [file 438_2022_1888_MOESM3_ESM.xlsx]

## Sheet: ESM_3_74 basic Hgs
ESM_3: List of the Haplogroups constructing the 74-dimensional Hg-basis
serial no.	Hg
1	H
2	V
3	H1
4	H3
5	H5
6	T2
7	HV
8	H7
9	I2
10	H2a
11	H1c
12	U1a
13	C4a
14	J1c
15	T2c
16	K1a
17	T2a
18	R1a
19	U3b
20	U4b
21	T2b
22	J1d
23	D4j
24	D5a
25	D4b
26	C4b
27	D4e
28	J1b
29	X2e
30	H3h
31	I4a
32	H6a
33	U4a
34	U5a
35	U2e
36	N9a
37	M1a
38	R0a
39	L2a
40	N1a
41	T1a
42	N1b
43	H1e
44	J2a
45	I5a
46	H7b
47	J2b
48	U3a
49	T2f
50	F1b
51	X2c
52	K1b
53	U8b
54	I1a
55	U4d
56	H1a
57	W3a
58	U4c
59	T2e
60	H4a
61	U5b
62	G2a
63	H1b
64	K2a
65	U8a
66	H5a
67	K1c
68	X2b
69	H5b
70	H11a
71	HV2a
72	H13a
73	HV1a
74	HV0a
