# Supplementary material for: A new linear combination method of haplogroup distribution central vectors to model population admixtures
Source: Mol Genet Genomics. 2022 Apr 11;297(3):889–901. doi: 10.1007/s00438-022-01888-0 (PMC9130205; doi:10.1007/s00438-022-01888-0)
Supplement: Supplementary file 4 — Supplementary file4 (XLSX 57 KB) [file 438_2022_1888_MOESM4_ESM.xlsx]

## Sheet: ESM__4_Hg distributions
ESM_4: 74-dimensional Haplogroup distribution vectors. Top modern populations, bottom ancient populations (starting with numbers). Abbreviations of population names are given in ESM_1c.
Population	H	V	H1	H3	H5	T2	HV	H7	I2	H2a	H1c	U1a	C4a	J1c	T2c	K1a	T2a	R1a	U3b	U4b	T2b	J1d	D4j	D5a	D4b	C4b	D4e	J1b	X2e	H3h	I4a	H6a	U4a	U5a	U2e	N9a	M1a	R0a	L2a	N1a	T1a	N1b	H1e	J2a	I5a	H7b	J2b	U3a	T2f
Adg	0	0	0	0.087	0.043	0.087	0	0	0	0.087	0.043	0.043	0.043	0.087	0.087	0.043	0.087	0.043	0.043	0.043	0.043	0.043	0	0	0	0	0	0	0	0	0	0	0	0	0	0	0	0	0	0	0	0	0	0	0	0	0	0	0
Alt	0.04	0	0	0.02	0	0	0.02	0	0	0.02	0	0	0.22	0	0	0.04	0	0	0.02	0.1	0	0	0.1	0.02	0.06	0.08	0.02	0.02	0.08	0.02	0.02	0.02	0.02	0.02	0.02	0.02	0	0	0	0	0	0	0	0	0	0	0	0	0
Arb	0.033	0	0.033	0	0	0	0.05	0	0	0.017	0	0.017	0	0.017	0.017	0.067	0.017	0.017	0	0	0.017	0	0	0	0.017	0	0	0.017	0.017	0	0	0.017	0	0	0	0	0.183	0.217	0.05	0.083	0.033	0.017	0.017	0.017	0.017	0	0	0	0
Arm	0.127	0.003	0.064	0.017	0.05	0.03	0.08	0.003	0.008	0.011	0.003	0.028	0	0.017	0.006	0.072	0.011	0.003	0.044	0.006	0.011	0.022	0	0	0.003	0	0	0.078	0.011	0	0.008	0.003	0.006	0.011	0.008	0	0	0.008	0	0.011	0.039	0.033	0	0.011	0.003	0.006	0.003	0.014	0.006
Aze	0.106	0	0.021	0	0.021	0.106	0.021	0	0.021	0	0	0.064	0.021	0.043	0	0.064	0.064	0.021	0	0	0.064	0.021	0	0	0.021	0	0	0	0.021	0	0	0	0	0.021	0.021	0	0.021	0	0	0.043	0.064	0	0	0	0	0	0	0	0
Bel	0	0	0	0	0	0	0.038	0.019	0	0	0	0	0.057	0.057	0	0.019	0	0	0.057	0.019	0	0	0.057	0	0	0	0	0	0	0	0	0	0.057	0.226	0.132	0	0	0	0	0.019	0	0	0.019	0	0	0	0	0.019	0
Bsq	0.057	0.004	0.28	0.177	0.033	0	0.004	0.011	0	0.062	0.022	0	0	0.004	0	0.007	0	0	0	0	0.002	0	0	0	0	0	0	0	0	0.004	0	0.022	0.002	0.002	0	0	0.002	0	0	0	0.002	0	0.068	0.002	0	0	0	0	0
Bul	0.049	0.024	0.024	0.024	0.024	0.024	0.049	0.024	0	0.049	0.024	0	0	0.024	0	0.024	0.024	0.024	0	0	0.073	0	0	0	0	0	0	0	0.024	0	0	0.024	0.024	0.024	0	0	0	0.024	0.024	0	0.073	0.024	0	0	0.024	0.024	0	0	0
Bur	0.048	0	0.06	0.012	0	0.012	0	0.012	0	0	0	0.012	0.096	0.012	0	0.024	0	0	0	0.012	0	0	0.157	0.048	0.06	0.12	0.012	0.012	0.012	0	0.012	0	0.012	0.024	0	0.024	0	0	0	0.024	0.024	0	0	0	0	0	0	0	0
Cau	0.052	0	0.078	0.013	0	0.026	0.026	0.013	0.026	0.039	0	0.026	0	0.013	0	0.039	0	0.026	0	0.026	0.039	0.039	0	0	0	0	0	0.026	0.013	0	0.013	0.013	0.026	0.013	0	0	0.052	0.013	0	0.026	0.052	0.039	0.013	0	0	0	0.039	0.026	0
CenA	0.036	0	0.071	0	0	0	0.036	0	0	0.036	0	0	0.071	0.036	0	0	0	0	0	0	0.071	0	0.179	0.036	0	0.036	0	0	0	0	0	0	0.071	0	0.036	0	0	0	0	0.036	0	0	0	0	0	0	0	0	0
Chi	0	0	0	0	0	0	0	0	0	0	0	0	0.069	0	0	0	0	0.017	0	0	0	0	0.121	0.19	0.19	0	0.052	0	0	0	0	0	0	0	0.017	0.121	0	0	0	0	0	0	0	0	0	0	0	0	0
Com	0	0	0	0	0	0	0	0	0	0	0	0	0	0	0	0	0	0	0	0	0	0	0	0	0	0	0	0	0	0	0	0	0	0	0	0	0	0	0	0	0	0	0	0	0	0	0	0	0
CrS	0.025	0.017	0.058	0.017	0.033	0	0.05	0.017	0	0.017	0.017	0.017	0	0.033	0	0.099	0	0	0	0.05	0.025	0	0.008	0	0	0	0	0.008	0.008	0	0	0.033	0.041	0.058	0.033	0	0	0.008	0.008	0	0.008	0	0.008	0	0	0.008	0	0.025	0
Cuk	0	0	0	0	0	0	0	0	0	0	0	0	0	0	0	0	0	0	0	0	0	0	0	0	0.6	0.4	0	0	0	0	0	0	0	0	0	0	0	0	0	0	0	0	0	0	0	0	0	0	0
Czh	0	0.032	0.016	0.016	0	0	0.048	0.016	0.016	0.016	0	0	0	0.016	0.016	0.065	0	0	0.032	0	0.016	0	0	0	0	0	0.016	0	0	0	0	0.032	0.081	0.177	0.016	0.016	0	0	0.016	0.016	0.016	0	0	0	0	0.016	0	0.016	0
Dan	0.048	0.043	0.068	0.034	0.014	0.005	0.012	0.019	0.004	0.048	0.055	0	0	0.076	0.005	0.037	0.015	0.001	0.001	0.007	0.043	0	0	0	0	0	0	0.013	0	0.002	0.008	0.027	0.016	0.06	0.016	0	0	0	0	0.003	0.021	0.001	0.016	0.018	0	0.006	0.004	0.009	0.014
Drz	0.146	0	0.049	0.049	0	0	0.049	0.024	0	0	0	0.024	0	0.024	0	0.244	0	0	0.024	0	0	0	0	0	0	0	0	0.024	0	0	0	0.024	0	0	0	0	0	0.073	0.024	0	0	0.049	0	0	0	0.024	0	0	0
BeN	0.102	0.051	0.119	0.068	0	0	0.017	0.017	0.017	0.034	0	0.017	0	0.034	0	0.051	0.017	0	0	0	0.051	0	0	0	0	0	0	0	0	0.034	0.017	0	0.017	0.017	0.017	0	0	0	0.017	0	0	0	0.034	0.034	0	0	0	0	0
Egy	0.057	0	0.029	0	0	0.086	0.143	0	0	0	0	0	0	0	0	0.057	0	0.029	0.029	0	0	0	0	0	0	0	0	0	0	0	0	0	0	0	0	0	0.286	0	0.029	0	0.2	0	0	0	0	0	0.029	0	0
Esk	0	0	0	0.143	0	0	0	0	0	0	0	0	0	0	0	0	0	0	0	0	0	0	0	0	0.714	0.143	0	0	0	0	0	0	0	0	0	0	0	0	0	0	0	0	0	0	0	0	0	0	0
Eve	0	0	0	0	0	0	0	0	0	0	0	0	0.283	0	0	0	0	0	0	0	0	0	0.05	0.033	0	0.483	0.067	0	0	0	0	0	0	0	0	0	0	0	0	0	0	0	0	0	0	0	0	0	0
Evk	0.05	0	0	0	0	0	0	0	0	0	0	0	0.396	0	0	0	0	0	0	0	0	0	0.05	0.119	0	0.228	0.109	0	0	0	0	0	0	0	0	0	0	0	0	0	0	0	0	0.03	0	0	0	0	0
Fin	0.049	0.111	0.099	0.032	0.002	0	0.004	0.005	0.016	0.049	0.011	0	0	0.042	0.004	0.023	0.004	0	0.002	0	0.018	0	0	0.004	0	0	0	0.004	0	0.028	0.002	0.011	0.011	0.074	0.011	0	0	0	0	0.002	0.014	0	0.002	0.018	0.005	0.002	0.007	0	0.007
Fre	0	0.033	0.058	0.042	0.025	0	0.008	0.008	0.017	0.017	0.017	0	0	0.05	0.008	0.108	0	0.008	0	0.017	0.058	0	0	0	0	0	0	0.017	0	0.008	0.017	0.017	0	0.05	0	0	0.008	0	0.025	0	0.025	0	0	0.025	0	0.008	0.008	0.008	0.008
Ger	0.12	0.011	0.065	0.033	0.033	0.011	0.011	0.065	0.022	0	0.033	0	0	0.043	0.011	0.043	0.022	0	0	0	0.043	0	0	0	0	0	0.011	0	0	0	0.022	0	0.033	0.043	0.022	0	0	0	0	0.022	0.011	0	0	0	0.033	0	0	0.011	0
Gil	0	0	0	0	0	0	0	0	0	0	0	0	0	0	0	0	0	0	0	0	0	0	0	0	0	0	0	0	0	0	0	0	0	0	0	0	0	0	0	0	0	0	0	0	0	0	0	0	0
Gre	0.034	0.023	0	0.011	0	0.011	0.034	0	0	0.011	0	0.023	0	0.241	0.011	0.057	0	0	0.011	0.011	0.034	0	0	0	0	0	0	0.034	0.011	0	0	0	0	0	0	0	0.023	0	0	0.011	0.103	0	0	0.034	0.011	0.011	0.057	0	0.034
Hun	0.076	0.016	0.076	0.024	0.036	0.016	0.012	0.02	0	0.06	0.052	0	0	0.052	0.004	0.024	0.016	0	0.012	0.008	0.052	0	0	0	0	0.012	0	0.012	0	0.008	0	0.012	0.004	0.04	0.004	0	0	0.028	0	0	0.016	0.004	0.008	0.004	0.004	0.008	0.012	0.004	0.004
Ibe	0.003	0.032	0.044	0.023	0	0.003	0.012	0.003	0.003	0.563	0.012	0	0	0.038	0.009	0.009	0.009	0	0.003	0	0.012	0.003	0	0	0	0	0	0	0	0.003	0	0.009	0.003	0.009	0.009	0	0.018	0.021	0.009	0	0.012	0	0.003	0.012	0.003	0	0.003	0.006	0
Ira	0.036	0.004	0.072	0.011	0.018	0.05	0.083	0.014	0	0.007	0.018	0.032	0.007	0.022	0.014	0.032	0.004	0.014	0.032	0.014	0.018	0.029	0.004	0	0.004	0	0.004	0.097	0.014	0.004	0	0.004	0.011	0.032	0.007	0	0	0.025	0.007	0.022	0.058	0.004	0.018	0	0.004	0.007	0.004	0.022	0
Ire	0.045	0.067	0.022	0.045	0.011	0	0	0	0.112	0.022	0.011	0	0	0.034	0	0.045	0.022	0	0	0	0.079	0	0	0	0	0	0	0.011	0	0	0.022	0.011	0	0.034	0.011	0	0	0	0	0	0.045	0	0.034	0	0	0	0.034	0	0
Ita	0.058	0.016	0.069	0.039	0.06	0.012	0.095	0.025	0.009	0.007	0.005	0.007	0	0.062	0.009	0.03	0.005	0.002	0.004	0.004	0.037	0.007	0	0	0	0	0	0.018	0.002	0.004	0.005	0.004	0.009	0.021	0.009	0	0.016	0.021	0	0.014	0.027	0.009	0.012	0.021	0.005	0.002	0.025	0.004	0.004
Jap	0	0	0	0	0	0	0	0	0	0	0	0	0	0	0	0	0	0	0	0	0	0	0.026	0.073	0.347	0	0.14	0	0	0	0	0	0	0	0	0.181	0	0	0	0	0	0	0	0	0	0	0	0	0
Kham	0.067	0	0	0	0	0	0	0	0	0.067	0	0	0.133	0	0	0.067	0.067	0	0	0	0	0	0.2	0	0.067	0.133	0	0	0	0	0	0	0	0	0	0	0	0	0	0	0	0	0	0	0	0	0	0	0
Kry	0	0	0	0	0	0	0	0	0	0	0	0	0	0	0	0	0	0	0	0	0	0	0	0	0	0.833	0	0	0	0	0	0	0	0.167	0	0	0	0	0	0	0	0	0	0	0	0	0	0	0
Lad	0	0	0	0	0	0	0.071	0	0	0	0	0	0.429	0	0	0	0	0	0	0	0	0	0.071	0.071	0	0	0	0	0	0	0	0	0	0	0	0	0	0	0	0	0	0	0	0	0	0	0	0	0
Balt	0	0	0.043	0	0	0.043	0.174	0.043	0	0.043	0	0	0	0.13	0	0.043	0	0	0	0	0.043	0	0.043	0	0	0	0	0	0	0	0	0	0	0	0	0	0	0	0	0	0.087	0	0.043	0.043	0	0	0	0	0
Yug	0.053	0	0.053	0	0	0.158	0	0	0	0	0	0	0	0.158	0	0	0	0	0	0.158	0	0.105	0.053	0.053	0	0.053	0	0	0	0	0	0	0.053	0	0	0	0	0	0	0	0.105	0	0	0	0	0	0	0	0
Mon	0.042	0	0.042	0	0	0.014	0.014	0	0	0	0	0.014	0.139	0.014	0	0.014	0	0	0	0	0	0	0.167	0.014	0.125	0.056	0.014	0	0	0	0	0	0.014	0.028	0.014	0.056	0	0	0	0	0	0	0	0	0	0.014	0	0	0
NE	0.067	0	0.011	0	0.011	0.033	0.056	0	0	0	0	0.022	0	0.022	0	0.056	0.022	0	0.011	0	0.022	0.022	0	0	0	0	0	0.078	0	0	0	0.011	0	0.022	0.011	0	0.033	0.133	0.033	0.011	0.089	0.022	0	0.033	0	0	0.044	0	0
Nga	0	0	0	0	0	0	0	0	0	0	0	0	0.143	0	0	0	0	0	0	0	0	0	0.143	0	0	0.429	0	0	0	0	0	0	0.143	0	0	0	0	0	0	0	0	0	0	0	0	0	0	0	0
Nor	0.057	0.057	0.057	0	0	0	0.029	0	0.143	0.086	0	0	0	0.029	0	0	0.029	0	0	0	0.143	0	0	0	0	0	0	0	0	0	0	0.029	0	0.029	0	0	0	0	0	0	0.029	0	0.029	0	0	0	0	0	0
Paf	0.043	0	0.043	0	0	0.011	0.075	0	0	0.011	0.022	0.022	0.011	0	0.011	0	0.011	0	0	0.032	0.011	0.011	0.011	0.032	0	0	0	0.065	0	0	0	0.011	0.086	0.022	0.043	0	0	0.097	0.043	0.032	0.043	0	0	0.011	0	0.011	0.054	0	0
Pol	0.044	0.007	0.022	0.015	0.037	0.007	0.044	0.029	0	0.015	0.007	0.004	0.007	0.018	0	0.015	0.007	0.007	0.018	0.004	0.018	0	0.004	0.007	0	0	0	0	0	0	0	0.033	0.084	0.099	0.037	0	0.004	0	0.015	0.004	0.015	0.004	0	0	0.004	0	0.004	0.004	0
Rom	0	0	0.069	0	0	0.034	0.034	0.034	0	0	0	0	0	0.31	0	0.069	0	0	0	0	0	0	0	0	0	0	0	0	0	0.034	0	0	0.069	0	0	0	0	0	0	0.034	0.069	0	0.034	0	0	0	0.069	0	0
Rus	0.024	0.015	0.024	0.01	0.005	0.005	0.039	0.005	0	0.015	0.005	0	0.01	0.029	0	0.01	0.005	0.039	0.034	0.005	0.024	0	0	0.005	0.01	0	0.005	0.005	0	0.005	0.005	0.005	0.054	0.244	0.054	0.005	0.01	0	0	0.029	0.01	0.01	0	0	0	0	0.005	0.015	0
Sam	0	0.375	0	0	0	0	0	0	0	0	0	0	0	0	0	0	0	0	0	0	0	0	0	0.062	0	0	0	0	0	0	0	0	0	0.062	0	0	0	0	0	0	0	0	0	0	0	0	0	0	0
Sar	0.037	0.007	0.11	0.096	0	0.007	0	0	0	0	0.007	0.015	0	0.096	0.029	0.015	0	0	0	0	0.066	0	0	0	0	0	0	0	0	0.029	0	0	0	0	0	0	0.037	0	0	0	0.029	0	0.007	0.074	0.007	0	0.051	0	0
Sco	0.018	0	0.071	0.071	0	0	0.018	0	0.143	0.036	0.018	0	0	0.054	0	0.054	0	0	0	0.018	0.036	0	0	0	0	0	0	0.036	0	0	0.018	0	0.018	0.071	0.018	0	0	0	0	0	0.018	0	0	0	0	0	0	0	0
Slo	0	0.024	0	0	0	0	0.071	0	0	0.024	0.024	0	0	0.024	0	0.048	0	0	0.024	0.024	0	0	0	0	0	0	0	0.048	0	0	0	0	0.143	0.095	0.048	0	0	0	0.048	0	0	0	0	0	0	0	0.024	0	0
Swe	0.031	0.01	0.061	0.02	0.02	0	0.01	0.031	0.041	0.041	0.01	0.02	0	0.051	0	0.051	0.01	0	0	0	0.031	0	0	0	0	0	0	0	0	0.01	0.02	0.02	0.01	0.061	0	0	0	0	0.01	0	0.051	0	0.01	0.041	0	0	0	0	0.02
Tat	0.042	0.056	0.028	0	0.014	0	0	0.028	0.014	0.028	0.014	0	0.014	0.042	0	0.028	0.014	0	0	0.028	0.056	0.014	0.028	0	0.014	0.014	0.014	0	0	0	0	0.028	0.056	0.042	0	0.014	0.014	0	0	0.028	0.014	0.014	0	0.014	0	0	0	0.014	0.014
Tib	0	0	0.014	0	0	0	0	0	0	0	0	0.014	0.284	0	0	0	0	0	0	0	0	0	0.203	0.365	0.027	0	0.014	0	0	0	0	0	0	0	0	0	0	0	0	0	0	0	0	0	0	0	0	0	0
Trk	0.043	0	0.021	0.021	0.021	0	0.106	0.021	0.021	0.021	0	0.021	0.021	0.043	0.021	0.128	0	0	0	0	0	0	0.021	0	0	0	0	0.021	0.021	0	0	0	0	0.043	0.021	0	0	0	0	0	0.085	0.043	0.021	0	0.064	0	0.043	0	0
Tuv	0.053	0	0.053	0.053	0	0	0	0	0	0	0	0	0	0	0	0	0	0	0	0.105	0	0	0.158	0.053	0.263	0	0	0	0	0	0	0.053	0	0	0	0.053	0	0	0	0	0	0	0	0	0	0	0	0	0
Ude	0	0	0	0	0	0	0	0	0	0	0	0	0.143	0	0	0	0	0	0	0	0	0	0	0	0	0.857	0	0	0	0	0	0	0	0	0	0	0	0	0	0	0	0	0	0	0	0	0	0	0
Ukr	0.065	0	0	0	0.032	0	0	0.032	0.032	0	0	0	0	0.323	0	0.065	0	0	0.032	0.032	0	0	0	0	0	0	0	0	0	0	0	0	0	0.065	0.097	0	0	0	0	0	0.032	0.032	0	0	0	0	0	0	0.032
Ulc	0	0	0	0	0	0	0	0	0	0	0	0	0	0	0	0	0	0	0	0	0	0	1	0	0	0	0	0	0	0	0	0	0	0	0	0	0	0	0	0	0	0	0	0	0	0	0	0	0
Yak	0.028	0	0.007	0	0	0.028	0	0	0	0.007	0	0	0.282	0.021	0	0	0	0	0	0	0	0	0.028	0.218	0	0.162	0.007	0	0	0	0	0	0.007	0	0	0	0	0	0	0	0	0	0	0.021	0	0	0	0	0
Yuk	0	0	0	0	0	0	0	0	0	0	0	0	0.25	0	0	0	0	0	0	0	0	0	0.031	0.125	0.062	0.438	0.094	0	0	0	0	0	0	0	0	0	0	0	0	0	0	0	0	0	0	0	0	0	0
1 Aln	0	0	0	0	0.25	0	0	0	0	0	0	0	0	0	0	0	0	0	0	0	0	0	0	0	0	0	0	0	0	0	0	0	0	0	0	0	0	0	0	0	0	0	0	0	0	0	0	0	0
3 An_BA	0.132	0	0.053	0	0	0.026	0.053	0	0.026	0.026	0	0.053	0	0.079	0.026	0.158	0	0	0.026	0	0.026	0	0	0	0	0	0	0.026	0.026	0	0	0.079	0	0	0	0	0	0	0	0.026	0.026	0.026	0	0	0	0	0.026	0	0
4 An_CA	0.033	0	0.033	0	0.033	0	0.067	0	0	0	0	0.033	0	0.133	0.033	0.367	0	0	0.033	0	0.033	0	0	0	0	0	0	0	0	0	0	0	0	0	0	0	0	0	0	0.033	0	0.033	0	0.033	0.033	0	0.033	0.033	0
5 An_N	0.095	0	0.048	0	0.024	0	0	0	0	0.024	0	0	0	0.024	0	0.333	0	0	0.024	0	0.048	0	0	0	0	0	0	0	0	0	0	0	0	0	0	0	0	0	0	0.214	0	0.048	0	0	0	0	0	0	0
6 Ar_CBA	0.103	0	0.103	0	0	0	0	0	0	0.026	0	0	0	0	0.026	0.179	0.026	0.051	0.077	0	0.026	0	0	0	0	0	0	0.026	0	0	0	0	0.051	0	0.026	0	0	0	0	0	0.103	0	0	0	0	0	0	0.026	0
7 Ar_IA	0.077	0	0	0	0	0	0.154	0	0	0.077	0	0	0	0	0	0	0	0	0.154	0	0	0.154	0	0	0	0	0	0.077	0	0	0	0	0	0.077	0.077	0	0	0	0	0	0	0	0	0	0	0	0	0	0
8 Baik_BA	0	0	0	0	0	0	0	0	0	0	0	0	0.409	0	0	0	0	0	0	0	0	0	0.318	0	0.045	0	0	0	0	0	0	0	0	0	0	0	0	0	0	0	0	0	0	0	0	0	0	0	0
9 Baik_N	0	0	0	0	0	0	0	0	0	0	0	0	0	0	0	0	0	0	0	0	0	0	0.333	0	0	0	0.222	0	0	0	0	0	0	0	0	0	0	0	0	0	0	0	0	0	0	0	0	0	0
10 Balk_BA	0.227	0	0	0	0.045	0	0.045	0	0	0	0	0.045	0	0	0	0.091	0	0	0.045	0	0	0	0	0	0	0	0	0	0	0	0	0	0	0.182	0	0	0	0	0	0	0	0	0	0	0	0	0.045	0	0.045
11 Balk_CA	0.053	0	0.053	0	0	0	0.053	0.105	0	0	0	0	0	0.105	0.105	0.105	0	0	0	0	0.053	0	0	0	0	0	0	0	0	0	0	0	0.105	0	0	0	0	0	0	0	0	0.053	0	0	0	0	0	0	0
12 Balk_N	0.146	0	0.049	0	0.024	0	0.024	0.024	0	0	0	0	0	0.073	0	0.146	0	0	0	0	0.049	0	0	0	0	0	0	0	0	0	0	0	0	0.073	0	0	0	0	0	0.049	0.049	0	0	0	0	0	0.049	0	0
13 Balt_BA	0.07	0.023	0.023	0	0.023	0.023	0	0	0	0	0.047	0	0	0.047	0	0	0.047	0	0.023	0	0.07	0	0	0	0	0.023	0.023	0.047	0	0	0	0.023	0.07	0.14	0.023	0	0	0	0	0	0.047	0	0	0	0	0	0	0	0
14 Balt_IA	0	0	0.061	0	0	0	0.03	0	0	0.03	0.061	0	0	0	0	0.091	0.03	0	0	0	0	0	0	0	0	0	0	0	0	0.03	0	0	0.03	0.242	0	0	0	0	0	0	0.091	0	0	0	0	0	0	0	0
15 Balt_Med	0.067	0.033	0.117	0	0	0	0	0	0	0.05	0.05	0	0	0.033	0	0.017	0	0	0	0.05	0.033	0	0	0.017	0	0	0	0	0	0.033	0	0	0.033	0.1	0.017	0	0	0	0	0	0	0	0	0	0	0	0	0	0
16 Balt_PM	0.156	0	0.156	0	0	0	0	0	0	0.062	0	0	0.031	0.094	0.031	0	0	0	0	0	0.156	0	0	0	0	0	0	0	0	0	0	0	0.031	0.031	0	0	0	0	0	0	0	0	0	0	0	0	0	0	0
17 BellB_CZ	0.047	0.023	0.093	0	0	0	0.023	0	0.023	0.023	0	0	0	0	0	0.14	0	0.023	0	0	0.023	0	0	0	0	0	0	0	0	0	0.047	0.047	0.116	0.07	0.023	0	0	0	0	0	0	0	0	0.023	0	0	0	0	0
18 BellB_Fr	0.2	0	0.1	0	0	0	0	0	0	0	0	0	0	0.1	0	0	0	0	0	0	0.1	0	0	0	0	0	0	0	0	0	0	0	0	0.1	0	0	0	0	0	0	0	0	0.1	0	0	0	0	0	0
19 BellB_G	0.044	0.011	0.1	0.033	0	0.011	0.033	0.022	0	0.022	0	0	0	0.078	0	0.056	0	0	0	0.011	0.056	0	0	0	0	0	0	0.022	0	0	0.011	0	0	0.122	0.022	0	0	0	0	0	0.022	0	0.033	0	0	0	0	0	0.022
20 BellB_GB	0.028	0.056	0.028	0	0.028	0	0.028	0	0	0	0.028	0	0	0.083	0.028	0.111	0.028	0.028	0	0.028	0.083	0	0	0	0	0	0	0	0	0	0	0.028	0	0.111	0	0	0	0	0	0.028	0	0	0.028	0	0	0	0	0	0
21 BellB_Hu	0	0.111	0.111	0	0	0	0.111	0	0	0	0	0	0	0.111	0.111	0	0	0	0	0	0.111	0	0	0	0	0	0	0	0	0	0	0	0	0.111	0	0	0	0	0	0	0	0	0	0	0	0	0	0	0
22 BellB_Md	0	0.067	0.067	0	0	0	0.067	0	0	0	0	0	0	0.067	0	0.267	0	0	0	0	0.133	0	0	0	0	0	0	0	0	0	0	0	0	0	0	0	0.067	0.067	0	0	0	0	0.067	0	0	0	0.067	0	0
23 BellB_Pol	0.154	0	0.077	0	0	0	0	0	0	0	0	0	0	0	0	0.077	0	0	0	0	0.077	0	0	0	0	0	0	0	0	0	0	0.077	0	0.385	0	0	0	0	0	0	0	0	0	0	0	0	0	0	0
24 BellB_Sp	0.029	0	0.114	0.029	0	0	0.029	0	0	0	0	0	0	0	0	0.286	0	0	0	0	0.057	0	0	0	0	0	0	0	0	0	0	0	0	0.029	0	0	0	0	0	0	0	0	0	0	0	0	0	0	0
25 Bot_CA	0	0	0	0	0	0	0	0	0	0	0	0	0	0	0	0	0	0	0	0	0	0	0	0	0	0	0	0	0	0	0	0	0	0	0	0	0	0	0	0	0	0	0	0	0	0	0	0	0
26 CCC	0	0	0	0	0	0	0	0	0	0	0	0	0	0	0	0	0	0	0	0	0	0	0	0	0	0	0	0	0	0	0	0	0.4	0.3	0.1	0	0	0	0	0	0	0	0	0	0	0	0	0	0
27 Cimm	1	0	0	0	0	0	0	0	0	0	0	0	0	0	0	0	0	0	0	0	0	0	0	0	0	0	0	0	0	0	0	0	0	0	0	0	0	0	0	0	0	0	0	0	0	0	0	0	0
28 CWC	0	0	0.018	0	0	0	0	0.036	0.055	0.055	0	0	0	0.109	0	0.036	0.055	0	0	0.055	0.018	0	0	0	0	0	0	0.018	0	0	0.036	0.018	0.018	0.091	0.055	0	0	0	0	0	0.036	0	0.018	0.018	0	0	0	0	0
29 EHG	0	0	0	0	0	0	0	0	0	0	0	0	0	0	0	0	0	0	0	0.04	0	0	0	0	0	0	0	0	0	0	0	0	0.2	0.48	0.04	0	0	0	0	0	0	0	0	0	0	0	0	0	0
30 EU_Ant	0.107	0	0.068	0.019	0.058	0.107	0.019	0.01	0	0.039	0	0.01	0	0.039	0.029	0.049	0.019	0	0.019	0	0.029	0	0.01	0	0.019	0	0	0.029	0.01	0	0	0.01	0	0.01	0	0	0	0.01	0.01	0.019	0.039	0.01	0.029	0.019	0.01	0	0.01	0.01	0
32 EU_IA	0.2	0.033	0.067	0	0.033	0	0.033	0	0	0.033	0	0	0	0.033	0.033	0.033	0	0	0.033	0.033	0.033	0	0	0	0	0	0	0	0	0	0	0.067	0.067	0.1	0.033	0	0	0	0	0	0	0	0	0	0	0	0.033	0	0
33 EU_LBK	0.159	0.045	0.023	0	0	0	0.023	0	0	0	0	0	0	0.068	0.045	0.091	0	0	0	0	0.227	0	0	0	0	0	0	0	0	0	0	0	0	0.023	0	0	0	0	0	0.182	0	0	0.023	0	0	0	0	0	0
34 EU_LNBA	0.06	0.07	0.02	0.02	0	0.01	0.03	0	0	0.05	0.01	0	0	0.04	0.02	0.16	0	0.01	0	0	0	0	0	0	0	0	0	0	0	0	0.01	0.01	0.03	0.08	0.01	0	0	0	0	0.02	0.03	0	0.01	0	0	0	0.01	0	0.01
35 EU_Med	0.021	0.021	0.082	0.031	0.031	0.01	0.031	0.031	0	0.041	0.021	0	0.01	0.041	0.031	0.082	0.01	0	0	0.01	0.093	0	0	0	0	0	0	0	0	0	0	0	0.021	0.062	0.01	0.021	0	0	0	0.01	0.01	0.01	0	0.01	0.01	0	0.021	0	0
36 EU_N	0.07	0.035	0.056	0.049	0.028	0.007	0.028	0.007	0	0.07	0.007	0	0	0.063	0.028	0.12	0	0	0	0	0.056	0	0	0	0	0	0	0	0	0	0	0	0.014	0.014	0	0	0	0	0	0.077	0	0	0.014	0.007	0	0	0.021	0.014	0
38 EU_Vik	0.154	0	0	0.154	0	0	0	0	0	0	0	0	0	0.077	0	0	0.077	0	0	0	0.077	0.077	0	0	0	0	0	0	0	0	0	0	0	0.154	0	0	0	0	0	0	0.077	0	0	0	0	0	0	0	0
39 GB_EBA	0	0.027	0.081	0.027	0.054	0	0	0	0.027	0.027	0.027	0	0	0.054	0	0.027	0.108	0	0	0	0.027	0	0	0	0	0	0	0	0	0	0.027	0	0.027	0.189	0.027	0	0	0	0	0	0	0	0	0	0	0	0.027	0	0
40 GB_IA	0	0	0	0	0	0	0	0.667	0	0	0	0	0	0.333	0	0	0	0	0	0	0	0	0	0	0	0	0	0	0	0	0	0	0	0	0	0	0	0	0	0	0	0	0	0	0	0	0	0	0
41 GB_MBA	0	0	0.032	0.032	0.032	0	0	0	0.032	0.065	0	0	0	0.097	0	0.065	0	0	0	0	0.065	0	0	0	0	0	0	0	0	0	0	0.032	0.032	0.194	0	0	0	0	0	0	0.032	0	0	0	0	0	0	0	0
42 GB_N	0	0.02	0.06	0.02	0.06	0	0.04	0	0	0	0.04	0	0	0.12	0.04	0.28	0	0	0	0	0.02	0	0	0	0	0	0	0	0	0	0	0	0	0.06	0	0	0	0	0	0	0	0	0	0	0	0	0	0	0.02
43 GlobA	0.2	0	0	0	0	0	0.04	0	0	0	0	0	0	0.12	0	0.12	0	0	0	0	0.08	0	0	0	0	0	0	0	0	0	0	0	0	0	0	0	0	0	0	0	0	0	0	0	0	0	0	0	0
44 Hu_BA	0.059	0	0	0	0	0	0	0	0	0.059	0	0	0	0.059	0	0.176	0	0	0	0	0.176	0	0	0	0	0	0	0	0	0	0	0	0	0.118	0	0	0	0	0	0	0.059	0	0	0	0	0	0	0	0
45 Hu_CA	0.222	0	0.037	0	0	0	0.037	0	0	0	0	0	0	0.074	0.111	0.074	0	0	0	0	0.111	0	0	0	0	0	0	0	0	0	0	0	0	0.074	0	0	0	0	0	0.037	0	0	0	0.037	0	0	0.037	0	0.074
46 Hu_N	0.123	0.018	0	0	0	0	0.018	0.018	0	0	0	0	0	0.088	0.053	0.175	0	0	0	0	0.07	0	0	0	0	0	0	0	0	0	0	0	0	0	0	0	0	0	0	0.088	0.053	0	0.018	0	0	0	0.035	0	0.018
47 Ibe_BA	0	0.091	0	0.091	0	0	0	0	0	0	0	0	0	0	0	0.182	0	0	0	0	0	0	0	0	0	0	0	0	0	0	0	0	0	0	0.091	0	0	0	0.091	0	0	0	0	0	0	0	0	0.091	0
48 Ibe_CA	0.016	0.032	0.097	0.161	0	0	0	0	0	0	0	0	0	0.145	0	0.129	0	0	0	0	0.016	0	0	0	0	0	0	0	0	0	0	0	0	0.016	0	0	0	0	0	0	0	0	0.016	0.081	0	0	0.016	0.016	0
49 Ibe_N	0	0.04	0.08	0	0	0	0.04	0	0	0	0	0	0	0.12	0.04	0.2	0	0	0	0	0	0	0	0	0	0	0	0	0	0	0	0	0.04	0	0	0	0	0	0	0.04	0	0	0	0.04	0	0	0.04	0.04	0
50 Ice_M	0	0	0.111	0.111	0.037	0	0.037	0	0.037	0.037	0.037	0	0	0.074	0	0.111	0	0	0	0.037	0.037	0	0	0	0	0	0	0.074	0	0	0	0	0.037	0.074	0	0	0	0	0	0	0	0	0	0	0	0	0	0	0
51 IEA_IA	0.077	0	0	0	0	0	0	0	0	0	0	0	0.154	0	0	0	0	0	0	0	0.077	0	0	0	0.077	0	0	0	0	0	0	0	0.077	0	0.154	0.231	0	0	0	0	0.077	0	0	0	0	0	0	0	0
52 IEA_LNBA	0	0	0.045	0	0	0	0	0	0	0	0	0	0.227	0	0	0	0	0	0	0	0.023	0	0.068	0.159	0.136	0	0.023	0	0	0	0	0.023	0	0.045	0.023	0.045	0	0	0	0.023	0.045	0	0	0	0	0	0	0	0
53 IEA_Med	0.029	0	0.029	0	0	0	0	0	0	0.029	0	0	0.057	0	0	0	0	0	0	0	0	0	0.171	0.029	0.086	0.029	0.029	0.029	0	0	0	0	0	0.029	0	0	0	0	0	0.029	0.086	0	0	0	0	0	0	0.029	0
54 IEA_N	0	0	0	0	0	0	0	0	0	0	0	0	0.364	0	0	0	0	0	0	0	0	0	0.091	0.273	0.182	0	0	0	0	0	0	0	0	0	0	0	0	0	0	0	0	0	0	0	0	0	0	0	0
55 IGHG	0.021	0	0.043	0	0	0	0.021	0	0	0	0	0	0	0	0	0.021	0	0	0	0.064	0	0	0	0	0	0	0	0	0	0	0	0	0.064	0.404	0	0	0	0	0	0	0	0	0	0	0	0	0.021	0	0
56 Kar	0	0	0	0	0	0	0	0	0	0	0	0	0	0	0	0	0	0	0	0	0	0	0.167	0	0.167	0	0	0	0	0	0.167	0	0	0.333	0	0	0	0	0	0	0	0	0	0	0	0	0	0	0
57 Kaz_IAM	0	0	0	0	0	0	0.167	0	0	0	0	0	0.167	0.083	0	0	0	0	0	0	0	0	0	0	0	0.083	0	0.167	0	0	0	0.083	0	0	0.167	0	0	0	0	0	0	0	0	0	0	0	0	0	0
58 Lang_CZ	0	0.143	0	0	0	0	0	0	0	0	0.286	0	0	0	0	0	0	0	0	0	0	0	0	0	0	0	0	0	0	0	0	0	0	0	0	0	0	0	0	0	0	0.143	0	0	0	0	0	0	0
59 Lang_Hun	0.08	0	0.02	0.02	0	0.04	0.04	0.02	0	0	0.06	0	0	0.06	0	0.02	0	0	0	0.04	0	0	0	0	0	0	0	0.04	0	0	0	0.02	0.02	0.02	0	0	0	0	0	0.02	0.06	0.02	0.04	0	0	0	0.04	0	0
60 Lang_It	0.227	0.045	0.182	0.045	0	0	0	0	0	0.045	0	0	0	0	0	0	0	0	0	0	0.182	0	0	0	0	0	0	0	0	0	0	0	0	0	0	0	0	0	0	0	0	0	0	0	0	0	0.045	0	0
61 Mdt_BA	0.031	0.015	0.123	0.046	0.015	0	0.015	0	0	0	0	0	0	0.108	0.062	0.169	0	0	0	0	0.077	0	0	0	0	0	0	0	0	0	0	0	0	0	0	0	0	0	0	0	0	0	0.031	0.046	0	0	0.077	0	0
62 Mdt_CA	0	0.154	0.077	0	0	0	0	0	0	0	0	0	0	0.308	0.077	0.077	0	0	0	0	0	0	0	0	0	0	0	0	0	0	0	0	0	0	0	0	0	0	0	0	0	0	0	0.077	0	0	0.077	0	0
64 Mdt_N	0	0	0.2	0.067	0	0	0	0	0	0	0	0.067	0	0.067	0.067	0.133	0	0	0	0	0	0	0	0	0	0	0	0	0	0	0	0	0	0	0	0	0	0	0	0	0	0	0.067	0	0	0	0.133	0	0
65 Mez_BA	0	0	0	0	0	0	0	0	0	0	0	0	0	0	0	0	0	0	0	0	0	0	0	0	0	0	0	0	0	0	0	0	0	0	0	0	0	0	0	0	0	0	0	0	0	0	1	0	0
66 Mrz_BA	0	0	0	0	0.143	0	0	0	0	0	0	0	0	0	0	0	0	0	0	0	0	0	0	0	0	0	0	0.071	0	0	0	0	0	0.214	0	0	0	0	0	0	0	0	0	0	0	0	0	0	0
67 N_NBA	0.118	0.059	0	0.118	0	0	0	0	0	0	0.059	0	0	0.059	0	0.118	0.059	0	0	0	0.059	0	0	0	0	0	0	0	0	0	0	0	0	0	0	0	0	0	0	0.059	0.059	0	0	0	0	0	0	0	0
68 Nam	0	0	0	0	0	0	0	0	0	0	0	0	0	0	0	0	0	0	0	0	0	0	0	0	0	0	0	0	0	0	0	0	0	0	0	0	0	0	0	0	0	0	0	0	0	0	0	0	0
69 Nar	0	0	0	0	0	0	0	0	0	0	0	0	0	0	0	0	0	0	0	0	0	0	0	0	0	0	0	0	0	0	0	0	0.062	0.25	0.062	0	0	0	0	0	0	0	0	0	0	0	0	0	0
70 Nat	0	0	0	0	0	0	0	0	0	0	0	0	0	0	0	0	0	0	0	0	0	0	0	0	0	0	0	0	0	0	0	0	0	0	0	0	0	0	0	0	0	0.5	0	0.5	0	0	0	0	0
71 NE_BA	0.087	0	0.058	0	0.014	0.014	0.029	0	0	0.014	0	0.043	0	0.014	0.087	0.043	0	0	0.145	0	0.014	0.029	0	0	0	0	0	0.043	0	0	0	0	0.014	0	0.029	0	0	0.029	0	0.014	0.072	0.101	0	0.014	0	0	0	0.029	0
72 NE_CA	0.15	0	0	0	0	0.2	0	0	0	0	0	0	0	0	0	0.15	0	0	0	0	0	0	0	0	0	0	0	0	0	0	0	0	0	0	0	0	0	0.05	0	0.05	0.1	0.05	0	0.15	0	0	0	0.05	0
73 NE_IA	0.25	0	0	0	0	0	0	0	0	0	0	0	0	0	0.125	0.125	0	0	0	0	0	0	0	0	0	0	0	0	0	0	0	0	0	0	0	0	0	0	0	0.125	0.125	0	0	0	0	0	0	0	0
74 NE_Med	0	0	0	0	0	0	0	0	0	0	0	0.5	0	0	0	0	0	0	0	0	0	0.25	0.25	0	0	0	0	0	0	0	0	0	0	0	0	0	0	0	0	0	0	0	0	0	0	0	0	0	0
75 NE_N	0	0	0	0	0	0	0.062	0	0	0.062	0	0	0	0.062	0.062	0.25	0	0	0	0	0	0.062	0	0	0	0	0	0	0	0	0	0	0	0	0	0	0	0.125	0	0.062	0.188	0.062	0	0	0	0	0	0	0
76 Nom_Med	0.067	0	0.067	0	0	0	0	0	0	0.067	0	0	0.067	0.067	0	0	0	0	0	0	0	0	0.133	0	0.067	0.133	0	0	0	0	0	0.067	0	0	0	0	0	0	0	0	0	0	0	0	0	0	0	0	0
77 Nur	0	0.111	0.167	0.111	0	0	0	0	0	0	0	0	0	0.111	0	0.056	0	0	0	0	0.222	0	0	0	0	0	0	0	0	0	0	0	0	0	0	0	0	0	0	0	0	0	0.056	0	0	0	0.056	0	0
78 Oku	0	0	0.2	0	0	0	0	0	0	0	0	0	0	0	0	0	0	0	0	0	0	0	0	0	0	0	0	0	0	0	0	0.8	0	0	0	0	0	0	0	0	0	0	0	0	0	0	0	0	0
79 Pal_As	0	0	0	0	0	0	0	0	0	0	0	0	0	0	0	0	0	0	0	0	0	0	0	0	0	0	0	0	0	0	0	0	0	0	0	0	0	0	0	0	0	0	0	0	0	0	0	0	0
80 Pal_EU	0	0	0	0	0	0	0	0	0	0	0	0	0	0	0	0	0	0	0	0	0	0	0	0	0	0	0	0	0	0	0	0	0	0	0	0	0	0	0	0	0	0	0	0	0	0	0	0	0
81 Phoe	0.143	0	0	0.143	0.071	0	0	0	0	0	0.071	0	0	0.143	0	0	0	0	0	0	0.071	0	0	0	0	0	0	0	0	0	0	0	0	0	0	0	0	0.071	0	0	0	0.071	0.071	0	0	0	0	0	0
82 Po_BA	0	0	0	0	0	0	0	0	0	0	0	0	0	0	0	0	0	0	0	0	0	0	0	0	0	0	0	0	0	0	0	0.2	0	0.2	0.2	0	0	0	0	0	0.2	0	0	0	0	0	0	0	0
83 Pol_IA	0.017	0.017	0.017	0	0.017	0.017	0.05	0.017	0	0.067	0.017	0	0	0.05	0	0.017	0.017	0	0	0	0.083	0	0	0	0	0	0	0	0	0	0.017	0	0.017	0.1	0	0	0	0	0	0.017	0.017	0	0.05	0	0	0	0.017	0.083	0
84 Pun	0	0.067	0.133	0.2	0	0	0.067	0	0	0	0.067	0	0	0.133	0	0.067	0	0	0	0	0.067	0	0	0	0	0	0	0	0	0	0	0	0.067	0	0	0	0	0	0.067	0	0	0	0	0	0	0	0	0	0
85 Saka	0.067	0	0.133	0	0	0	0.133	0	0	0.067	0	0	0.067	0	0	0	0.067	0	0	0	0	0	0.133	0	0	0	0	0	0	0	0	0	0	0.133	0.067	0	0	0	0	0	0	0	0	0	0	0	0	0	0
86 SalMa	0	0	0	0	0	0	0	0	0	0	0	0.5	0	0	0	0	0	0	0	0	0	0	0	0	0	0	0	0.5	0	0	0	0	0	0	0	0	0	0	0	0	0	0	0	0	0	0	0	0	0
87 Sarm	0.091	0	0	0	0	0	0	0	0	0.091	0	0	0	0	0	0	0	0	0	0.091	0	0	0	0	0	0	0	0	0	0	0	0	0.182	0.091	0.182	0	0	0	0	0	0.091	0	0	0	0	0	0	0	0
88 Scy_EU	0.13	0	0	0	0	0	0	0.043	0	0.13	0	0	0	0.043	0	0	0	0	0	0	0.043	0	0.043	0	0	0	0	0	0	0	0	0	0	0.217	0	0	0	0	0	0	0	0.043	0	0	0	0	0.043	0	0
89 Scy_S	0.043	0	0.043	0	0	0.087	0.13	0	0	0	0	0	0.217	0	0	0	0	0	0	0	0	0	0.13	0	0	0	0	0	0	0	0	0.087	0.087	0.087	0	0	0	0	0	0	0	0	0	0	0	0	0	0	0
90 SHG	0	0	0	0	0	0	0	0	0	0	0	0	0	0	0	0	0	0	0	0	0	0	0	0	0	0	0	0	0	0	0	0	0.15	0.75	0.1	0	0	0	0	0	0	0	0	0	0	0	0	0	0
91 Sib_BA	0	0	0	0	0	0	0	0	0	0	0	0	0.417	0	0	0	0	0	0	0	0	0	0.167	0	0	0	0	0	0	0	0	0	0	0	0	0	0	0	0	0	0	0	0	0	0	0	0	0	0
92 Sib_IA	0	0	0	0	0	0	0	0	0	0	0	0	0	0	0	0	0	0	0	0	0	0	0.167	0	0.5	0.167	0.167	0	0	0	0	0	0	0	0	0	0	0	0	0	0	0	0	0	0	0	0	0	0
93 Sib_N	0	0	0	0	0	0	0	0	0	0	0	0	0	0	0	0	0	0	0	0	0	0	0	0	0.154	0.385	0	0	0	0	0	0	0	0	0	0	0	0	0	0	0	0	0	0	0	0	0	0	0
94 Sint	0	0	0	0	0	0	0	0	0	0	0	0	0.091	0.091	0	0	0	0	0	0	0	0	0	0	0	0	0	0	0	0	0	0	0.091	0	0.455	0	0	0	0	0.091	0	0	0	0	0	0	0.091	0	0
95 Sru	0.067	0	0	0.067	0	0	0	0	0	0.033	0	0	0	0.1	0	0.033	0.033	0	0	0.067	0.033	0	0	0	0	0	0	0	0	0	0	0.033	0	0.167	0.033	0	0	0	0	0	0.033	0	0.033	0	0	0	0.067	0	0
96 Str_BA	0.125	0	0	0	0	0	0.125	0	0	0	0	0	0	0.125	0	0	0.125	0	0	0	0	0	0	0	0	0	0	0	0	0	0	0.125	0	0.375	0	0	0	0	0	0	0	0	0	0	0	0	0	0	0
97 Tag	0	0	0	0	0	0	0	0	0	0	0	0	0	0	0	0	0	0	0	0	0	0	0	0	0	0	0	0	0	0	0	0	0	0	0.333	0.167	0	0	0	0.167	0	0	0	0	0	0	0	0	0
98 Thr_BA	0	0	0	0.042	0	0	0.042	0.125	0.042	0	0	0	0	0.125	0	0	0	0	0	0	0.083	0	0	0	0	0	0	0	0	0	0	0	0	0.042	0	0	0	0	0	0	0	0.042	0	0	0	0	0	0	0
99 Tib	0	0	0	0	0	0	0	0	0	0	0	0	0	0	0	0	0	0	0	0	0	0	1	0	0	0	0	0	0	0	0	0	0	0	0	0	0	0	0	0	0	0	0	0	0	0	0	0	0
100 Tien_IA	0	0	0.167	0	0	0	0	0	0	0	0	0	0	0	0.167	0	0	0	0	0	0	0	0.167	0	0	0	0	0	0	0	0	0	0	0.167	0	0	0	0	0	0	0.167	0	0	0	0	0	0	0	0
101 Tryp	0	0	0	0	0	0	0.2	0	0	0	0	0	0	0	0	0	0	0	0	0	0.2	0	0	0	0	0	0	0	0	0	0	0	0	0	0	0	0	0	0	0	0	0	0	0	0	0	0	0	0
102 Trz_BA	0.02	0.039	0.137	0	0	0	0	0.02	0	0	0	0	0	0.098	0	0.02	0	0	0	0.039	0.059	0	0	0	0	0	0	0	0	0	0	0	0.02	0.059	0.02	0	0	0	0	0	0	0.059	0	0	0	0	0	0.039	0
103 TSHun	0.059	0	0	0	0	0	0	0	0	0	0	0	0.059	0	0	0	0	0	0	0	0	0.059	0.059	0	0.059	0.059	0	0	0	0	0	0	0.059	0.059	0	0.059	0	0	0	0	0	0	0	0	0	0.059	0	0	0
104 Ukr_N	0	0	0.022	0	0	0.022	0	0	0	0.022	0	0	0	0	0	0	0	0	0	0.2	0	0	0	0	0	0	0	0	0	0	0	0	0.089	0.333	0.022	0	0	0	0	0	0	0	0	0	0	0	0.022	0	0
105 Umbri	0.214	0	0	0	0.071	0	0.071	0	0	0	0	0	0	0.214	0	0.071	0	0	0	0	0	0	0	0	0	0	0	0	0	0	0	0	0	0	0.071	0	0	0	0	0.071	0	0	0.071	0	0	0	0.071	0	0
106 Une	0	0.091	0	0.091	0	0	0	0	0	0	0	0	0	0	0	0.091	0	0	0	0	0.091	0	0	0	0	0	0	0	0	0	0	0.091	0	0.182	0	0	0	0	0	0	0	0	0	0	0	0	0	0	0
107 WHG	0	0	0	0	0	0	0	0	0	0	0	0	0	0	0	0	0	0	0	0.053	0	0	0	0	0	0	0	0	0	0	0	0	0	0.211	0	0	0	0	0	0	0	0	0	0	0	0	0	0	0
108 Wus	0	0	0	0	0	0	0.25	0	0	0	0	0	0.25	0.25	0	0	0	0	0	0	0	0	0	0	0	0	0	0	0	0	0	0	0	0	0	0	0	0	0	0	0	0	0	0	0	0	0	0	0
109 YamAf	0.038	0	0.038	0	0	0	0	0	0	0	0	0	0	0	0.077	0	0.077	0.038	0	0	0	0	0	0	0	0	0	0	0	0	0	0.038	0.038	0.269	0	0	0	0.038	0	0	0.038	0	0	0.077	0	0	0	0	0
110 Uyel	0.25	0	0	0.05	0	0	0	0	0	0	0	0	0.25	0	0	0	0	0	0	0	0	0	0.05	0	0	0	0	0	0	0	0	0	0	0.05	0	0	0	0	0	0.25	0	0	0	0	0	0	0	0	0
111 Xio_L	0	0	0	0	0	0	0.061	0	0	0	0	0	0.182	0	0	0.061	0	0	0	0	0.03	0.03	0.182	0.03	0.03	0	0	0	0	0	0.03	0	0.03	0	0.03	0.061	0	0	0	0.03	0	0	0	0	0	0	0.061	0	0
112 Xio_E	0.067	0	0	0	0	0	0	0	0	0	0	0	0.067	0	0	0	0	0	0	0	0	0	0	0	0.133	0	0	0	0	0	0	0	0	0.067	0.067	0.067	0	0	0	0	0	0	0	0	0	0	0	0	0
113 ConqE	0.014	0.014	0.014	0.014	0.042	0	0	0.014	0	0.056	0	0	0	0.028	0	0	0	0	0.042	0	0.028	0	0.028	0	0.014	0.028	0	0.028	0	0	0	0.042	0.028	0.069	0.069	0	0	0	0	0.097	0.125	0	0	0.014	0	0	0	0	0
114 ConqC	0.04	0.04	0.074	0.011	0.023	0.006	0.017	0.011	0	0	0.034	0.006	0.017	0.023	0.006	0.034	0	0.006	0.011	0.006	0.034	0	0.006	0.006	0.011	0.006	0.011	0	0	0.011	0.006	0.029	0.051	0.08	0.017	0.006	0.006	0	0	0.04	0.023	0.006	0	0.011	0.011	0	0.011	0.006	0.006
115 Hu_Med	0.115	0	0.019	0.038	0.019	0	0.019	0.038	0	0	0.038	0	0	0.077	0.038	0.058	0	0	0	0	0.058	0	0	0	0	0	0	0	0	0	0	0	0.077	0.077	0.019	0	0	0	0	0	0	0	0	0.058	0	0.038	0	0	0
[truncated: 25 more columns]
