# Supplementary material for: A new linear combination method of haplogroup distribution central vectors to model population admixtures
Source: Mol Genet Genomics. 2022 Apr 11;297(3):889–901. doi: 10.1007/s00438-022-01888-0 (PMC9130205; doi:10.1007/s00438-022-01888-0)
Supplement: Supplementary file 5 — Supplementary file5 (XLSX 16 KB) [file 438_2022_1888_MOESM5_ESM.xlsx]

## Sheet: ESM_5_35_clusters
ESM_5: 35 clusters identified by the SOC algorithm. Red boxes indicate clusters whose CVs form the comprehensive system shown in Figure 1. Clusters with 1-2 members are mostly considered as not relevant due to biased or disfigured Hg distributions.
short	long name
1
Ude	Udegei (modern)
2
Ibe	Iberian (Spanish, Portugese) (modern)
3
Nar	Narva Culture Baltic ceramist hunter-gatherers (ancient)
4
Kry	Koryak (modern)
5
WHG	Western Hunter-Gatherer (ancient)
6
Gre	Greek (modern)
Rom	Romanian (modern)
Ukr	Ukraine (modern)
GB_IA	Great Britain Iron Age (ancient)
Mdt_CA	Mediterranian Chalcolithic (ancient)
7
Cuk	Chukchi (modern)
8
Sib_N	Siberia Mesolithic-Neolithic (ancient)
9
EHG	Eastern Hunter-Gatherer (ancient)
IGHG	Iron Gates Hunter-Gatherer (ancient)
Ukr_N	Ukraine Mesolithic-Neolithic (modern)
10
Lad	Ladakh (modern)
11
Sib_IA	Siberia Iron Age (ancient)
12
Sam	Saami (modern)
Pal_EU	Paleolithic Europe (ancient)
13
Arb	Arab (modern)
Arm	Armenian Caucasus (modern)
Cau	Caucasus region (Chechen, Kurdish, Karachay, Georgian, Ossetian, Kabardinian, Cherkess, Darginian, Dstan, Kalmyk, Avar) (modern)
Egy	Egyptian (modern)
Ira	Iran (modern)
Balt	Lithuanian+Latvian+Estonian (modern)
NE	Near East (Iraqi+Lebanese+Jordan+Palestin) (modern)
Paf	Pakistan+Afganistan (modern)
Trk	Turkish (modern)
Aln	Alan (ancient)
Ar_CBA	Armenia-Iran Chalcolithic-Bronze Age (ancient)
Ar_IA	Armenian Iron Age (ancient)
EU_Ant	Europe Antiquity (ancient)
Lang_Hun	Langobard Hungary (ancient)
Nat	Natufian (ancient)
NE_BA	Near East Bronze Age (ancient)
NE_CA	Near East Chalcolithic (ancient)
14
Baik_BA	Baikal Bronze Age (ancient)
Sib_BA	Siberia Bronze Age (ancient)
15
Esk	Eskimo ( +Naukan, Aleut, Inuit, Tlingit) (modern)
16
An_CA	Anatolia Copper Age (ancient)
An_N	Anatolia Neolithic (ancient)
BellB_Md	Bell Beaker Mediterranian (ancient)
GB_N	Great Britain Neolithic (ancient)
NE_N	Near East Neolithic (ancient)
17
CCC	Comb Ceramic culture (ancient)
SHG	Scandinavian Hunter-Gatherer (ancient)
18
Oku	Okunevo (ancient)
19
Chi	China (modern)
Jap	Japan (modern)
Tuv	Tuvan (modern)
20
Kaz_IAM	Kazakhstan Iron Age-Medieval (ancient)
Wus	Wusun (ancient)
21
Eve	Evenki (modern)
Nga	Nganasan (modern)
Yuk	Yukhagir (modern)
22
Bsq	Basque (modern)
Sar	Sardinian (modern)
BellB_Sp	Bell Beaker Spain (ancient)
EU_N	European Neolithic (ancient)
Ibe_CA	Iberia Copper Age (ancient)
Ibe_N	Iberia Neolithic (ancient)
Ice_M	Icelander (modern)
Mdt_BA	Mediterranian Bronze Age (ancient)
Mdt_N	Mediterranian Neolithic (ancient)
Mez_BA	Mezhovskaya Bronze Age (ancient)
Nur	Nuragic (ancient)
Pun	Punic (ancient)
23
IEA_IA	Inner-East Asia Iron Age
Sint	Andronovo-Sintashta (ancient)
Tag	Tagar (ancient)
24
Tryp	Trypillia (ancient)
25
An_BA	Anatolia Bronze Age (ancient)
Balk_BA	Balkan Bronze Age (ancient)
Balk_N	Balkan Neolithic (ancient)
BellB_Fr	Bell Beaker France (ancient)
Cimm	Cimmerian (ancient)
EU_IA	Europe Iron Age (ancient)
EU_LBK	LBK Europe (ancient)
EU_Vik	Viking Europe (ancient)
Hu_CA	Hungary Copper Age (ancient)
Hu_N	Hungary Neolithic (ancient)
Lang_It	Langobard Italy (ancient)
N_NBA	Northern Neolith-Bronze AgeLNBA (ancient)
NE_IA	Near East Iron Age (ancient)
Phoe	Phoenician (ancient)
Umbri	Umbri (ancient)
Uyel	Uyelgi Medieval (ancient)
26
Lang_CZ	Langobard Czech Republic (ancient)
27
Adg	Adygei Caucasus (modern)
Aze	Azeri Caucasus (modern)
Yug	Mansi, Khanti (modern)
28
NE_Med	Near East Medieval (ancient)
SalMa	SaltovoMayaki (ancient)
29
Alt	Altai region (Teleut, Shor, Kizhi, Tubular) (modern)
Bur	Buryat (modern)
CenA	Central Asia (Uzbek+Kyrgyz+Kazakh+Turkmen) (modern)
Kham	Khamnigan (modern)
Mon	Mongolia+Inner Mongolia+Manchuria (modern)
Baik_N	Baikal Neolithic (ancient)
IEA_Med	Inner-East Asia Medieval (ancient)
Nom_Med	Nomad Medieval (ancient)
Saka	Saka (ancient)
Scy_S	Scytho-Siberian (ancient)
TSHun	TianShan Hun (ancient)
Xio_L	Xiongnu late (ancient)
Xio_E	Xiongnu early (ancient)
30
Bel	Belarus (modern)
Czh	Czech (modern)
Pol	Polish (modern)
Rus	Russian (modern)
Slo	Slovakian (modern)
Balt_BA	Baltic Bronze Age (ancient)
Balt_IA	Baltic Iron Age (ancient)
GB_EBA	Great Britain Early Bronze Age (ancient)
GB_MBA	Great Britain Middle Bronze Age (ancient)
Mrz_BA	Mierzanowice Bronze Age (ancient)
Po_BA	Poltavka-Potapovka BA (ancient)
Sarm	Sarmatian (ancient)
Scy_EU	European Scythian Iron Age (ancient)
Sru	Srubnaya (ancient)
Tien_IA	Tienshan Iron Age (ancient)
Une	Unetice (ancient)
ConqE	Conqueror Elite (ancient)
31
BellB_Pol	Bell Beaker Poland (ancient)
Kar	Karasuk (ancient)
Str_BA	Strzyżów Bronze Age (ancient)
YamAf	Yamnaya, Afanasievo (ancient)
32
Ulc	Ulchi (modern)
Tib	Tibetan prehistoric (ancient)
33
Drz	Druze (Near East, Origin Caucasus) (modern)
EU_LNBA	Europe Late Neolithic-Bronze Age (ancient)
GlobA	Globular Amphora Poland (ancient)
Hu_BA	Hungary Bronze Age (ancient)
Ibe_BA	Iberia Bronze Age (ancient)
34
Bul	Bulgar (modern)
Com	Commander Islands East Asia (modern)
CrS	Croatian+Serbian (modern)
Dan	Danish (modern)
BeN	Dutch+Belgian (modern)
Eng	English (modern)
Fin	Finnish (modern)
Fre	French (modern)
Ger	German (modern)
Gil	Gilyak (Nivkh) (modern)
Hun	Hungarian (modern)
Ire	Irish (modern)
Ita	Italian (modern)
Nor	Norwegian (modern)
Sco	Scottish (modern)
Swe	Swedish (modern)
Tat	Tatar (modern)
Balk_CA	Balkan Copper Age (ancient)
Balt_Med	Baltic Medieval (ancient)
Balt_PM	Baltic Post Medieval (ancient)
BellB_CZ	Bell Beaker Czech (ancient)
BellB_G	Bell Beaker Germany (ancient)
BellB_GB	Bell Beaker Great Britain (ancient)
BellB_Hu	Bell Beaker Hungary (ancient)
Bot_CA	Botai Copper Age (ancient)
CWC	Corded-Ware culture ancient)
EU_Med	Europe Medieval (ancient)
Nam	Namazga (ancient)
Pal_As	Paleolithic Asia (ancient)
Pol_IA	Poland Iron Age (ancient)
Thr_BA	Thracian Bronze Age (ancient)
Trz_BA	Trzciniec (ancient)
ConqC	Conqueror commoner (ancient)
Hu_Med	Hungarian Medieval (ancient)
35
Evk	Evenki (modern)
Tib	Tibetan (modern)
Yak	Yakut (Sakha) (modern)
IEA_LNBA	Inner-East Asia Late Neolithic Bronze Age (ancient)
IEA_N	Inner-East Asia Neolithic (ancient)
