# Supplementary material for: A new linear combination method of haplogroup distribution central vectors to model population admixtures
Source: Mol Genet Genomics. 2022 Apr 11;297(3):889–901. doi: 10.1007/s00438-022-01888-0 (PMC9130205; doi:10.1007/s00438-022-01888-0)
Supplement: Supplementary file 6 — Supplementary file6 (XLSX 10 KB) [file 438_2022_1888_MOESM6_ESM.xlsx]

## Sheet: ESM_6_74_testpops
ESM_6: Selected 74 ancient populations from our database, for which both Euclidean and Fst distances could be determined.
short	long name
Aln	Alan
An_BA	Anatolia Bronze Age
An_CA	Anatolia Copper Age
An_N	Anatolia Neolithic
Ar_CBA	Arm-Iran Chal-BA
Ar_IA	Armenian Iron Age
Baik_N	Baikal Neolithic
Balk_CA	Balkan Copper Age
Balk_N	Balkan Neolithic
Balt_BA	Baltic Bronze Age
Balt_IA	Baltic Iron Age
Balt_Med	Baltic Medieval
BellB_CZ	Bell Beaker Czech
BellB_Fr	Bell Beaker France
BellB_G	Bell Beaker Germany
BellB_GB	Bell Beaker Grat Britain
BellB_Hu	Bell Beaker Hungary
BellB_Md	Bell Beaker Mediterranian
BellB_Pol	Bell Beaker Poland
BellB_Sp	Bell Beaker Spain
CWC	Corded-Ware culture
EHG	Eastern Hunter-Gatherer
EU_IA	Europe Iron Age
EU_LBK	LBK Europe
EU_LNBA	Europe Late Neolithic-Bronze Age
EU_Med	Europe Medieval
EU_N	European Neolithic
EU_Vik	Viking Sweden
GB_EBA	Grat Britain Early Bronze Age
GB_N	Grat Britain Neolithic
GlobA	Globular Amphora Poland
Hu_BA	Hungary_Bronze Age
Hu_CA	Hungary Copper Age
Hu_N	Hungary Neolithic
Ibe_BA	Iberia Bronze Age
Ibe_CA	Iberia Copper Age
Ibe_N	Iberia Neolithic
Ice_M	Icelander
IEA_LNBA	Inner-East Asia Late Neolithic Bronze Age
IGHG	Iron Gates Hunter-Gatherer
Kar	Karasuk
Lang_CZ	Langobard Czech Republic
Mdt_BA	Mediterranian Bronze Age
Mdt_N	Mediterranian Neolithic
NE_CA	Near East Chalcolithic
NE_IA	Near East Iron Age
Nom_Med	Nomad Medieval
Nur	Nuragic
Oku	Okunevo
Phoe	Phoenician
Pol_IA	Poland Iron Age
Pun	Punic
Saka	Saka
Sarm	Sarmatian
Scy_EU	European Scythian Iron Age
Scy_S	Scytho-Siberian
Sib_BA	Siberia Bronze Age
Sib_IA	Siberia Iron Age
Sib_N	Siberia Mesolithic-Neolithic
Sint	Andronovo-Sintashta
Sru	Srubnaya
Thr_BA	Thracian Bronze Age
Tib	Tibetan, prehistoric
Tien_IA	Tienshan Iron Age
TSHun	TianShan Hun
Ukr_N	Ukraine Mesolithic-Neolithic
Umbri	Umbri
Une	Unetice
WHG	Western Hunter-Gatherer
YamAf	Yamnaya, Afanasievo
Xio_L	Xiongnu late
ConqE	Conqueror Elite
ConqC	Conqueror commoner
Hu_Med	Hungarian Medieval
