# Supplementary material for: A new linear combination method of haplogroup distribution central vectors to model population admixtures
Source: Mol Genet Genomics. 2022 Apr 11;297(3):889–901. doi: 10.1007/s00438-022-01888-0 (PMC9130205; doi:10.1007/s00438-022-01888-0)
Supplement: Supplementary file 7 — Supplementary file7 (XLSX 92 KB) [file 438_2022_1888_MOESM7_ESM.xlsx]

## Sheet: ESM_7_Fst_Eucl_dist
ESM_7: Fst (top) and Eucledian (bottom) distance matrices of the 74 test populations.
Fst distances of the test populations
	Aln	An_BA	An_CA	An_N	Ar_CBA	Ar_IA	Baik_N	Balk_CA	Balk_N	Balt_BA	Balt_IA	Balt_Med	BellB_CZ	BellB_Fr	BellB_G	BellB_GB	BellB_Hu	BellB_Md	BellB_Pol	BellB_Sp	CWC	EHG	EU_IA	EU_LBK	EU_LNBA	EU_Med	EU_N	EU_Vik	GB_EBA	GB_N	GlobA	Hu_BA	Hu_CA	Hu_N	Ibe_BA	Ibe_CA	Ibe_N	Ice_M	IEA_LNBA	IGHG	Kar	Lang_CZ	Mdt_BA	Mdt_N	NE_CA	NE_IA	Nom_Med	Nur	Oku
Aln	0	0.878	8.473	6.079	3.628	3.013	18.43	0.749	7.022	0	0	6.523	5.682	1.85	4.644	4.658	2.674	4.42	6.188	9.127	0	18.379	3.641	6.044	7.033	0.103	7.171	8.167	5.952	9.391	7.963	6.694	6.254	4.468	3.726	5.617	2.953	4.679	16.259	19.748	0	4.228	6.913	5.277	0	0	4.083	7.135	12.022
An_BA	0.878	0	1.049	3.762	0.902	0.942	21.777	0	0	1.386	4.78	4.583	1.841	0	0.81	0.537	0	0	3.628	4.913	0.382	16.636	2.809	2.114	3.798	0	0.946	2.32	1.875	2.607	0.803	0.377	0.819	1.17	1.567	1.836	0.824	0	20.53	15.411	8.096	0.375	2.039	1.053	0.388	0	6.886	1.485	14.333
An_CA	8.473	1.049	0	1.216	1.024	4.731	23.826	1.419	0.502	4.393	6.733	9.512	2.566	1.192	2.466	0.294	3.973	0.774	7.144	3.606	2.1	17.288	7.878	3.794	4.513	3.079	1.407	8.91	4.853	0.255	3.933	1.441	3.995	0.035	3.318	2.934	0	2.269	23.174	14.313	11.881	5.285	2.285	0.645	1.41	5.982	9.753	7.853	19.594
An_N	6.079	3.762	1.216	0	2.436	4.804	23.092	3.019	3.161	6.668	7.255	10.771	2.57	3.563	4.41	2.431	5.393	3.444	7.613	3.83	3.777	15.029	8.404	5.321	5.711	4.996	2.667	11.422	6.339	2.738	5.917	4.521	7.473	1.759	2.829	5.12	1.088	4.537	21.948	12.728	9.993	7.113	5.843	2.974	2.973	6.029	10.014	11.264	18.047
Ar_CBA	3.628	0.902	1.024	2.436	0	2.982	23.549	0.076	0.523	2.774	4.356	6.624	0.707	0.561	1.461	0.021	2.159	0	3.527	2.688	1.232	13.01	4.655	3.409	3.764	1.822	1.572	6.433	3.083	0.976	2.587	0.084	2.574	0.398	0.685	3.075	1.205	1.379	22.144	11.583	11.081	3.239	3.213	0.984	0.358	3.021	9.728	5.631	17.034
Ar_IA	3.013	0.942	4.731	4.804	2.982	0	20.411	0.831	2.488	1.368	3.738	5.165	2.077	0	1.481	2.727	0	1.491	4.455	6.617	0.298	15.675	2.502	5.178	4.684	0.571	2.396	5.284	2.05	6.224	2.478	4.231	4.361	3.487	1.607	2.283	1.298	0.014	18.76	15.472	4.745	1.432	4.493	3.18	1.067	1.804	4.969	5.796	14.373
Baik_N	18.43	21.777	23.826	23.092	23.549	20.411	0	22.168	24.112	18.424	21.867	26.009	24.822	20.689	24.589	23.447	20.401	17.608	25.591	26.051	20.649	31.351	24.621	23.085	25.715	20.263	26.277	23.597	25.275	26.069	24.46	24.744	23.859	22.187	21.244	24.005	20.715	23.368	0	33.791	9.008	25.017	24.013	22.888	19.334	17.971	6.021	24.505	12.832
Balk_CA	0.749	0	1.419	3.019	0.076	0.831	22.168	0	0	0.798	2.793	3.829	0	0	0	0	0	0	1.185	2.474	0.06	11.958	2.085	2.36	2.784	0	0.147	2.544	0.622	1.278	0.778	0	0.678	0.678	0	1.507	0.608	0	20.432	10.828	8.403	0.613	2.15	0.249	0.405	0	7.745	2.979	14.608
Balk_N	7.022	0	0.502	3.161	0.523	2.488	24.112	0	0	1.207	4.067	5.714	1.335	0	0	0	0	0	2.522	3.012	0.233	15.332	4.317	1.088	3.326	0.12	0	4.353	0.86	0.679	0.871	0	0	0	2.481	0.975	0	0	23.385	12.767	10.985	1.608	0.922	0.117	0.315	2.782	9.207	2.804	18.766
Balt_BA	0	1.386	4.393	6.668	2.774	1.368	18.424	0.798	1.207	0	1.266	4.444	2.833	0	1.818	1.658	0	0	0.512	4.849	1.074	9.386	2.14	3.33	5.098	0.813	3.613	0.987	0.81	4.192	2.452	0.491	0.51	2.817	1.21	2.841	2.607	1.184	15.438	10.379	4.419	2.382	2.747	1.64	1.525	0	5.653	0.623	11.245
Balt_IA	0	4.78	6.733	7.255	4.356	3.738	21.867	2.793	4.067	1.266	0	5.089	3.625	1.534	3.991	3.458	1.354	1.078	0	3.375	3.027	6.455	3.861	7.383	6.138	3.927	6.075	3.496	2.341	5.391	5.586	2.477	4.445	4.633	1.631	4.647	3.97	4.123	17.706	6.743	5.294	6.92	5.942	2.893	3.084	1.223	9.71	5.847	13.612
Balt_Med	6.523	4.583	9.512	10.771	6.624	5.165	26.009	3.829	5.714	4.444	5.089	0	5.734	2.715	4.908	6.135	4.082	3.935	5.531	8.929	5.222	15.489	2.511	8.815	8.334	3.545	6.207	5.183	5.203	8.852	5.498	5.249	6.323	7.743	4.869	6.431	7.212	4.368	24.771	15.529	13.637	4.96	7.944	7.041	6.541	3.939	12.166	6.816	17.767
BellB_CZ	5.682	1.841	2.566	2.57	0.707	2.077	24.822	0	1.335	2.833	3.625	5.734	0	0.999	0.452	0.116	2.289	1.808	2.003	1.085	1.338	10.011	3.565	6.083	2.986	1.798	0.452	8.1	1.683	1.592	2.707	1.291	5.079	1.868	0	2.273	1.332	0.4	23.916	8.038	11.155	3.452	3.999	1.179	2.54	4.597	9.867	8.283	18.194
BellB_Fr	1.85	0	1.192	3.563	0.561	0	20.689	0	0	0	1.534	2.715	0.999	0	0	0	0	0	1.927	3.366	0	16.887	0.734	1.502	2.005	0	0	0.614	0	1.823	0.552	0	0.3	0.432	0.521	0	0	0	19.22	15.823	6.974	0	1.062	0.333	0	0	5.247	0.806	14.958
BellB_G	4.644	0.81	2.466	4.41	1.461	1.481	24.589	0	0	1.818	3.991	4.908	0.452	0	0	0	0.132	0.031	0.928	2.397	0.725	10.809	3.306	4.048	1.697	1.025	0.687	4.486	0.377	1.558	1.061	0	2.134	1.748	0.874	1.351	1.401	0	23.257	9.154	10.91	2.224	2.975	1.037	2.389	3.365	9.396	4.413	17.406
BellB_GB	4.658	0.537	0.294	2.431	0.021	2.727	23.447	0	0	1.658	3.458	6.135	0.116	0	0	0	0.414	0	1.494	1.255	0.425	11.804	4.247	2.261	2.8	1.021	0.035	5.206	1.026	0	0.722	0	1.085	0	0.805	1.446	0	0	21.757	9.592	10.315	2.868	1.434	0	1.165	3.032	9.067	4.228	17.125
BellB_Hu	2.674	0	3.973	5.393	2.159	0	20.401	0	0	0	1.354	4.082	2.289	0	0.132	0.414	0	0	0.719	5.766	0	16.373	2.793	0	3.791	0	1.443	1.617	0	5.164	1.86	1.167	0	1.292	3.176	1.779	0.772	0	18.253	16.037	3.496	0	2.753	2.673	0	0	5.213	1.016	15.023
BellB_Md	4.42	0	0.774	3.444	0	1.491	17.608	0	0	0	1.078	3.935	1.808	0	0.031	0	0	0	4.258	3.649	0	19.343	3.243	0.041	3.147	0	0.503	0.591	2.145	1.092	0.625	0	0	0	0.921	0.543	0	0	16.072	17.518	5.205	0.459	0	0	0	0	4.644	0	13.354
BellB_Pol	6.188	3.628	7.144	7.613	3.527	4.455	25.591	1.185	2.522	0.512	0	5.531	2.003	1.927	0.928	1.494	0.719	4.258	0	2.391	0.946	6.894	3.848	6.326	4.42	1.801	3.072	5.791	0	4.947	4.759	1.374	3.684	3.911	2.723	4.012	4.133	2.342	23.312	5.516	10.813	4.737	6.015	4.223	2.845	5.843	11.058	8.156	19.373
BellB_Sp	9.127	4.913	3.606	3.83	2.688	6.617	26.051	2.474	3.012	4.849	3.375	8.929	1.085	3.366	2.397	1.255	5.766	3.649	2.391	0	3.603	10.089	7.281	8.699	4.102	4.516	2.159	11.086	3.656	0.821	4.546	1.998	7.562	2.795	0.911	3.037	2.004	3.697	24.705	6.307	14.062	7.779	4.932	1.508	4.293	8.906	12.681	11.327	21.044
CWC	0	0.382	2.1	3.777	1.232	0.298	20.649	0.06	0.233	1.074	3.027	5.222	1.338	0	0.725	0.425	0	0	0.946	3.603	0	9.869	3.015	2.761	3.884	0.961	1.538	3.295	0.274	2.488	1.576	0.833	1.12	1.482	1.524	1.51	0.858	0.376	18.39	9.695	5.971	1.89	2.727	1.142	0.774	0.372	6.488	3.166	13.894
EHG	18.379	16.636	17.288	15.029	13.01	15.675	31.351	11.958	15.332	9.386	6.455	15.489	10.011	16.887	10.809	11.804	16.373	19.343	6.894	10.089	9.869	0	14.607	19.479	13.158	12.66	13.727	20.525	9.489	14.527	19.43	16.406	18.078	13.761	13.895	13.155	12.99	15.02	30.795	1.192	21.81	18.065	15.996	15.965	13.213	21.389	19.7	25.608	29.53
EU_IA	3.641	2.809	7.878	8.404	4.655	2.502	24.621	2.085	4.317	2.14	3.861	2.511	3.565	0.734	3.306	4.247	2.793	3.243	3.848	7.281	3.015	14.607	0	7.807	6.255	1.847	4.476	5.364	4.111	7.363	3.846	3.896	5.788	5.829	2.203	4.429	4.532	2.107	23.179	14.771	10.082	3.519	5.886	4.719	4.267	3.446	9.566	5.008	16.317
EU_LBK	6.044	2.114	3.794	5.321	3.409	5.178	23.085	2.36	1.088	3.33	7.383	8.815	6.083	1.502	4.048	2.261	0	0.041	6.326	8.699	2.761	19.479	7.807	0	6.944	2.139	4.196	5.273	4.425	5.559	4.496	2.123	0	1.693	7.034	6.536	3.698	3.906	21.582	18.786	10.284	3.123	4.851	4.845	1.793	0.868	9.991	2.846	17.448
EU_LNBA	7.033	3.798	4.513	5.711	3.764	4.684	25.715	2.784	3.326	5.098	6.138	8.334	2.986	2.005	1.697	2.8	3.791	3.147	4.42	4.102	3.884	13.158	6.255	6.944	0	4.024	3.42	8.077	4.423	3.89	4.061	3.337	6.126	4.082	2.945	4.356	3.341	3.231	24.446	11.412	12.667	5.753	5.674	3.503	4.759	5.907	11.724	8.489	18.915
EU_Med	0.103	0	3.079	4.996	1.822	0.571	20.263	0	0.12	0.813	3.927	3.545	1.798	0	1.025	1.021	0	0	1.801	4.516	0.961	12.66	1.847	2.139	4.024	0	1.722	0.678	0.843	3.312	0.911	0.051	0.225	2.14	1.141	1.998	1.697	0.189	18.203	12.325	6.056	0.065	2.44	1.529	0.936	0	6.907	0.29	12.086
EU_N	7.171	0.946	1.407	2.667	1.572	2.396	26.277	0.147	0	3.613	6.075	6.207	0.452	0	0.687	0.035	1.443	0.503	3.072	2.159	1.538	13.727	4.476	4.196	3.42	1.722	0	6.666	1.917	1.205	1.097	0.308	3.305	1.146	0.934	1.494	0.468	0.172	25.36	10.714	12.343	2.859	2.744	0.535	2.737	4.259	10.511	5.927	18.815
EU_Vik	8.167	2.32	8.91	11.422	6.433	5.284	23.597	2.544	4.353	0.987	3.496	5.183	8.1	0.614	4.486	5.206	1.617	0.591	5.791	11.086	3.295	20.525	5.364	5.273	8.077	0.678	6.666	0	4.652	9.631	7.025	4.202	1.743	5.203	7.459	5.427	4.455	4.452	21.724	20.747	8.65	3.443	4.003	6.254	2.452	0	10.449	2.12	15.743
GB_EBA	5.952	1.875	4.853	6.339	3.083	2.05	25.275	0.622	0.86	0.81	2.341	5.203	1.683	0	0.377	1.026	0	2.145	0	3.656	0.274	9.489	4.111	4.425	4.423	0.843	1.917	4.652	0	4.116	3.385	2.181	2.003	3.111	3.598	2.15	2.821	1.263	24.287	8.521	10.769	2.511	4.309	3.774	2.524	3.949	9.676	5.837	18.881
GB_N	9.391	2.607	0.255	2.738	0.976	6.224	26.069	1.278	0.679	4.192	5.391	8.852	1.592	1.823	1.558	0	5.164	1.092	4.947	0.821	2.488	14.527	7.363	5.559	3.89	3.312	1.205	9.631	4.116	0	2.662	0.165	4.511	0.019	1.693	2.008	0.089	2.116	25.325	11.043	15.037	6.272	2.011	0	2.656	7.612	12.107	8.411	21.466
GlobA	7.963	0.803	3.933	5.917	2.587	2.478	24.46	0.778	0.871	2.452	5.586	5.498	2.707	0.552	1.061	0.722	1.86	0.625	4.759	4.546	1.576	19.43	3.846	4.496	4.061	0.911	1.097	7.025	3.385	2.662	0	1.068	3.428	2.266	1.563	2.269	1.642	0.105	24.351	16.856	13.262	2.512	2.894	2.111	2.584	5.454	9.21	3.898	18.761
Hu_BA	6.694	0.377	1.441	4.521	0.084	4.231	24.744	0	0	0.491	2.477	5.249	1.291	0	0	0	1.167	0	1.374	1.998	0.833	16.406	3.896	2.123	3.337	0.051	0.308	4.202	2.181	0.165	1.068	0	0.266	0	0.86	2.315	1.023	0	23.141	13.676	11.776	2.447	1.287	0	0.474	2.552	10.581	2.143	19.243
Hu_CA	6.254	0.819	3.995	7.473	2.574	4.361	23.859	0.678	0	0.51	4.445	6.323	5.079	0.3	2.134	1.085	0	0	3.684	7.562	1.12	18.078	5.788	0	6.126	0.225	3.305	1.743	2.003	4.511	3.428	0.266	0	1.165	6.127	4.023	2.877	2.209	22.263	17.137	10.676	1.784	1.899	2.851	0.561	0.34	9.868	0.172	17.92
Hu_N	4.468	1.17	0.035	1.759	0.398	3.487	22.187	0.678	0	2.817	4.633	7.743	1.868	0.432	1.748	0	1.292	0	3.911	2.795	1.482	13.761	5.829	1.693	4.082	2.14	1.146	5.203	3.111	0.019	2.266	0	1.165	0	1.76	2.31	0	1.606	20.135	11.756	8.944	3.927	1.148	0	0.66	1.944	9.18	4.141	15.968
Ibe_BA	3.726	1.567	3.318	2.829	0.685	1.607	21.244	0	2.481	1.21	1.631	4.869	0	0.521	0.874	0.805	3.176	0.921	2.723	0.911	1.524	13.895	2.203	7.034	2.945	1.141	0.934	7.459	3.598	1.693	1.563	0.86	6.127	1.76	0	1.854	0.299	0.439	19.149	11.73	7.2	4.334	3.469	0	1.405	4.038	7.327	7.442	15.14
Ibe_CA	5.617	1.836	2.934	5.12	3.075	2.283	24.005	1.507	0.975	2.841	4.647	6.431	2.273	0	1.351	1.446	1.779	0.543	4.012	3.037	1.51	13.155	4.429	6.536	4.356	1.998	1.494	5.427	2.15	2.008	2.269	2.315	4.023	2.31	1.854	0	0	0.741	22.926	11.066	10.411	3.97	1.031	0.285	2.44	5.35	9.094	5.152	17.825
Ibe_N	2.953	0.824	0	1.088	1.205	1.298	20.715	0.608	0	2.607	3.97	7.212	1.332	0	1.401	0	0.772	0	4.133	2.004	0.858	12.99	4.532	3.698	3.341	1.697	0.468	4.455	2.821	0.089	1.642	1.023	2.877	0	0.299	0	0	0.413	18.258	11.622	5.904	4.001	0.025	0	0.711	2.345	7.232	4.144	14.645
Ice_M	4.679	0	2.269	4.537	1.379	0.014	23.368	0	0	1.184	4.123	4.368	0.4	0	0	0	0	0	2.342	3.697	0.376	15.02	2.107	3.906	3.231	0.189	0.172	4.452	1.263	2.116	0.105	0	2.209	1.606	0.439	0.741	0.413	0	22.324	13.411	9.87	0.874	1.962	0	1.414	2.487	7.803	2.768	17.164
IEA_LNBA	16.259	20.53	23.174	21.948	22.144	18.76	0	20.432	23.385	15.438	17.706	24.771	23.916	19.22	23.257	21.757	18.253	16.072	23.312	24.705	18.39	30.795	23.179	21.582	24.446	18.203	25.36	21.724	24.287	25.325	24.351	23.141	22.263	20.135	19.149	22.926	18.258	22.324	0	33.648	6.049	24.404	22.206	20.812	16.406	15.693	4.791	23.388	10.893
IGHG	19.748	15.411	14.313	12.728	11.583	15.472	33.791	10.828	12.767	10.379	6.743	15.529	8.038	15.823	9.154	9.592	16.037	17.518	5.516	6.307	9.695	1.192	14.771	18.786	11.412	12.325	10.714	20.747	8.521	11.043	16.856	13.676	17.137	11.756	11.73	11.066	11.622	13.411	33.648	0	23.573	17.117	13.854	12.648	13.131	21.684	21.038	24.919	31.083
Kar	0	8.096	11.881	9.993	11.081	4.745	9.008	8.403	10.985	4.419	5.294	13.637	11.155	6.974	10.91	10.315	3.496	5.205	10.813	14.062	5.971	21.81	10.082	10.284	12.667	6.056	12.343	8.65	10.769	15.037	13.262	11.776	10.676	8.944	7.2	10.411	5.904	9.87	6.049	23.573	0	11.194	9.136	8.319	4.831	1.377	0.263	9.863	6.353
Lang_CZ	4.228	0.375	5.285	7.113	3.239	1.432	25.017	0.613	1.608	2.382	6.92	4.96	3.452	0	2.224	2.868	0	0.459	4.737	7.779	1.89	18.065	3.519	3.123	5.753	0.065	2.859	3.443	2.511	6.272	2.512	2.447	1.784	3.927	4.334	3.97	4.001	0.874	24.404	17.117	11.194	0	4.977	4.423	2.238	0.259	9.179	2.579	16.845
Mdt_BA	6.913	2.039	2.285	5.843	3.213	4.493	24.013	2.15	0.922	2.747	5.942	7.944	3.999	1.062	2.975	1.434	2.753	0	6.015	4.932	2.727	15.996	5.886	4.851	5.674	2.44	2.744	4.003	4.309	2.011	2.894	1.287	1.899	1.148	3.469	1.031	0.025	1.962	22.206	13.854	9.136	4.977	0	0	2.127	3.496	10.501	1.918	16.771
Mdt_N	5.277	1.053	0.645	2.974	0.984	3.18	22.888	0.249	0.117	1.64	2.893	7.041	1.179	0.333	1.037	0	2.673	0	4.223	1.508	1.142	15.965	4.719	4.845	3.503	1.529	0.535	6.254	3.774	0	2.111	0	2.851	0	0	0.285	0	0	20.812	12.648	8.319	4.423	0	0	0.725	3.909	8.625	3.639	16.935
NE_CA	0	0.388	1.41	2.973	0.358	1.067	19.334	0.405	0.315	1.525	3.084	6.541	2.54	0	2.389	1.165	0	0	2.845	4.293	0.774	13.213	4.267	1.793	4.759	0.936	2.737	2.452	2.524	2.656	2.584	0.474	0.561	0.66	1.405	2.44	0.711	1.414	16.406	13.131	4.831	2.238	2.127	0.725	0	0	6.746	2.404	12.173
NE_IA	0	0	5.982	6.029	3.021	1.804	17.971	0	2.782	0	1.223	3.939	4.597	0	3.365	3.032	0	0	5.843	8.906	0.372	21.389	3.446	0.868	5.907	0	4.259	0	3.949	7.612	5.454	2.552	0.34	1.944	4.038	5.35	2.345	2.487	15.693	21.684	1.377	0.259	3.496	3.909	0	0	5.163	1.5	11.235
Nom_Med	4.083	6.886	9.753	10.014	9.728	4.969	6.021	7.745	9.207	5.653	9.71	12.166	9.867	5.247	9.396	9.067	5.213	4.644	11.058	12.681	6.488	19.7	9.566	9.991	11.724	6.907	10.511	10.449	9.676	12.107	9.21	10.581	9.868	9.18	7.327	9.094	7.232	7.803	4.791	21.038	0.263	9.179	10.501	8.625	6.746	5.163	0	10.186	5.705
Nur	7.135	1.485	7.853	11.264	5.631	5.796	24.505	2.979	2.804	0.623	5.847	6.816	8.283	0.806	4.413	4.228	1.016	0	8.156	11.327	3.166	25.608	5.008	2.846	8.489	0.29	5.927	2.12	5.837	8.411	3.898	2.143	0.172	4.141	7.442	5.152	4.144	2.768	23.388	24.919	9.863	2.579	1.918	3.639	2.404	1.5	10.186	0	18.304
Oku	12.022	14.333	19.594	18.047	17.034	14.373	12.832	14.608	18.766	11.245	13.612	17.767	18.194	14.958	17.406	17.125	15.023	13.354	19.373	21.044	13.894	29.53	16.317	17.448	18.915	12.086	18.815	15.743	18.881	21.466	18.761	19.243	17.92	15.968	15.14	17.825	14.645	17.164	10.893	31.083	6.353	16.845	16.771	16.935	12.173	11.235	5.705	18.304	0
Phoe	7.52	2.488	11.037	11.676	7.911	4.932	23.694	3.537	6.535	3.203	6.529	5.255	9.071	1.99	5.747	7.22	3.415	1.916	10.827	12.986	4.318	26.629	5.265	6.856	9.31	0.934	7.129	0	7.547	11.486	5.847	6.649	5.244	6.945	7.621	6.371	5.62	4.282	22.808	26.21	9.468	3.211	5.468	7.523	3.66	0	9.777	2.192	15.289
Pol_IA	0	4.536	7.835	9.575	5.817	3.36	21.941	3.994	4.439	4.506	4.828	4.937	5.607	0.943	5.784	5.403	1.874	0.369	2.05	7.044	4.671	12.543	2.911	7.111	8.289	4.524	6.806	3.246	5.107	7.409	3.977	1.953	4.54	6.879	2.003	5.721	5.486	3.1	18.146	13.206	7.386	5.488	6.959	3.822	4.912	1.575	10.54	2.827	13.126
Pun	1.01	0	3.969	5.16	2.197	0.685	19.778	0	0.872	0	2.036	3.775	1.708	0	0.949	0.883	0	0	3.455	4.5	0.605	16.686	1.34	3.78	3.823	0	1.487	2.581	2.389	3.318	0.305	0.233	1.904	1.565	0	0.761	0	0	17.719	15.899	5.128	1.159	1.06	0.393	0.385	0.138	5.824	0.718	13.145
Saka	3.631	5.515	9.784	8.929	7.889	4.329	6.187	5.461	7.825	2.884	5.714	9.68	8.209	4.533	7.158	7.173	4.085	3.958	7.542	10.855	4.452	17.986	7.621	8.283	9.747	4.558	8.704	9.091	7.395	11.078	7.994	8.653	8.15	7.661	5.424	8.496	6.476	6.709	4.872	19.502	0.117	7.667	9.752	8.106	5.031	3.425	0	9.522	6.543
Sarm	0	5.921	10.165	7.771	5.57	5.429	18.52	3.848	8.159	0	0	8.766	5.084	5.749	5.977	5.984	4.478	6.48	4.457	7.407	2.27	9.85	5.054	9.653	8.009	3.887	8.066	9.392	5.465	9.859	9.524	7.437	8.746	6.336	3.769	7.21	5.188	7.135	15.962	11.483	0.666	8.406	8.528	6.517	3.177	2.567	6.163	11.097	12.418
Scy_EU	9.851	11.667	14.627	14.612	12.951	9.873	23.354	10.697	12.427	8.918	9.322	15.054	12.487	9.103	10.396	11.647	8.348	10.732	9.397	13.739	9.834	17.001	12.601	12.197	9.101	10.374	14.054	12.832	11.236	15.182	13.359	12.341	12.573	12.745	10.822	12.833	11.298	11.579	20.579	18.507	10.731	14.027	14.206	12.126	10.382	10.201	12.436	14.302	18.597
Scy_S	9.584	10.482	13.442	13.83	12.331	9.636	5.084	10.085	12.046	7.903	11.139	14.074	12.82	9.038	12.602	11.716	8.757	6.064	12.266	14.726	10.085	20.92	12.664	12.409	14.475	9.214	13.957	10.97	13.292	14.766	12.047	11.807	11.785	11.732	9.659	13.399	10.601	11.346	2.938	23.098	6.006	12.928	13.341	11.645	9.431	7.184	3.304	12.622	9.071
Sib_BA	12.207	18.119	21.375	19.731	19.487	16.27	1.46	18.056	21.265	13.233	15.268	22.775	21.497	16.457	21.332	19.633	15.87	13.516	20.861	22.735	16.578	29.193	20.397	19.482	22.353	15.963	23.438	18.958	22.349	23.213	21.529	20.244	19.969	18.122	16.652	20.858	16.328	19.984	1.285	32.376	5.616	21.861	20.209	18.234	14.154	11.993	4.661	20.224	8.944
Sib_IA	26.631	34.512	37.97	35.033	35.119	34.522	6.784	33.935	38.508	24.586	25.642	38.264	39.201	35.899	36.721	35.227	33.533	32.578	38.534	38.798	29.743	47.468	36.156	33.798	37.222	29.832	39.617	38.063	39.519	39.748	40.416	37.417	36.558	31.824	32.964	36.835	30.181	36.855	4.963	49.495	13.074	38.487	34.269	33.993	26.334	30.221	14.837	37.293	26.357
Sib_N	16.812	18.993	21.516	20.297	20.787	18.01	0.94	19.359	22.066	15.049	18.263	23.491	22.368	18.546	21.482	20.653	17.919	16.586	23.596	23.868	17.264	30.996	22.431	20.352	22.856	17.133	23.234	22.709	22.724	24.178	22.896	22.816	21.755	19.187	19.294	21.804	18.162	21.088	0.787	33.045	6.978	21.905	21.851	20.605	15.925	16.493	2.605	23.427	8.833
Sint	7.605	10.732	11.465	10.408	9.133	6.832	17.748	9.511	11.818	6.982	8.38	15.108	9.719	9.699	10.786	10.058	9.015	8.497	11.997	13.073	6.621	15.618	10.725	12.82	13.002	9.433	12.477	14.535	11.566	12.926	14.317	12.209	12.762	8.962	7.015	10.7	7.096	10.525	14.62	19.5	7.411	13.692	11.463	9.219	7.206	9.627	6.929	15.339	16.993
Sru	0.888	0.654	2.957	5.068	1.948	0	20.126	0.017	0	0.148	1.616	4.277	1.062	0	0.496	0.481	0	0	0	3.361	0.052	8.229	1.674	3.605	3.653	0.375	1.685	0.577	0	2.845	1.176	0	0.815	1.782	0.185	0.532	0.331	0	16.657	8.442	4.236	1.71	1.786	0.339	0.972	0	6.74	1.81	12.337
Thr_BA	4.837	0	1.3	3.017	1.007	0.954	22.178	0	0	0.858	3.532	4.508	0.967	0	0.287	0	0	0	3.582	4.301	0.136	16.212	3.317	1.382	3.477	0	0.111	2.016	1.546	2.077	1.075	0	0.226	0.059	1.521	1.266	0	0	20.754	14.354	7.44	0.602	0.883	0.046	0.006	0	7.643	2.084	15.157
Tib	0	3.444	6.372	5.722	3.791	2.322	11.011	2.15	5.413	0.908	1.705	7.282	4.266	2.078	4.904	4.285	0.121	0.326	4.547	6.815	1.696	12.837	5.744	5.587	6.917	2.014	6.437	4.489	4.827	7.981	7.596	4.91	4.629	3.756	2.714	5.876	2.66	4.767	7.685	15.161	0	5.333	6.296	4.029	0.823	0	1.388	7.478	7.086
Tien_IA	3.453	7.106	9.722	9.446	8.937	5.696	5.511	7.084	9.169	5.09	7.894	11.928	8.94	5.534	8.855	8.247	5.721	4.672	9.673	11.305	6.311	18.265	9.497	10.061	10.979	6.653	10.086	10.858	9.375	11.419	9.348	9.786	9.799	8.44	6.456	9.267	7.05	7.87	4.318	19.569	0.496	9.502	10.322	7.875	6.43	5.62	0	10.886	6.252
TSHun	15.906	14.004	15.499	14.068	10.838	13.499	33.028	9.716	12.788	8.367	7.048	12.643	7.761	13.862	8.622	10.162	13.753	16.975	6.077	9.483	8.311	0.594	11.977	17.285	11.71	10.395	11.185	18.155	7.515	12.905	16.296	13.901	15.425	12.28	12.252	11.314	12.133	12.226	33.192	3.479	22.933	14.255	14.214	14.446	12.157	18.699	19.767	22.2	29.532
Ukr_N	6.567	0.222	2.472	4.625	3.236	0.338	21.691	1.343	1.178	1.799	5.014	6.186	3.573	0	1.976	2.12	1.559	0.867	7.682	7.314	0.758	18.995	4.157	4.395	5.252	0.842	1.979	4.071	3.645	4.584	3.277	3.791	3.315	1.697	3.808	0.962	0	0.439	21.138	18.008	8.044	2.491	1.099	1.444	1.343	3.346	6.462	3.753	16.51
Umbri	0	1.743	3.97	2.535	1.592	0.068	19.913	0.141	2.249	0.821	0.224	6.172	0	0.566	1.11	0.471	0	0.393	0.386	2.139	0	8.593	3.574	4.38	3.601	1.149	2.534	6.027	0.636	3.632	3.69	2.057	3.795	1.96	0.164	2.99	1.019	1.657	16.463	8.414	2.991	3.747	5.006	1.583	0.576	0	6.183	7.163	13.371
Une	32.319	26.381	28.647	25.118	23.728	28.095	38.233	22.439	25.952	16.794	12.097	24.293	22.322	30.654	20.245	22.505	26.934	32.714	17.46	18.473	18.358	12.323	25.012	28.108	21.846	20.243	22.987	31.532	19.001	25.289	30.708	28.239	27.619	22.174	26.497	21.295	22.264	26.833	38.912	12.656	31.453	27.454	23.537	26.548	20.739	33.705	28.131	35.85	39.016
WHG	1.473	2.75	6.467	7.756	2.789	3.52	23.506	1.468	2.877	1.304	2.2	6.21	3.754	1.38	2.395	2.258	0.651	2.119	0.681	6.297	0.782	8.978	4.854	4.547	6.037	2.198	4.99	4.132	0.896	6.111	5.371	3.08	1.741	4.255	5.28	4.907	4.471	3.308	21.155	10.01	9.707	3.907	5.925	5.013	2.508	2.004	9.693	6.103	16.865
YamAf	4.999	4.854	7.819	10.279	7.276	5.279	11.287	5.929	5.814	4.357	9.054	10.303	8.957	2.478	7.401	6.857	2.722	1.63	8.359	11.516	5.316	18.235	8.714	5.848	10.418	4.876	8.982	6.235	6.86	9.848	7.745	6.933	4.608	6.856	7.591	7.603	6.692	6.436	9.502	19.588	5.006	6.216	8.003	7.564	4.726	3.061	2.818	5.767	11.063
Xio_L	4.999	4.854	7.819	10.279	7.276	5.279	11.287	5.929	5.814	4.357	9.054	10.303	8.957	2.478	7.401	6.857	2.722	1.63	8.359	11.516	5.316	18.235	8.714	5.848	10.418	4.876	8.982	6.235	6.86	9.848	7.745	6.933	4.608	6.856	7.591	7.603	6.692	6.436	9.502	19.588	5.006	6.216	8.003	7.564	4.726	3.061	2.818	5.767	11.063
ConqE	5.664	5.213	7.836	8.39	7.177	5.319	17.601	5.243	6.37	5.292	6.093	4.025	7.165	3.593	7.239	6.965	3.824	2.72	8.021	10.244	6.096	15.525	5.773	7.214	9.482	4.84	7.846	3.506	7.052	9.528	8.215	6.659	6.192	6.604	5.703	7.73	5.97	6.524	15.329	16.394	5.445	6.687	7.688	7.022	5.225	0.85	7.662	7.692	11.255
ConqC	3.013	1.036	4.669	5.666	3.16	1.087	18.844	0.608	1.9	2.112	4.594	3.355	2.062	0	2.212	2.606	0	0	2.691	5.398	2.388	11.772	2.718	4.65	4.985	0.865	2.555	0.636	2.073	4.988	2.477	2.121	2.584	3.688	1.198	3.137	2.783	1.361	16.675	11.528	5.323	1.718	4.044	2.915	2.588	0	6.612	3.453	10.764
Hu_Med	4.453	0.004	4.692	6.719	2.836	0.671	23.528	0	0.63	1.171	4.367	3.309	1.847	0	0.655	1.597	0	0	2.56	5.533	1.192	14.877	1.644	4.424	4.496	0	1.613	1.407	1.048	4.574	1.154	1.213	1.875	3.255	1.557	1.379	2.098	0	22.684	14.269	9.66	0.508	2.918	2.423	2.241	1.395	8.179	2.03	15.297
Eucledian distances of the test populations
	Aln	An_BA	An_CA	An_N	Ar_CBA	Ar_IA	Baik_N	Balk_CA	Balk_N	Balt_BA	Balt_IA	Balt_Med	BellB_CZ	BellB_Fr	BellB_G	BellB_GB	BellB_Hu	BellB_Md	BellB_Pol	BellB_Sp	CWC	EHG	EU_IA	EU_LBK	EU_LNBA	EU_Med	EU_N	EU_Vik	GB_EBA	GB_N	GlobA	Hu_BA	Hu_CA	Hu_N	Ibe_BA	Ibe_CA	Ibe_N	Ice_M	IEA_LNBA	IGHG	Kar	Lang_CZ	Mdt_BA	Mdt_N	NE_CA	NE_IA	Nom_Med	Nur	Oku
Aln	0	47.277	53.968	53.92	48.246	48.31	61.971	48.774	47.671	46.557	50.826	45.649	47.831	52.991	45.413	46.663	50.975	52.264	57.394	56.219	46.233	60.359	47.495	52.45	46.6	43.867	46.429	48.31	47.336	49.535	52.936	51.205	50.586	49.192	54.156	50.99	49.565	46.789	51.427	58.685	58.323	63.313	48.834	51.003	52.307	54.083	50.356	52.294	81.829
An_BA	47.277	0	23.14	25.589	18.518	30.525	50.686	22.106	15.745	25.889	32.97	25.735	20.362	30.481	21.859	21.912	30.795	24.483	37.145	32.451	24.685	51.575	19.905	26.231	18.317	19.625	18.398	29.547	30.639	22.774	26.092	25.709	21.116	16.269	35.32	27.457	21.385	23.07	35.762	44.949	45.473	51.804	19.946	25.934	26.241	26.588	30.14	30.939	66.046
An_CA	53.968	23.14	0	21.626	27.113	42.239	57.199	29.198	26.112	38.632	39.797	37.935	29.474	43.102	32.862	28.828	39.394	20.785	46.607	30.944	34.771	57.988	36.486	35.311	25.729	29.084	27.135	42.252	39.122	16.353	34.612	29.976	33.772	23.773	36.866	30.934	20.726	30.031	45.087	51.997	53.226	58.068	23.471	31.298	34.071	38.186	42.132	38.027	77.668
An_N	53.92	25.589	21.626	0	27.565	43.353	57.624	33.446	25.402	38.913	40.117	37.469	29.931	42.103	34.292	30.476	42.993	27.749	45.402	31.352	37.208	57.932	36.011	28.5	26.694	30.542	25.281	41.804	40.107	25.052	35.989	31.861	33.555	21.809	38.844	35.125	26.242	33.42	44.8	51.882	53.682	58.222	28.848	35.157	33.213	32.178	42.797	40.246	77.704
Ar_CBA	48.246	18.518	27.113	27.565	0	32.571	51.591	25.22	20.15	26.778	31.75	26.348	19.444	33.865	24.613	25.646	34.233	26.747	39.312	31.8	27.486	50.898	24.074	31.08	20.373	21.575	22.201	32.126	31.242	25.36	31.426	26.955	26.874	20.774	34.883	30.152	24.174	24.705	36.267	45.318	47.147	53.195	22.83	27.532	27.283	27.005	33.662	32.875	72.254
Ar_IA	48.31	30.525	42.239	43.353	32.571	0	53.399	34.838	32.772	30	36.069	31.867	32.667	38.554	29.82	32.758	35.217	39.925	41.323	45.2	31.154	48.639	28.87	38.85	30.546	29.449	32.166	32.008	34.304	39.059	35.792	37.033	34.056	35.138	42.93	39.694	36.533	32.347	39.755	44.014	45.205	54.951	37.179	40.154	39.759	40.729	37.392	41.782	75.545
Baik_N	61.971	50.686	57.199	57.624	51.591	53.399	0	51.179	50.983	49.165	54.145	50.042	50.281	55.212	49.61	50.186	53.28	54.515	59.451	58.318	49.424	64.588	51.136	54.694	49.839	48.459	49.968	53.399	51.725	53.946	55.16	50.788	52.909	51.578	56.331	53.295	51.933	50.624	46.487	60.699	53.303	65.183	51.76	53.307	54.556	56.262	35.888	54.544	83.285
Balk_CA	48.774	22.106	29.198	33.446	25.22	34.838	51.179	0	22.179	26.308	32.497	24.739	21.193	33.622	23.127	23.48	24.861	28.314	40.05	33.044	22.989	48.126	24.454	28.981	21.83	18.835	20.413	33.125	29.063	24.809	30.216	29.432	24.066	21.876	36.975	27.264	21.156	24.418	37.037	43.402	46.696	48.486	20.874	27.798	33.697	33.692	33.332	31.052	72.954
Balk_N	47.671	15.745	26.112	25.402	20.15	32.772	50.983	22.179	0	22.943	28.706	23.791	19.836	26.944	18.033	18.053	29.843	25.439	30.765	30.938	22.616	45.999	19.386	22.637	17.28	17.729	17.227	25.849	26.682	21.499	25.222	23.13	18.916	13.699	35.745	26.652	21.418	22.881	35.502	39.551	41.866	48.13	19.707	26.548	27.539	25.999	32.188	30.108	72.896
Balt_BA	46.557	25.889	38.632	38.913	26.778	30	49.165	26.308	22.943	0	23.601	19.149	22.03	28.643	17.659	19.685	26.255	33.703	28.85	37.62	19.691	36.119	19.702	29.829	21.458	18.602	23.717	23.702	18.22	30.828	29.344	23.242	25.241	26.849	33.102	30.508	29.637	23.195	33.361	31.753	37.157	49.172	28	32.409	33.185	34.603	31.381	31.529	70.818
Balt_IA	50.826	32.97	39.797	40.117	31.75	36.069	54.145	32.497	28.706	23.601	0	22.793	24.63	38.249	22.091	26.277	28.611	37.218	25.95	30.022	23.928	30.804	29.276	40.16	22.596	25.073	26.898	31.596	17.713	29.5	38.85	31.123	33.911	32.646	39.334	30.973	30.888	28.852	38.48	22.909	36.503	53.372	30.766	34.162	38.726	41.094	39.233	40.074	74.911
Balt_Med	45.649	25.735	37.935	37.469	26.348	31.867	50.042	24.739	23.791	19.149	22.793	0	19.674	29.519	16.486	22.396	21.556	33.019	31.269	32.893	20.632	39.613	18.531	31.714	20.958	16.638	20.616	28.834	19.997	29.534	31.561	27.887	26.258	27.534	35.329	27.245	26.239	22.7	33.354	33.441	39.824	48.974	24.289	27.995	34.906	35.867	30.691	29.874	70.872
BellB_CZ	47.831	20.362	29.474	29.931	19.444	32.667	50.281	21.193	19.836	22.03	24.63	19.674	0	33.054	18.696	20.399	27.689	26.09	32.411	26.92	21.142	40.665	20.343	31.201	15.707	16.992	18.313	31.842	22.919	22.474	31.291	26.8	26.919	22.763	33.192	25.701	20.503	20.386	34.584	35.913	39.817	50.068	20.386	25.322	31.148	32.643	31.951	30.937	67.635
BellB_Fr	52.991	30.481	43.102	42.103	33.865	38.554	55.212	33.622	26.944	28.643	38.249	29.519	33.054	0	26.65	29.076	34.162	38.191	35.811	42.813	31.508	49.477	25.905	31.256	30.31	27.148	30.333	26.651	32.556	37.258	33.856	32.662	26.483	31.119	46.269	34.729	33.856	32.417	41.11	41.994	46.153	56.714	32.701	36.446	38.884	37.59	36.848	31.317	74.94
BellB_G	45.413	21.859	32.862	34.292	24.613	29.82	49.61	23.127	18.033	17.659	22.091	16.486	18.696	26.65	0	14.758	21.742	27.995	28.837	30.509	15.943	38.695	20.671	28.523	17.762	12.85	17.773	24.355	18.047	23.704	29.093	24.329	23.383	22.65	34.486	22.202	22.635	18.426	32.887	32.533	36.126	51.055	19.205	23.634	32.824	35.312	30.349	24.996	70.914
BellB_GB	46.663	21.912	28.828	30.476	25.646	32.758	50.186	23.48	18.053	19.685	26.277	22.396	20.399	29.076	14.758	0	23.777	24.122	31.41	31.647	19.298	41.397	23.098	25.074	16.873	14.582	18.841	27.109	21.551	20.098	29.269	22.927	23.889	19.326	34.786	25.814	20.747	20.929	34.451	36.136	39.339	49.559	20.38	26.288	33.073	33.933	32.447	26.896	70.506
BellB_Hu	50.975	30.795	39.394	42.993	34.233	35.217	53.28	24.861	29.843	26.255	28.611	21.556	27.689	34.162	21.742	23.777	0	33	36.165	35.909	26.04	44.391	27.144	31.996	26.428	21.122	24.809	33.424	24.769	31.062	35.905	32.499	28.081	30.639	40.501	29.188	27.418	28.081	38.243	37.269	43.217	52.71	25.036	30.963	41.646	41.516	36.33	27.504	73.312
BellB_Md	52.264	24.483	20.785	27.749	26.747	39.925	54.515	28.314	25.439	33.703	37.218	33.019	26.09	38.191	27.995	24.122	33	0	43.679	30.289	31.954	55.342	33.527	30.37	23.81	23.394	24.698	38.998	35.054	20.871	34.129	26.131	31.858	23.953	35.733	30.161	22.594	25.898	41.095	49.12	50.33	54.791	20.422	26.575	35.25	38.149	39.217	27.246	75.064
BellB_Pol	57.394	37.145	46.607	45.402	39.312	41.323	59.451	40.05	30.765	28.85	25.95	31.269	32.411	35.811	28.837	31.41	36.165	43.679	0	42.495	33.931	28.829	28.503	39.205	32.583	33.051	36.327	32.008	27.965	39.002	41.742	33.775	32.609	38.869	48.21	41.51	41.852	35.75	44.592	23.853	35.349	56.806	39.408	43.033	43.945	43.887	43.962	43.993	72.673
BellB_Sp	56.219	32.451	30.944	31.352	31.8	45.2	58.318	33.044	30.938	37.62	30.022	32.893	26.92	42.813	30.509	31.647	35.909	30.289	42.495	0	33.694	52.73	37.06	40.219	25.576	29.601	24.68	43.039	32.574	22.909	36.832	35.205	37.034	29.804	36.485	25.831	24.839	33.01	45.758	43.297	53.133	59.742	24.531	30.43	40.202	42.593	44.253	38.935	76.995
CWC	46.233	24.685	34.771	37.208	27.486	31.154	49.424	22.989	22.616	19.691	23.928	20.632	21.142	31.508	15.943	19.298	26.04	31.954	33.931	33.694	0	40.271	24.386	32.517	19.379	18.148	20.213	27.385	17.159	26.52	31.907	27.621	28.182	25.23	35.348	24.595	24.28	21.906	33.511	34.312	37.342	48.872	23.997	29.243	34.203	37.386	30.742	31.223	70.987
EHG	60.359	51.575	57.988	57.932	50.898	48.639	64.588	48.126	45.999	36.119	30.804	39.613	40.665	49.477	38.695	41.397	44.391	55.342	28.829	52.73	40.271	0	41.552	53.944	42.324	43.143	47.32	43.334	33.665	49.244	54.518	46.234	48.112	51.273	55.266	50.331	50.113	44.88	51.494	20.772	37.83	65.876	50.923	52.708	55.382	57.063	53.543	55.37	83.828
EU_IA	47.495	19.905	36.486	36.011	24.074	28.87	51.136	24.454	19.386	19.702	29.276	18.531	20.343	25.905	20.671	23.098	27.144	33.527	28.503	37.06	24.386	41.552	0	27.843	21.186	20.071	21.71	25.44	25.315	31.407	28.138	28.379	17.982	24.451	38.616	31.221	28.815	25.919	35.596	36.359	41.191	52.107	26.437	31	31.738	29.339	30.403	32.923	67.125
EU_LBK	52.45	26.231	35.311	28.5	31.08	38.85	54.694	28.981	22.637	29.829	40.16	31.714	31.201	31.256	28.523	25.074	31.996	30.37	39.205	40.219	32.517	53.944	27.843	0	29.005	25.187	23.537	32.116	35.969	33.955	30.539	27.114	20.959	20.807	42.266	35.809	31.913	32.204	40.379	48.625	49.42	52.81	28.702	36.856	34.871	30.516	38.02	28.847	76.032
EU_LNBA	46.6	18.317	25.729	26.694	20.373	30.546	49.839	21.83	17.28	21.458	22.596	20.958	15.707	30.31	17.762	16.873	26.428	23.81	32.583	25.576	19.379	42.324	21.186	29.005	0	15.498	13.484	27.287	21.638	17.88	27.469	23.177	23.842	17.582	29.026	22.294	16.971	20.812	34.507	35.782	40.466	49.666	19.744	26.044	28.599	29.741	31.71	30.608	71.88
EU_Med	43.867	19.625	29.084	30.542	21.575	29.449	48.459	18.835	17.729	18.602	25.073	16.638	16.992	27.148	12.85	14.582	21.122	23.394	33.051	29.601	18.148	43.143	20.071	25.187	15.498	0	14.369	25.275	19.859	21.473	28.045	21.217	22.49	20.159	32.629	22.622	18.981	16.311	31.13	37.144	39.851	48.642	16.505	22.728	30.695	33.164	29.248	21.799	70.482
EU_N	46.429	18.398	27.135	25.281	22.201	32.166	49.968	20.413	17.227	23.717	26.898	20.616	18.313	30.333	17.773	18.841	24.809	24.698	36.327	24.68	20.213	47.32	21.71	23.537	13.484	14.369	0	28.725	22.99	20.342	26.794	25.103	21.803	15.395	31.45	18.697	17.512	20.531	34.81	39.367	44.62	50.207	15.164	23.565	29.686	29.776	30.696	26.574	72.05
EU_Vik	48.31	29.547	42.252	41.804	32.126	32.008	53.399	33.125	25.849	23.702	31.596	28.834	31.842	26.651	24.355	27.109	33.424	38.998	32.008	43.039	27.385	43.334	25.44	32.116	27.287	25.275	28.725	0	26.976	36.109	33.883	30.242	26.618	30.071	41.739	30.844	35.298	28.287	38.479	38.892	40.917	54.951	32.772	37.276	36.105	35.257	36.386	32.685	75.545
GB_EBA	47.336	30.639	39.122	40.107	31.242	34.304	51.725	29.063	26.682	18.22	17.713	19.997	22.919	32.556	18.047	21.551	24.769	35.054	27.965	32.574	17.159	33.665	25.315	35.969	21.638	19.859	22.99	26.976	0	28.51	35.554	29.739	30.321	30.882	36.166	26.389	28.179	24.127	35.875	26.774	35.574	51.738	26.583	29.855	38.895	41.37	34.85	32.415	72.786
GB_N	49.535	22.774	16.353	25.052	25.36	39.059	53.946	24.809	21.499	30.828	29.5	29.534	22.474	37.258	23.704	20.098	31.062	20.871	39.002	22.909	26.52	49.244	31.407	33.955	17.88	21.473	20.342	36.109	28.51	0	31.93	26.973	30.421	20.939	33.34	22.779	14.988	22.533	40.375	42.481	46.73	52.429	17.448	25.559	34.655	36.698	37.839	32.9	74.786
GlobA	52.936	26.092	34.612	35.989	31.426	35.792	55.16	30.216	25.222	29.344	38.85	31.561	31.291	33.856	29.093	29.269	35.905	34.129	41.742	36.832	31.907	54.518	28.138	30.539	27.469	28.045	26.794	33.883	35.554	31.93	0	29.01	25.967	24.062	35.271	32.704	29.197	33.779	42.667	48.138	51.028	56.663	29.188	36.635	35.313	34.514	37.805	37.317	76.8
Hu_BA	51.205	25.709	29.976	31.861	26.955	37.033	50.788	29.432	23.13	23.242	31.123	27.887	26.8	32.662	24.329	22.927	32.499	26.131	33.775	35.205	27.621	46.234	28.379	27.114	23.177	21.217	25.103	30.242	29.739	26.973	29.01	0	27.109	24.427	32.089	33.023	29.493	26.793	38.151	39.996	43.102	55.05	26.819	35.061	34.139	36.216	35.692	30.948	75.617
Hu_CA	50.586	21.116	33.772	33.555	26.874	34.056	52.909	24.066	18.916	25.241	33.911	26.258	26.919	26.483	23.383	23.889	28.081	31.858	32.609	37.034	28.182	48.112	17.982	20.959	23.842	22.49	21.803	26.618	30.321	30.421	25.967	27.109	0	19.408	40.613	31.37	28.986	29.452	38.507	41.664	44.785	54.474	24.356	32.046	30.807	26.176	34.255	32.281	74.488
Hu_N	49.192	16.269	23.773	21.809	20.774	35.138	51.578	21.876	13.699	26.849	32.646	27.534	22.763	31.119	22.65	19.326	30.639	23.953	38.869	29.804	25.23	51.273	24.451	20.807	17.582	20.159	15.395	30.071	30.882	20.939	24.062	24.427	19.408	0	34.656	26.43	19.382	26.868	37.121	44.618	47.133	52.833	18.34	27.628	27.794	22.625	33.941	31.032	74.269
Ibe_BA	54.156	35.32	36.866	38.844	34.883	42.93	56.331	36.975	35.745	33.102	39.334	35.329	33.192	46.269	34.486	34.786	40.501	35.733	48.21	36.485	35.348	55.266	38.616	42.266	29.026	32.629	31.45	41.739	36.166	33.34	35.271	32.089	40.613	34.656	0	33.315	32.491	34.913	44.13	49.714	52.292	56.16	33.589	37.55	40.127	43.935	43.226	40.371	77.646
Ibe_CA	50.99	27.457	30.934	35.125	30.152	39.694	53.295	27.264	26.652	30.508	30.973	27.245	25.701	34.729	22.202	25.814	29.188	30.161	41.51	25.831	24.595	50.331	31.221	35.809	22.294	22.622	18.697	30.844	26.389	22.779	32.704	33.023	31.37	26.43	33.315	0	19.731	22.885	39.575	42.418	48.217	54.246	17.033	23.723	35.161	40.438	35.871	27.23	73.598
Ibe_N	49.565	21.385	20.726	26.242	24.174	36.533	51.933	21.156	21.418	29.637	30.888	26.239	20.503	33.856	22.635	20.747	27.418	22.594	41.852	24.839	24.28	50.113	28.815	31.913	16.971	18.981	17.512	35.298	28.179	14.988	29.197	29.493	28.986	19.382	32.491	19.731	0	23.685	37.898	43.698	47.521	52.752	14.969	22.31	31.885	35.744	34.632	29.751	72.954
Ice_M	46.789	23.07	30.031	33.42	24.705	32.347	50.624	24.418	22.881	23.195	28.852	22.7	20.386	32.417	18.426	20.929	28.081	25.898	35.75	33.01	21.906	44.88	25.919	32.204	20.812	16.311	20.531	28.287	24.127	22.533	33.779	26.793	29.452	26.868	34.913	22.885	23.685	0	35.143	38.548	42.061	48.476	21.186	23.271	34.909	36.255	32.31	26.204	71.405
IEA_LNBA	51.427	35.762	45.087	44.8	36.267	39.755	46.487	37.037	35.502	33.361	38.48	33.354	34.584	41.11	32.887	34.451	38.243	41.095	44.592	45.758	33.511	51.494	35.596	40.379	34.507	31.13	34.81	38.479	35.875	40.375	42.667	38.151	38.507	37.121	44.13	39.575	37.898	35.143	0	46.894	41.713	55.256	37.126	38.941	41.223	42.981	28.6	39.971	73.118
IGHG	58.685	44.949	51.997	51.882	45.318	44.014	60.699	43.402	39.551	31.753	22.909	33.441	35.913	41.994	32.533	36.136	37.269	49.12	23.853	43.297	34.312	20.772	36.359	48.625	35.782	37.144	39.367	38.892	26.774	42.481	48.138	39.996	41.664	44.618	49.714	42.418	43.698	38.548	46.894	0	36.17	62.068	43.08	45.351	49.892	51.164	48.145	49.41	80.101
Kar	58.323	45.473	53.226	53.682	47.147	45.205	53.303	46.696	41.866	37.157	36.503	39.824	39.817	46.153	36.126	39.339	43.217	50.33	35.349	53.133	37.342	37.83	41.191	49.42	40.466	39.851	44.62	40.917	35.574	46.73	51.028	43.102	44.785	47.133	52.292	48.217	47.521	42.061	41.713	36.17	0	61.726	46.95	49.019	50.375	52.217	43.085	49.006	80.608
Lang_CZ	63.313	51.804	58.068	58.222	53.195	54.951	65.183	48.486	48.13	49.172	53.372	48.974	50.068	56.714	51.055	49.559	52.71	54.791	56.806	59.742	48.872	65.876	52.107	52.81	49.666	48.642	50.207	54.951	51.738	52.429	56.663	55.05	54.474	52.833	56.16	54.246	52.752	48.476	55.256	62.068	61.726	0	53.07	54.861	55.15	57.736	54.26	53.987	84.288
Mdt_BA	48.834	19.946	23.471	28.848	22.83	37.179	51.76	20.874	19.707	28	30.766	24.289	20.386	32.701	19.205	20.38	25.036	20.422	39.408	24.531	23.997	50.923	26.437	28.702	19.744	16.505	15.164	32.772	26.583	17.448	29.188	26.819	24.356	18.34	33.589	17.033	14.969	21.186	37.126	43.08	46.95	53.07	0	16.054	32.302	34.36	33.492	22.933	71.976
Mdt_N	51.003	25.934	31.298	35.157	27.532	40.154	53.307	27.798	26.548	32.409	34.162	27.995	25.322	36.446	23.634	26.288	30.963	26.575	43.033	30.43	29.243	52.708	31	36.856	26.044	22.728	23.565	37.276	29.855	25.559	36.635	35.061	32.046	27.628	37.55	23.723	22.31	23.271	38.941	45.351	49.019	54.861	16.054	0	38.079	38.022	35.768	27.79	71.563
NE_CA	52.307	26.241	34.071	33.213	27.283	39.759	54.556	33.697	27.539	33.185	38.726	34.906	31.148	38.884	32.824	33.073	41.646	35.25	43.945	40.202	34.203	55.382	31.738	34.871	28.599	30.695	29.686	36.105	38.895	34.655	35.313	34.139	30.807	27.794	40.127	35.161	31.885	34.909	41.223	49.892	50.375	55.15	32.302	38.079	0	31.321	39.076	41.83	76.368
NE_IA	54.083	26.588	38.186	32.178	27.005	40.729	56.262	33.692	25.999	34.603	41.094	35.867	32.643	37.59	35.312	33.933	41.516	38.149	43.887	42.593	37.386	57.063	29.339	30.516	29.741	33.164	29.776	35.257	41.37	36.698	34.514	36.216	26.176	22.625	43.935	40.438	35.744	36.255	42.981	51.164	52.217	57.736	34.36	38.022	31.321	0	40.243	44.259	77.595
Nom_Med	50.356	30.14	42.132	42.797	33.662	37.392	35.888	33.332	32.188	31.381	39.233	30.691	31.951	36.848	30.349	32.447	36.33	39.217	43.962	44.253	30.742	53.543	30.403	38.02	31.71	29.248	30.696	36.386	34.85	37.839	37.805	35.692	34.255	33.941	43.226	35.871	34.632	32.31	28.6	48.145	43.085	54.26	33.492	35.768	39.076	40.243	0	37.445	68.315
Nur	52.294	30.939	38.027	40.246	32.875	41.782	54.544	31.052	30.108	31.529	40.074	29.874	30.937	31.317	24.996	26.896	27.504	27.246	43.993	38.935	31.223	55.37	32.923	28.847	30.608	21.799	26.574	32.685	32.415	32.9	37.317	30.948	32.281	31.032	40.371	27.23	29.751	26.204	39.971	49.41	49.006	53.987	22.933	27.79	41.83	44.259	37.445	0	73.142
Oku	81.829	66.046	77.668	77.704	72.254	75.545	83.285	72.954	72.896	70.818	74.911	70.872	67.635	74.94	70.914	70.506	73.312	75.064	72.673	76.995	70.987	83.828	67.125	76.032	71.88	70.482	72.05	75.545	72.786	74.786	76.8	75.617	74.488	74.269	77.646	73.598	72.954	71.405	73.118	80.101	80.608	84.288	71.976	71.563	76.368	77.595	68.315	73.142	0
Phoe	47.712	27.806	38.992	40.249	33.386	37.21	52.654	29.618	27.219	26.519	39.509	29.519	33.159	26.708	26.836	27.971	34.473	35.393	42.782	43.089	29.236	53.509	27.557	30.985	28.922	25.255	26.307	24.35	32.167	33.911	29.511	31.788	27.713	28.444	37.395	28.057	32.555	27.569	39.412	48.299	48.308	50.019	29.396	34.481	35.453	36.637	34.523	29.464	75.02
Pol_IA	45.781	24.755	35.147	36.707	27.32	29.21	48.963	23.267	22.33	19.064	25.393	18.431	22.047	29.319	16.452	18.449	22.112	29.502	32.77	36.206	17.724	41.003	22.342	27.778	20.363	15.24	19.649	26.898	21.135	28.914	31.974	24.465	25.731	25.148	35.652	28.646	25.624	22.659	32.891	35.22	36.863	48.534	24.795	29.993	32.775	36.456	30.774	28.001	72.139
Pun	51.003	29.13	35.555	39.406	31.278	38.26	53.307	26.863	29.869	29.49	34.578	27.159	27.016	36.466	23.895	27.289	27.316	31	43.875	35.003	28.34	51.223	30.992	34.722	26.564	22.246	22.849	30.775	28.976	28.383	35.566	34.215	33.133	30.502	35.115	18.655	26.248	19.996	39.213	45.567	49.019	50.95	22.586	26.557	39.907	42.493	35.782	22.551	72.899
Saka	50.356	30.149	41.758	42.534	31.385	29.69	41.351	32.565	29.566	27.181	30.518	25.586	27.884	34.171	24.149	28.984	29.939	37.558	34.589	41.7	27.75	43.692	25.896	37.432	28.539	24.893	29.485	32.078	26.408	36.042	38.319	34.072	31.576	34.676	42.199	36.109	34.096	28.235	30.456	38.25	37.144	54.26	32.868	33.97	39.076	40.243	25.254	36.75	72.448
Sarm	53.043	36.073	46.923	45.552	33.601	36.334	55.263	33.301	34.036	27.573	29.557	27.911	27.752	40.354	30.191	34.635	37.09	44.104	39.995	39.353	25.991	38.986	27.568	41.547	29.229	31.149	30.283	36.334	29.501	39.938	39.295	38.066	35.885	35.552	40.859	36.738	36.82	35.286	40.989	36.721	46.678	56.763	37.022	40.488	40.274	40.586	39.67	44.139	76.874
Scy_EU	50.97	30.556	42.706	41.844	34.082	32.865	49.253	31.868	25.972	23.418	25.105	23.976	28.375	31.546	22.946	27.184	31.192	39.549	25.623	40.249	24.454	35.761	22.829	34.594	25.58	25.214	26.427	27.279	23.577	35.962	34.665	29.124	26.949	31.472	42.623	34.737	35.429	30.84	37.654	29.797	35.434	54.017	33.184	37.302	37.711	38.143	32.811	38.623	75.458
Scy_S	51.513	32.204	43.803	45.225	35.825	35.104	44.673	33.707	33.992	30.425	36.197	32.202	30.328	39.378	30.933	32.721	35.163	40.228	40.323	45.112	32.95	46.184	30.132	40.251	32.072	29.865	33.702	37.1	34.176	39.194	40.708	38.141	35.92	36.928	44.57	39.543	36.548	33.151	26.052	42.806	41.538	55.337	37	39.129	38.029	42.706	28.273	41.048	67.997
Sib_BA	67.118	56.864	62.739	63.127	57.672	59.295	57.252	57.304	57.129	56.171	59.968	56.291	56.503	60.933	55.907	56.418	59.188	60.302	64.799	63.761	55.742	69.541	57.266	60.464	56.11	54.338	56.225	59.295	57.792	59.788	60.885	59.387	58.854	57.66	61.949	59.201	57.978	56.809	40.182	65.945	62.488	70.095	57.824	59.212	60.339	61.885	43.814	60.328	87.183
Sib_IA	64.826	54.14	60.281	60.684	54.988	56.688	55.75	54.602	54.418	52.366	57.391	53.537	53.76	58.399	53.133	53.672	56.576	57.74	62.422	61.343	52.96	67.332	54.562	57.909	53.347	52.06	53.468	56.688	55.114	57.203	58.349	56.784	56.226	54.975	59.458	56.59	55.309	54.082	45.267	63.611	48.99	67.904	55.147	56.601	57.779	59.392	44.9	57.767	85.431
Sib_N	62.384	51.191	57.647	58.069	52.086	53.878	53.864	51.679	51.485	49.139	54.617	50.553	50.789	55.675	50.125	50.695	53.76	54.984	59.882	58.757	49.941	64.984	51.636	55.161	50.351	48.986	50.48	53.878	52.219	54.42	55.624	52.753	53.392	52.073	56.785	53.775	52.425	51.129	47.26	61.12	57.646	65.576	52.255	53.787	55.025	56.716	32.507	55.013	83.593
Sint	57.626	46.962	53.094	53.072	47.248	46.421	62.359	46.39	46.725	44.662	51.965	45.263	45.093	52.204	44.491	46.702	50.013	51.032	57.814	56.647	41.52	57.884	45.082	49.717	45.774	44.075	45.557	50.582	46.53	50.605	51.897	50.922	49.126	46.816	48.836	49.369	46.802	47.173	47.061	58.145	58.736	63.693	47.378	48.862	52.142	53.005	49.076	50.638	82.124
Sru	48.254	25.325	36.257	38.304	29.444	30.539	50.684	28.369	21.368	19.337	24.942	22.281	25.016	29.394	17.167	19.186	28.189	32.817	28.316	38.088	17.66	37.037	21.17	31.622	21.318	19.533	23.2	21.247	20.309	29.365	28.635	26.486	25.448	25.521	37.424	27.1	27.984	23.145	34.797	31.59	36.46	52.316	25.944	29.692	34.655	35.965	32.239	31.361	71.023
Thr_BA	49.273	30.067	38.985	41.999	34.226	36.044	51.654	25.242	28.412	26.974	35.278	29.701	30.331	32.177	24.916	27.194	29.872	34.623	41.278	40.953	23.68	48.95	31.672	33.617	29.123	24.146	27.174	31.969	30.08	33.354	35.297	30.332	32.116	30.501	40.627	30.712	31.557	25.691	37.654	39.892	43.898	49.903	29.641	34.452	38.773	40.954	35.255	31.565	74.322
Tib	54.816	38.484	47.723	48.082	35.611	42.787	49.441	35.726	35.984	32.205	26.664	30.777	33.649	41.615	29.626	34.844	30.586	44.443	37.453	39.163	32.243	43.51	34.915	44.011	33.094	31.516	33.719	38.215	29.427	38.696	44.885	40.014	36.619	37.978	46.031	36.686	37.155	35.81	39.514	36.256	40.05	58.423	34.314	34.683	43.593	41.576	38.204	41.688	74.966
Tien_IA	45.977	30.345	41.589	41.049	31.886	31.786	39.107	29.681	29.645	26.064	31.724	27.381	27.508	35.769	27.199	28.964	33.706	38.182	38.692	39.933	26.984	44.473	27.587	36.1	26.739	26.166	28.03	30.739	28.988	35.737	35.926	33.132	31.16	31.327	39.773	34.093	32.879	30.894	27.137	39.907	39.513	52.295	32.567	35.647	36.536	37.933	20.329	38.223	73.636
TSHun	54.089	43.969	51.541	51.399	44.19	42.885	59.045	41.686	39.527	31.512	25.359	30.149	35.014	44.077	31.416	35.081	37.316	48.323	29.533	43.57	30.931	21.937	34.971	47.744	35.082	35.449	38.223	38.97	27.256	42.473	47.362	41.03	41.616	43.806	48.133	41.483	42.524	37.586	45.315	19.404	38.09	60.452	42.257	44.385	48.152	50.705	46.252	48.063	79.238
Ukr_N	49.942	23.084	33.537	35.426	31.495	35.881	54.683	29.67	22.602	31.506	41.442	32.456	32.474	30.514	29.11	29.292	35.954	34.589	43.481	43.578	30.08	55.137	25.253	29.584	28.803	29.623	26.086	32.389	35.784	32.262	28.326	35.046	24.648	22.504	42.468	33.001	30.158	32.482	41.803	49.429	50.512	56.199	28.543	34.701	34.916	30.348	35.673	37.023	76.458
Umbri	50.745	30.971	38.501	39.046	33.582	37.207	53.061	32.826	29.253	24.18	25.202	27.149	25.539	35.482	23.864	22.907	29.09	31.731	29.268	34.051	26.932	38.614	28.755	34.499	23.178	23.86	26.224	29.663	24.422	30.183	37.556	27.373	32.392	31.319	36.218	29.653	31.818	24.874	37.969	30.244	38.781	52.879	29.85	33.745	38.917	39.655	37.723	32.474	67.991
Une	77.792	69.14	74.047	72.644	69.806	69.489	79.322	65.33	65.833	61.464	49.76	59.098	61.512	70.397	59.852	63.828	59.453	71.994	61.308	49.888	58.049	60.169	64.397	71.643	60.025	63.517	58.241	67.785	53.663	63.953	66.369	68.666	66.28	65.643	66.473	57.396	63.712	67.238	70.424	50.913	69.58	80.375	62.562	65.893	72.025	73.325	70.621	72.016	95.643
WHG	50.114	34.282	44.388	44.988	34.245	35.732	53.746	34.573	31.05	23.751	24.56	27.89	29.127	36.121	25.391	26.691	32.138	41.309	26.124	44.748	27.533	31.445	27.919	39.346	29.159	27.733	33.634	28.441	23.925	37.236	41.463	33.891	31.855	35.834	44.509	37.761	36.45	31.671	38.169	29.279	34.058	55.288	35.582	37.804	38.128	40.366	38.392	41.128	72.091
YamAf	50.477	32.342	39.25	40.279	34.167	36.386	35.88	33.463	32.744	33.583	38.986	33.965	31.657	41.385	32.435	32.497	37.428	35.633	46.272	42.511	32.615	52.682	34.323	37.711	31.392	28.905	31.502	38.632	35.901	36.441	39.687	35.163	36.234	33.155	41.007	37.598	33.526	33.292	22.692	48.051	42.042	54.373	33.528	36.27	39.122	41.341	25.323	38.578	75.126
Xio_L	53.451	38.188	47.503	47.387	39.418	40.561	47.402	39.809	37.478	35.813	39.993	36.651	37.546	42.137	36.005	37.431	41.812	44.593	45.067	48.596	36.31	51.831	36.198	42.807	36.295	34.738	37.847	39.635	38.519	43.23	43.2	39.94	39.12	39.474	45.848	42.733	41.396	38.833	33.118	47.863	44.916	57.144	40.815	43.107	42.991	44.054	32.025	44.628	77.155
ConqE	43.575	25.928	38.206	35.657	25.703	29.283	46.616	28.651	24.866	18.885	28.337	23.406	25.337	33.29	21.771	24.516	30.54	35.001	37.055	40.22	20.973	43.157	24.682	30.174	23.114	20.717	23.143	28.222	25.553	32.899	34.551	26.511	29.887	26.388	34.978	31.728	29.818	25.323	30.984	38.589	39.635	50.802	29.752	33.289	32.045	32.806	28.53	33.514	69.087
ConqC	42.959	19.998	33.035	32.364	21.594	28.241	47.001	20.852	18.439	15.257	22.985	14.285	15.019	28.386	14.586	17.287	22.369	28.053	30.886	33.217	18.173	40.008	16.944	26.676	16.426	11.788	17.151	25.147	19.409	25.797	30.471	25.285	23.462	22.266	33.434	25.56	22.615	18.28	28.613	34.305	36.803	45.841	21.47	25.414	29.881	31.097	27.535	26.691	67.686
Hu_Med	46.205	22.142	32.938	34.791	25.4	31.395	50.121	20.265	20.282	15.236	28.481	20.184	20.765	28.564	19.338	21.21	26.809	30.658	33.047	35.19	21.972	42.099	18.646	27.491	19.604	17.424	20.308	24.536	23.873	27.269	24.274	22.592	20.306	22.649	29.597	25.985	25.32	22.662	35.054	37.715	41.281	50.237	23.241	30.077	30.146	31.237	31.684	30.736	72.89
[truncated: 25 more columns]
