# Supplementary material for: A new linear combination method of haplogroup distribution central vectors to model population admixtures
Source: Mol Genet Genomics. 2022 Apr 11;297(3):889–901. doi: 10.1007/s00438-022-01888-0 (PMC9130205; doi:10.1007/s00438-022-01888-0)
Supplement: Supplementary file 8 — Supplementary file8 (XLSX 36 KB) [file 438_2022_1888_MOESM8_ESM.xlsx]

## Sheet: ESM_8_linkomb
ESM_8: Linear combination weights of the 35 Central Vectors (CVs) calculated for all modern and ancient populations (latter start with numbers). Abbreviations of population names are given in ESM_1c, populations belonging to each of the 35 CV-s are listed in ESM_5.
Populatiom	Error	1	2	3	4	5	6	7	8	9	10	11	12	13	14	15	16	17	18	19	20	21	22	23	24	25	26	27	28	29	30	31	32	33	34	35
Adg	0.513	0.001	0	0	0	0	0	0	0	0	0	0	0	0	0.012	0.001	0	0	0	0	0	0	0.02	0	0	0	0	1.093	0	0	0	0	0	0	0	0
Alt	0.545	0.027	0	0	0	0	0	0	0.001	0.053	0	0	0	0	0.198	0.053	0.057	0	0.016	0	0	0.051	0	0.033	0	0.024	0	0.176	0	0.044	0	0	0	0.007	0	0.248
Arb	0.755	0	0	0.001	0	0.001	0.001	0	0	0.001	0	0	0	1.114	0	0.015	0	0.001	0.012	0	0	0	0	0	0	0	0	0.001	0	0	0.001	0.001	0	0	0	0
Arm	0.529	0	0	0	0	0	0	0	0	0	0	0	0	0.662	0	0.001	0	0	0.004	0	0	0	0	0	0	0.342	0	0	0.028	0	0	0	0	0	0	0
Aze	0.55	0.001	0	0.001	0	0	0	0	0.044	0	0	0	0	0.292	0.01	0	0	0	0	0	0	0.001	0	0.045	0	0.353	0	0.368	0.058	0	0	0	0	0	0	0
Bel	0.403	0	0	0.053	0	0	0.117	0.001	0	0.077	0	0	0	0	0.073	0.001	0.011	0.205	0.001	0	0	0	0	0.198	0	0	0	0	0.023	0.069	0.188	0.069	0	0	0	0
Bsq	0.781	0	0	0.003	0	0.003	0.001	0	0	0.001	0	0	0.002	0	0	0.021	0.002	0.001	0.077	0	0	0	0.814	0	0	0	0	0	0	0.034	0	0	0	0.001	0.029	0
Bul	0.637	0	0	0	0	0	0	0	0	0	0	0	0	0.383	0	0	0.001	0	0.012	0	0	0	0	0	0	0	0	0.066	0	0	0.023	0	0	0	0.457	0
Bur	0.452	0.092	0	0	0	0	0	0	0.001	0	0	0.05	0	0.001	0	0	0	0	0	0	0	0	0.094	0	0	0.065	0	0	0.071	0.469	0	0.01	0	0.033	0	0.136
Cau	0.597	0	0	0.001	0	0.001	0	0	0.015	0	0	0	0.001	0.594	0	0	0	0	0.018	0	0	0	0	0	0	0	0	0.024	0.047	0	0	0	0	0	0.261	0
CenA	0.625	0	0	0.001	0	0.001	0.015	0.002	0.001	0.001	0	0.001	0.001	0	0	0.002	0	0.001	0	0.001	0	0	0	0	0	0	0	0	0.053	0.82	0	0.001	0	0	0.282	0
Chi	0.308	0.001	0	0	0	0	0	0.002	0	0	0	0.001	0.003	0	0	0.002	0	0	0.001	0.85	0	0.001	0	0	0	0	0	0	0.027	0	0	0	0	0	0	0.243
Com	0	0	0	0	0	0	0	0	0	0	0	0	0	0	0	0	0	0	0	0	0	0	0	0	0	0	0	0	0	0	0	0	0	0	0	0
CrS	0.442	0	0	0	0	0.018	0	0	0	0.096	0	0	0.026	0.045	0	0	0.069	0	0.034	0	0	0	0.091	0.052	0	0	0	0.012	0.025	0	0	0	0	0.234	0.241	0
Cuk	0.086	0.165	0	0	0	0	0	0.851	0.014	0	0	0.07	0	0	0	0	0	0	0	0	0	0	0	0	0	0	0	0	0	0	0	0	0	0	0	0
Czh	0.344	0	0	0	0	0.018	0	0	0	0	0	0	0.107	0.053	0	0	0.094	0.25	0.026	0.014	0	0	0	0	0	0	0	0	0	0	0.168	0	0	0.116	0.072	0
Dan	0.437	0	0	0.001	0	0.001	0.088	0	0	0	0	0	0	0	0	0	0	0	0.022	0	0	0	0	0.007	0	0	0	0.103	0	0	0	0.04	0	0	0.734	0
Drz	0.42	0	0	0.002	0	0.002	0.001	0	0	0.001	0	0	0.002	0.119	0	0.002	0.098	0.001	0.022	0	0	0	0	0.001	0	0	0	0	0.018	0	0.001	0	0	0.992	0	0
BeN	0.547	0	0	0.001	0	0.001	0	0	0	0.001	0	0	0	0	0	0.005	0.001	0.001	0.005	0	0	0	0.289	0.004	0	0.267	0	0	0.016	0	0	0	0	0	0.372	0
Egy	0.68	0	0	0.001	0	0.001	0.001	0	0	0.001	0	0	0	1.557	0	0	0.001	0.001	0.001	0	0	0	0.001	0.001	0	0.001	0	0.001	0.001	0	0.001	0.001	0	0.001	0.001	0
Esk	0.022	0.001	0	0	0	0	0	0	0	0	0	0	0	0	0	1.002	0	0	0	0.01	0	0	0.009	0	0	0	0	0	0	0	0	0	0	0	0	0
Eve	0.16	0.269	0	0	0	0	0	0.001	0.001	0.001	0	0.001	0	0	0.198	0.001	0	0.001	0	0.001	0	0.564	0	0	0	0	0	0	0	0	0	0.001	0	0	0	0.117
Evk	0.321	0.015	0	0	0	0	0	0.002	0.002	0	0	0.002	0	0	0.044	0.002	0	0.001	0	0.001	0	0.334	0	0	0	0.092	0	0	0.001	0.001	0	0	0	0	0	0.755
Fin	0.489	0	0	0.001	0	0	0.002	0	0	0	0	0	0.132	0	0	0	0	0	0.01	0	0	0	0.09	0	0	0	0	0	0	0.002	0.062	0.039	0	0	0.659	0
Fre	0.394	0	0	0	0	0	0	0	0	0	0	0	0.038	0	0	0	0.097	0	0.007	0	0	0	0.257	0	0	0	0	0	0	0	0.077	0	0	0.063	0.393	0
Ger	0.484	0	0	0.044	0	0.015	0	0	0	0	0	0	0.046	0	0	0.001	0	0	0	0	0	0	0	0.016	0	0.448	0	0.026	0	0	0	0	0	0	0.368	0
Gil	0	0	0	0	0	0	0	0	0	0	0	0	0	0	0	0	0	0	0	0	0	0	0	0	0	0	0	0	0	0	0	0	0	0	0	0
Gre	0.352	0	0	0	0	0	0.802	0	0	0	0	0	0	0.267	0	0	0	0.001	0.001	0	0	0	0	0	0	0	0	0	0.015	0	0	0	0	0	0	0
Hun	0.512	0.008	0	0	0	0	0	0	0.002	0	0	0	0.003	0.026	0	0	0	0	0.01	0	0	0	0	0	0	0.122	0	0.155	0	0	0	0	0	0	0.653	0
Ibe	0.947	0	0	0	0	0	0.001	0	0	0.001	0	0	0.049	0	0	0	0.001	0.001	0.001	0	0	0	0.001	0	0	0.001	0	0.506	0.001	0	0	0.001	0	0	0.535	0
Ira	0.587	0	0	0	0	0	0	0	0	0	0	0	0	0.708	0	0.001	0	0.003	0.006	0	0	0	0	0	0	0	0	0.058	0.039	0	0.054	0	0	0	0.109	0
Ire	0.65	0	0	0.001	0	0.001	0	0	0	0.001	0	0	0	0	0	0.003	0	0.001	0	0	0	0	0	0	0	0	0	0	0	0	0	0	0	0	0.908	0
Ita	0.514	0	0	0	0	0	0.044	0	0	0	0	0	0	0.437	0	0.001	0	0	0	0	0	0	0.093	0.012	0	0.007	0	0	0	0	0	0	0	0	0.409	0
Jap	0.319	0.001	0	0	0	0	0	0	0	0	0	0.151	0	0	0.001	0	0	0	0.001	1.053	0	0.001	0	0	0	0	0	0	0.001	0.001	0	0	0	0	0	0.001
Kham	0.554	0.108	0	0.001	0	0.001	0	0	0.001	0.001	0	0.032	0	0	0.051	0	0.105	0.001	0.001	0	0	0	0	0.001	0	0	0	0.019	0.049	0.774	0.001	0	0	0.017	0	0.011
Kry	0.095	0.977	0	0	0	0	0	0	0.003	0.032	0	0	0	0	0.002	0	0	0.046	0	0	0	0.001	0	0.001	0	0	0	0	0	0.001	0	0.12	0	0	0	0.001
Lad	0.493	0.002	0	0	0	0	0	0.002	0.001	0	0	0.002	0	0.054	0.603	0.002	0	0	0	0	0	0.001	0	0	0	0	0	0	0.001	0.056	0	0	0	0	0	0.385
Balt	0.681	0	0	0	0	0.022	0.321	0	0	0.001	0	0	0.005	0.603	0.017	0	0	0.001	0	0	0	0	0	0	0	0.001	0	0	0	0.033	0	0	0	0	0.158	0
Yug	0.604	0.039	0	0	0	0	0.158	0.001	0	0.021	0	0	0	0	0	0.001	0.001	0	0.003	0.045	0	0	0.001	0	0	0	0	1.144	0	0	0	0	0	0.001	0	0.001
Mon	0.265	0	0	0	0	0	0	0	0.001	0	0	0.12	0.003	0	0.044	0	0	0	0	0	0	0	0.025	0	0	0	0	0	0.026	0.898	0	0	0	0	0	0.018
NE	0.552	0	0	0	0	0.02	0	0	0	0	0	0	0	1.033	0	0	0	0	0	0	0	0	0	0	0	0	0	0	0.006	0	0	0.007	0	0	0	0
Nga	0.381	0.078	0	0.001	0	0.001	0	0.001	0.001	0	0	0.001	0	0.019	0.001	0.001	0	0.089	0	0.001	0	0.818	0	0	0	0	0	0	0.079	0	0	0.001	0	0	0	0.001
Nor	0.706	0	0	0.001	0	0.001	0.001	0	0	0.001	0	0	0	0	0	0	0.001	0.001	0.013	0	0	0	0.001	0	0	0	0	0	0	0	0	0.001	0	0	1.068	0
Paf	0.716	0	0	0.001	0	0.001	0	0	0	0	0	0	0	0.642	0	0	0.001	0.071	0.008	0	0	0	0	0.115	0	0	0	0	0.024	0	0	0	0	0	0	0.031
Pol	0.648	0	0	0.002	0	0	0	0	0	0	0	0	0.048	0.14	0	0	0	0.108	0.018	0	0	0	0	0.123	0	0	0	0.007	0	0	0	0.121	0	0	0.308	0
Rom	0.366	0	0	0	0	0	1.07	0	0	0	0	0	0.001	0	0	0	0	0.006	0.008	0	0	0.005	0	0	0	0	0	0	0	0	0	0	0	0	0	0
Rus	0.284	0	0	0	0	0	0.011	0	0	0.083	0	0	0.023	0.119	0	0	0	0.205	0.001	0	0	0	0	0.08	0	0	0	0	0	0	0.015	0.234	0	0.005	0.171	0
Sam	0.478	0	0	0.001	0	0	0.037	0	0	0	0	0	0.824	0	0	0	0	0.028	0	0	0	0	0	0	0	0	0	0	0	0	0	0	0	0	0.211	0.04
Sar	0.484	0	0	0	0	0.117	0.027	0	0	0.001	0	0	0.046	0	0	0.006	0.001	0.001	0.006	0	0	0	0.686	0	0	0.007	0	0.096	0.003	0	0	0.001	0	0.001	0	0
Sco	0.68	0	0	0.001	0	0.001	0	0	0	0	0	0	0.001	0	0	0.008	0	0.036	0	0	0	0	0.098	0	0	0	0	0	0	0	0	0	0	0	0.784	0
Slo	0.584	0	0	0.082	0	0	0.023	0	0	0	0	0	0.1	0.236	0	0	0.003	0.204	0	0	0	0	0.061	0.08	0	0	0	0	0	0	0	0.001	0	0.089	0	0
Swe	0.576	0	0	0	0	0.048	0.038	0	0	0	0	0	0.003	0.057	0	0	0	0	0.011	0	0	0	0	0	0	0	0	0	0.024	0	0.034	0	0	0	0.754	0
Tat	0.583	0	0	0	0	0.001	0.028	0	0	0	0	0	0.018	0	0	0	0	0.048	0.02	0.065	0	0.026	0	0	0	0.077	0	0.095	0.011	0.069	0	0	0	0	0.423	0
Tib	0.429	0.005	0	0	0	0	0	0.003	0.003	0	0	0.002	0.007	0	0.001	0.002	0	0	0	0.041	0	0.003	0	0.001	0	0	0	0	0.119	0	0	0	0	0	0	1.062
Trk	0.533	0	0	0.001	0	0.001	0.046	0	0	0	0	0	0.001	0.614	0.054	0	0.22	0	0	0	0	0	0	0	0	0	0	0	0.007	0	0.068	0.042	0	0	0	0
Tuv	0.47	0.001	0	0	0	0	0	0	0.001	0.021	0	0	0	0	0	0.135	0	0	0.057	0.658	0	0.001	0	0.001	0	0.079	0	0.12	0.075	0	0	0	0	0	0	0
Ude	0.099	0.846	0	0.001	0	0.001	0	0	0	0.002	0	0.001	0	0	0	0	0	0.002	0	0.001	0	0.315	0	0	0	0	0	0	0	0	0.001	0.001	0	0	0	0
Ukr	0.406	0	0	0	0	0	1.001	0	0	0	0	0	0.001	0	0.001	0	0	0	0.001	0	0	0	0.001	0.145	0	0	0	0	0	0	0	0.131	0	0	0	0
Ulc	0.788	0.004	0	0.001	0	0.001	0.001	0.005	0.006	0.002	0	0.002	0.001	0.001	0.001	0.005	0.001	0.002	0.002	0.002	0	0.003	0.001	0.003	0	0.002	0	0.001	0.654	1.69	0.001	0	0	0.001	0.001	0.003
Yak	0.232	0.083	0	0	0	0	0.03	0.002	0.009	0	0	0.002	0.008	0	0	0.002	0	0	0	0.001	0	0	0	0	0	0	0	0.051	0.001	0	0	0	0	0	0	0.879
Yuk	0.177	0.345	0	0	0	0	0	0	0.001	0.001	0	0.055	0	0	0.001	0	0	0.001	0	0	0	0.188	0	0	0	0	0	0	0	0	0	0.001	0	0	0	0.544
1 Aln	0.974	0.001	0	0.001	0	0.001	0.001	0	0	0	0	0	0	0.466	0	0	0.001	0	0	0.019	0	0.019	0.001	0	0	0	0	0.084	0.003	0	0.091	0.001	0	0.001	0	0
3 An_BA	0.378	0	0	0.001	0	0.001	0.067	0	0	0.001	0	0	0.001	0.214	0	0	0.284	0.001	0.09	0	0	0	0	0	0	0.439	0	0	0.06	0	0	0	0	0	0	0
4 An_CA	0.236	0	0	0.001	0	0.001	0.164	0	0	0.001	0	0	0.001	0	0	0	1	0.001	0	0	0	0	0	0.001	0	0	0	0	0.03	0	0.001	0.001	0	0	0	0
5 An_N	0.425	0	0	0.001	0	0.001	0.001	0	0	0.001	0	0	0	0	0	0	0.89	0.001	0	0	0	0	0.001	0	0	0.304	0	0	0	0	0.001	0.001	0	0	0	0
6 Ar_CBA	0.637	0	0	0.001	0	0.001	0.001	0	0	0	0	0	0.001	0.479	0	0	0.237	0	0.013	0	0	0	0	0.002	0	0.182	0	0	0	0	0	0	0	0.143	0	0
7 Ar_IA	0.845	0	0	0.001	0	0	0.001	0	0	0	0	0.001	0	0.641	0.001	0.001	0.001	0.01	0.001	0.001	0	0	0.001	0.119	0	0	0	0	0.08	0	0.073	0.13	0	0	0	0
8 Baik_BA	0.237	0.001	0	0	0	0	0	0	0.001	0	0	0.046	0	0	0.962	0	0	0	0	0	0	0	0	0	0	0	0	0	0.093	0.067	0	0.019	0	0	0	0
9 Baik_N	0.742	0.003	0	0.001	0	0.001	0.001	0.004	0	0.001	0	0.002	0	0.001	0.001	0.004	0.001	0.002	0.001	0.056	0	0.002	0.001	0.002	0	0.001	0	0.001	0.191	1.212	0.001	0.001	0	0.001	0.001	0.002
10 Balk_BA	0.564	0	0	0.001	0	0.001	0.001	0.001	0	0.03	0	0.001	0.001	0.01	0.001	0.001	0	0.014	0.001	0	0	0	0.001	0.001	0	0.749	0	0	0.035	0	0	0.355	0	0.006	0	0
11 Balk_CA	0.7	0	0	0	0	0	0.194	0	0	0	0	0	0.007	0	0	0	0.19	0.003	0	0	0	0.007	0	0	0	0.01	0	0.049	0	0	0	0.001	0	0	0.542	0
12 Balk_N	0.399	0	0	0	0	0.001	0.052	0	0	0	0	0	0	0	0	0	0.248	0	0	0	0	0	0	0	0	0.663	0	0	0	0	0	0.114	0	0	0	0
13 Balt_BA	0.551	0.023	0	0	0	0	0	0	0	0	0	0.001	0	0	0	0	0.001	0.143	0.007	0	0	0	0	0	0	0.149	0	0.139	0	0	0.244	0	0	0.075	0.229	0
14 Balt_IA	0.39	0	0	0	0	0.178	0	0	0	0.132	0	0	0	0.095	0	0	0.158	0	0.001	0	0	0	0	0.001	0	0	0	0	0	0	0.511	0.091	0	0	0	0
15 Balt_Med	0.62	0	0	0	0	0	0	0	0	0.143	0	0	0.043	0	0	0	0.001	0	0.006	0.025	0	0	0	0	0	0.045	0	0.03	0	0	0	0	0	0	0.724	0.007
16 Balt_PM	0.617	0	0	0.001	0	0	0	0	0	0.001	0	0	0.008	0	0.003	0	0.001	0.001	0.007	0	0	0	0	0	0	0.483	0	0	0	0	0	0.001	0	0.001	0.825	0.035
17 BellB_CZ	0.542	0	0	0	0	0	0.001	0	0	0	0	0	0.04	0	0	0	0.267	0.151	0.065	0	0	0.002	0.111	0.002	0	0	0	0	0	0.019	0	0	0	0.03	0.27	0
18 BellB_Fr	0.698	0	0	0.001	0	0.001	0	0	0	0	0	0	0.001	0.001	0.001	0	0.001	0	0	0	0	0	0	0.001	0	0.87	0	0	0	0	0	0.117	0	0.001	0.224	0
19 BellB_G	0.408	0	0	0	0	0.007	0.041	0	0	0.036	0	0	0	0.008	0	0	0	0	0	0	0	0	0.259	0.023	0	0	0	0	0	0	0	0.204	0	0	0.534	0
20 BellB_GB	0.544	0	0	0	0	0.001	0.104	0	0	0.02	0	0	0	0	0	0	0.208	0.004	0.008	0	0	0	0	0	0	0	0	0	0	0	0	0.15	0	0	0.566	0
21 BellB_Hu	0.636	0	0	0	0	0	0.148	0	0	0	0	0	0.12	0	0	0	0.001	0.013	0	0	0	0	0	0	0	0	0	0	0	0	0	0.073	0	0.001	0.97	0
22 BellB_Md	0.531	0	0	0.002	0	0.002	0	0	0	0.001	0	0	0.001	0.122	0	0	0.591	0.001	0	0	0	0	0.273	0	0	0	0	0	0	0	0.001	0.001	0	0	0.125	0
23 BellB_Pol	0.348	0.001	0	0	0	0.03	0.001	0.001	0	0.278	0	0.001	0	0	0.001	0.001	0.004	0	0.06	0.001	0	0	0	0.001	0	0.407	0	0	0.001	0.001	0	0.656	0	0.056	0	0
24 BellB_Sp	0.359	0	0	0	0	0.255	0.001	0	0	0.001	0	0	0.097	0	0	0	0.615	0.002	0.013	0	0	0	0.333	0.001	0	0	0	0	0	0	0.001	0.001	0	0	0	0
25 Bot_CA	0.994	0	0	0.002	0	0.002	0.048	0	0	0.001	0	0	0.001	0	0	0	0.001	0.001	0.001	0	0	0	0	0	0	0	0	0	0	0	0	0.001	0	0.001	0.545	0
26 CCC	0.435	0.001	0	0	0	0	0	0	0	0.001	0	0	0.059	0	0.001	0	0	0.769	0	0	0	0.016	0.004	0.168	0	0	0	0.013	0	0	0.001	0.002	0	0	0	0
27 Cimm	0.691	0.001	0	0.004	0	0.004	0.004	0	0	0.004	0	0	0.002	0.002	0.001	0.001	0.006	0.004	0.002	0.005	0	0.001	0.005	0.002	0	2.925	0	0.002	0.001	0	0.003	0.002	0	0.002	0.003	0.001
28 CWC	0.545	0	0	0	0	0.096	0.248	0	0	0.006	0	0	0	0	0	0	0	0	0	0	0	0	0	0.072	0	0	0	0.156	0	0	0.178	0.075	0	0	0.14	0
29 EHG	0.097	0	0	0	0	0.032	0	0	0	0.471	0	0	0.006	0	0	0	0	0.516	0	0	0	0.003	0	0	0	0	0	0	0	0	0	0	0	0	0	0
30 EU_Ant	0.525	0.001	0	0	0	0.013	0	0	0	0	0	0	0.023	0.286	0	0.018	0	0.001	0.018	0	0	0	0	0	0	0.323	0	0.394	0	0	0	0	0	0	0	0
32 EU_IA	0.457	0	0	0	0	0	0	0	0	0.007	0	0	0.023	0	0	0	0.001	0.139	0.082	0.003	0	0	0	0	0	0.83	0	0	0	0	0	0	0	0	0	0
33 EU_LBK	0.601	0	0	0.001	0	0.001	0	0	0	0.001	0	0	0.001	0	0.001	0	0.062	0.001	0.001	0	0	0	0	0.009	0	1.076	0	0	0	0	0.001	0.001	0	0	0.077	0
34 EU_LNBA	0.396	0	0	0	0	0	0	0	0	0	0	0	0.089	0	0	0	0.299	0.04	0	0	0	0	0.004	0	0	0.107	0	0.018	0	0	0.21	0.001	0	0.198	0	0
35 EU_Med	0.42	0	0	0.001	0	0.001	0	0	0	0	0	0	0.001	0	0.005	0	0.089	0.022	0	0.012	0	0	0.11	0.01	0	0	0	0.055	0	0	0	0	0	0	0.715	0
36 EU_N	0.358	0	0	0	0	0.015	0	0	0	0	0	0	0.124	0	0	0.002	0.185	0	0	0	0	0	0.273	0	0	0.348	0	0.061	0	0	0	0	0	0	0.033	0
38 EU_Vik	0.647	0	0	0.001	0	0.001	0	0	0	0	0	0.001	0.001	0	0.001	0.004	0.001	0	0.001	0	0	0.001	0	0	0	0.529	0	0.324	0	0	0.044	0.341	0	0	0	0.001
39 GB_EBA	0.472	0	0	0.081	0	0.038	0	0	0	0	0	0	0.016	0	0	0.001	0	0.094	0	0	0	0	0.273	0	0	0	0	0.105	0	0	0.123	0.228	0	0	0.085	0
40 GB_IA	0.9	0	0	0	0	0	1.025	0	0	0.001	0	0	0.001	0.001	0	0	0.002	0.001	0	0	0	0	0.001	0.001	0	0.001	0	0	0	0	0.001	0.001	0	0.001	0	0
41 GB_MBA	0.409	0	0	0	0	0.116	0.127	0	0	0	0	0	0	0	0	0	0.043	0.084	0.008	0	0	0	0	0.001	0	0	0	0.01	0	0	0.176	0.144	0	0	0.5	0
42 GB_N	0.326	0.001	0	0	0	0.052	0.104	0	0	0.042	0	0	0	0	0	0	0.653	0	0	0	0	0	0.276	0.001	0	0	0	0	0	0	0	0	0	0	0	0
43 GlobA	0.633	0	0	0	0	0.005	0.124	0	0	0.001	0	0	0.045	0	0	0	0.001	0.001	0.001	0	0	0	0.001	0	0	0.539	0	0	0	0	0.001	0.001	0	0.572	0	0
44 Hu_BA	0.592	0	0	0.002	0	0.002	0	0.001	0.016	0	0	0	0.002	0	0.003	0.001	0	0.03	0.001	0	0	0	0.001	0	0	0	0	0	0	0	0	0.135	0	0.803	0.282	0
45 Hu_CA	0.455	0	0	0	0	0.021	0	0	0	0	0	0	0	0	0.001	0	0	0	0.001	0	0	0	0	0	0	1.129	0	0	0	0	0	0.05	0	0	0	0
46 Hu_N	0.39	0	0	0	0	0	0.082	0	0	0.001	0	0	0.044	0	0	0	0.355	0.001	0.001	0	0	0	0	0	0	0.606	0	0	0	0	0	0.001	0	0	0	0
47 Ibe_BA	0.652	0	0	0.001	0	0	0.001	0	0	0.001	0	0	0.095	0.001	0	0.009	0.001	0.001	0.001	0	0	0	0.001	0.091	0	0.001	0	0.001	0	0.001	0.001	0.001	0	1.074	0.001	0
48 Ibe_CA	0.381	0	0	0	0	0.058	0.084	0	0	0.001	0	0	0.057	0	0	0.017	0	0.001	0	0	0	0	1.004	0	0	0	0	0	0	0	0	0	0	0	0	0
49 Ibe_N	0.414	0	0	0	0	0	0.201	0	0	0	0	0	0.067	0	0	0	0.413	0	0.003	0	0	0.003	0.336	0	0	0	0	0	0	0	0	0	0	0	0	0
50 Ice_M	0.609	0	0	0.002	0	0.002	0	0	0	0	0	0	0.002	0	0	0.01	0.058	0.084	0.005	0	0	0	0.545	0	0	0	0	0.169	0	0	0	0	0	0	0.159	0
51 IEA_IA	0.537	0	0	0	0	0.001	0.001	0	0.001	0	0	0	0	0	0.102	0	0.001	0	0.002	0.274	0	0	0	0.684	0	0.154	0	0	0.001	0	0	0.001	0	0	0	0.004
52 IEA_LNBA	0.277	0.002	0	0	0	0	0	0	0.001	0	0	0	0	0.021	0.076	0.017	0	0.011	0.02	0.314	0	0.001	0.001	0.044	0	0	0	0	0	0	0.091	0.023	0	0	0	0.525
53 IEA_Med	0.507	0.001	0	0	0	0	0	0.001	0.083	0	0	0	0	0.142	0.074	0	0	0	0	0.122	0	0.001	0	0	0	0	0	0	0.045	0.61	0.007	0.002	0	0	0	0.001
54 IEA_N	0.311	0.005	0	0	0	0	0	0.001	0.002	0	0	0.001	0.001	0	0.099	0.102	0	0	0	0.109	0	0.002	0	0	0	0	0	0	0	0.001	0	0	0	0	0	0.961
55 IGHG	0.278	0.001	0	0	0	0.145	0	0	0	0.684	0	0	0	0	0	0	0.013	0	0	0	0	0	0.006	0.001	0	0	0	0	0	0	0	0.175	0	0	0.084	0
56 Kar	0.484	0.002	0	0	0	0.002	0.001	0	0.001	0	0	0.198	0.001	0.001	0.043	0	0.001	0	0.002	0	0	0.001	0.001	0.001	0	0.001	0	0.001	0.064	0	0.001	1.044	0	0.001	0.001	0
57 Kaz_IAM	0.682	0.08	0	0	0	0.06	0.128	0.001	0.001	0.001	0	0.001	0.043	0.269	0.09	0.001	0	0.001	0.065	0.001	0	0	0	0.458	0	0.001	0	0	0.001	0	0	0.001	0	0	0	0.116
58 Lang_CZ	0.978	0	0	0.001	0	0.001	0.001	0	0	0.001	0	0	0.059	0	0	0	0	0	0	0	0	0	0	0	0	0	0	0.527	0.001	0	0	0	0	0	0.025	0
59 Lang_Hun	0.653	0	0	0	0	0	0.068	0	0	0	0	0	0.086	0.299	0	0	0.001	0	0.014	0	0	0	0	0	0	0.175	0	0.198	0	0	0.082	0	0	0	0	0
60 Lang_It	0.709	0	0	0.002	0	0.002	0.001	0	0	0.002	0	0	0.001	0	0	0	0.002	0.002	0.023	0.004	0	0	0	0.001	0	0.877	0	0	0	0	0.001	0.001	0	0.001	0.37	0
61 Mdt_BA	0.321	0	0	0	0	0.006	0.032	0	0	0	0	0	0	0	0	0	0.156	0.001	0	0	0	0	0.878	0	0	0.037	0	0	0	0	0	0	0	0	0	0
62 Mdt_CA	0.436	0	0	0.001	0	0.001	1.09	0	0	0.001	0	0	0.029	0.001	0	0	0	0.001	0.007	0	0	0	0.076	0.001	0	0.001	0	0	0	0	0.001	0.001	0	0	0	0
64 Mdt_N	0.554	0	0	0.001	0	0.001	0	0	0	0.001	0	0	0.001	0	0	0	0	0.001	0.016	0	0	0	1.046	0	0	0	0	0	0.089	0	0	0.001	0	0	0	0
65 Mez_BA	0.984	0	0	0.001	0	0.001	0.323	0	0	0	0	0	0.001	0	0	0	0.001	0.001	0.001	0	0	0	0.315	0.107	0	0	0	0.001	0	0	0.001	0.001	0	0.001	0.001	0
66 Mrz_BA	0.775	0	0	0	0	0	0.001	0	0	0.016	0	0	0	0	0	0	0.001	0	0.002	0	0	0	0.001	0.001	0	0	0	0	0	0	0.86	0.069	0	0.001	0	0
67 N_NBA	0.687	0	0	0.001	0	0.001	0	0	0	0.001	0	0	0	0	0	0.018	0.077	0.001	0.001	0	0	0	0.081	0	0	0.541	0	0.196	0	0	0	0.001	0	0.112	0	0
68 Nam	0.999	0	0	0.001	0	0.001	0	0	0	0.001	0	0	0	0.022	0	0	0	0.001	0	0	0	0	0	0	0	0	0	0	0	0	0	0.078	0	0	0.119	0.01
69 Nar	0.073	0	0	0.857	0	0	0	0	0	0	0	0	0	0	0	0	0	0.105	0	0	0	0	0	0.063	0	0	0	0	0	0	0	0	0	0	0	0
70 Nat	0.989	0	0	0	0	0	0.032	0	0	0	0	0	0	0.518	0	0	0	0	0	0	0	0	0	0	0	0.001	0	0	0	0	0	0	0	0	0	0.016
71 NE_BA	0.741	0	0	0.001	0	0.001	0	0	0	0	0	0	0	0.705	0	0	0	0	0	0	0	0	0	0.02	0	0.165	0	0.059	0.049	0	0	0	0	0	0	0
72 NE_CA	0.746	0	0	0.001	0	0.001	0.001	0	0	0.001	0	0	0.001	0.679	0	0	0.078	0.001	0.001	0	0	0	0.001	0	0	0.142	0	0.28	0.001	0	0.001	0.001	0	0.146	0.001	0
73 NE_IA	0.668	0	0	0.002	0	0.002	0.001	0	0	0.002	0	0	0.001	0.13	0.001	0	0.061	0.002	0.001	0	0	0	0.001	0	0	1.071	0	0	0	0	0.001	0.001	0	0	0.001	0
74 NE_Med	0.159	0	0	0	0	0	0	0	0.001	0	0	0	0	0	0.001	0	0	0	0.002	0.001	0	0	0	0	0	0	0	0	1.198	0.001	0	0	0	0	0	0
75 NE_N	0.544	0	0	0.001	0	0.001	0	0	0	0.001	0	0	0.001	0.79	0	0	0.541	0.001	0.001	0	0	0	0.001	0	0	0.001	0	0	0	0	0	0.001	0	0	0.001	0
76 Nom_Med	0.373	0	0	0.001	0	0.001	0.159	0.001	0.265	0.001	0	0.001	0	0	0.032	0.001	0	0.001	0.08	0	0	0	0	0.001	0	0.018	0	0	0.026	0.662	0	0	0	0	0	0
77 Nur	0.658	0	0	0.004	0	0.004	0	0	0	0.002	0	0	0.002	0	0	0.006	0.001	0.002	0.004	0	0	0	0.742	0	0	0	0	0	0	0	0.001	0.001	0	0.001	0.494	0
78 Oku	0	0	0	0	0	0	0	0	0	0	0	0	0	0	0	0	0	0	1	0	0	0	0	0	0	0	0	0	0	0	0	0	0	0	0	0
79 Pal_As	0	0	0	0	0	0	0	0	0	0	0	0	0	0	0	0	0	0	0	0	0	0	0	0	0	0	0	0	0	0	0	0	0	0	0	0
80 Pal_EU	0.359	0	0	0	0	0.028	0.001	0	0	0.001	0	0	1.105	0	0	0	0	0.001	0	0	0	0	0	0	0	0	0	0	0	0	0	0.001	0	0	0	0
81 Phoe	0.74	0.001	0	0.001	0	0.001	0.139	0	0	0.001	0	0	0.001	0	0	0.024	0.001	0.001	0.001	0	0	0	0.048	0	0	0.571	0	0.271	0.001	0	0.001	0.001	0	0.008	0	0
82 Po_BA	0.614	0	0	0.003	0	0.003	0.001	0	0.001	0.001	0	0.001	0.003	0.045	0.001	0.001	0.001	0.001	0.162	0.001	0	0.001	0.001	0.315	0	0.001	0	0	0	0.001	0.979	0	0	0.001	0.001	0.001
83 Pol_IA	0.639	0	0	0	0	0	0	0	0	0	0	0	0	0	0	0	0	0.028	0.001	0	0	0	0	0	0	0	0	0.042	0	0	0	0.109	0	0	0.725	0
84 Pun	0.543	0	0	0.001	0	0.001	0	0	0	0	0	0	0	0	0	0.024	0.001	0.007	0	0	0	0	1.034	0	0	0	0	0.102	0	0	0	0	0	0	0	0
85 Saka	0.621	0.001	0	0	0	0.001	0	0.002	0.001	0	0	0.002	0.001	0.19	0.064	0.002	0	0	0	0.001	0	0.001	0.02	0.042	0	0	0	0	0.013	0.514	0	0.312	0	0	0.129	0.001
86 SalMa	0.832	0	0	0	0	0	0	0	0	0	0	0.001	0	0.299	0.002	0	0.001	0	0.001	0.001	0	0.001	0	0.015	0	0	0	0.001	0.755	0.002	0	0.001	0	0	0	0.001
87 Sarm	0.579	0.001	0	0.117	0	0.072	0	0.001	0.001	0	0	0.001	0.051	0.142	0.001	0.001	0.001	0.186	0.001	0.001	0	0.001	0	0.432	0	0.031	0	0.207	0	0	0	0.001	0	0	0	0.001
88 Scy_EU	0.59	0	0	0	0	0.095	0	0.001	0	0.068	0	0.001	0	0	0	0.001	0.001	0	0.001	0	0	0	0	0.001	0	0.359	0	0.001	0.002	0.066	0	0.429	0	0	0.006	0
89 Scy_S	0.474	0	0	0	0	0.001	0	0.001	0.001	0	0	0.001	0.001	0.33	0.406	0.001	0	0.172	0.107	0.001	0	0	0	0	0	0	0	0.08	0	0.116	0	0	0	0	0	0.032
90 SHG	0.236	0.005	0	0.001	0	0.003	0.001	0.001	0.001	0	0	0.001	0.002	0.001	0	0.001	0.001	0.925	0.001	0.001	0	0.001	0.001	0	0	0.001	0	0.001	0.001	0.001	0	0.663	0	0.001	0.001	0
91 Sib_BA	0.325	0.002	0	0	0	0	0	0.002	0.086	0	0	0.002	0	0	1.058	0.002	0	0	0	0.001	0	0.001	0	0.05	0	0	0	0	0.001	0.001	0	0	0	0	0	0.001
92 Sib_IA	0.214	0	0	0	0	0	0	0.001	0.001	0	0	0.956	0	0	0	0.001	0	0	0	0	0	0	0	0	0	0	0	0	0.081	0.073	0	0.007	0	0	0	0
93 Sib_N	0.137	0.002	0	0	0	0	0	0.002	0.982	0	0	0.002	0	0	0.041	0.002	0	0	0	0.001	0	0	0	0	0	0	0	0	0	0	0	0	0	0.001	0	0
94 Sint	0.481	0.001	0	0.001	0	0.001	0.156	0.001	0.002	0	0	0.001	0.001	0	0.001	0.001	0	0.034	0.003	0.002	0	0.001	0	1.248	0	0.001	0	0	0	0.001	0	0.001	0	0	0.001	0.001
95 Sru	0.523	0	0	0	0	0	0.249	0	0	0.129	0	0	0	0	0	0	0	0	0.009	0	0	0	0	0	0	0.164	0	0.12	0	0	0.166	0.194	0	0	0	0
96 Str_BA	0.424	0	0	0	0	0.001	0.221	0.002	0.001	0	0	0.002	0.001	0	0.001	0.002	0.001	0.045	0.079	0.001	0	0	0.001	0.001	0	0.039	0	0	0.001	0.001	0	1.025	0	0	0	0
97 Tag	0.494	0.002	0	0.001	0	0.001	0.001	0.002	0.042	0.001	0	0.001	0	0	0.001	0.002	0	0.001	0.002	0	0	0.002	0.001	1.188	0	0.001	0	0	0	0.001	0.001	0	0	0	0	0.002
98 Thr_BA	0.813	0	0	0	0	0	0.187	0	0	0	0	0	0	0	0	0.004	0.001	0	0.001	0	0	0	0	0	0	0	0	0	0	0	0	0	0	0.001	0.711	0
99 Tib	0.788	0.004	0	0.001	0	0.001	0.001	0.005	0.006	0.002	0	0.002	0.001	0.001	0.001	0.005	0.001	0.002	0.002	0.002	0	0.003	0.001	0.003	0	0.002	0	0.001	0.654	1.69	0.001	0	0	0.001	0.001	0.003
100 Tien_IA	0.714	0.001	0	0	0	0.164	0	0.001	0.001	0	0	0.001	0	0.152	0	0.001	0.001	0	0	0	0	0.001	0.189	0.001	0	0	0	0	0.095	0.234	0.42	0.101	0	0.001	0	0
101 Tryp	0.936	0	0	0.002	0	0.002	0.001	0	0	0.001	0	0	0.002	0.059	0	0	0.001	0.002	0.001	0	0	0	0.001	0.047	0	0	0	0	0	0	0.001	0	0	0.215	0.56	0
102 Trz_BA	0.52	0	0	0	0	0.164	0.151	0	0	0	0	0	0.036	0	0	0	0.001	0	0.014	0.014	0	0	0.176	0	0	0	0	0	0	0	0	0	0	0	0.511	0
103 TSHun	0.544	0.001	0	0.001	0	0.057	0	0.001	0.16	0	0	0.001	0.013	0	0.038	0.001	0	0.07	0.001	0.057	0	0.001	0	0	0	0.067	0	0	0.03	0.455	0	0	0	0	0	0.001
104 Ukr_N	0.341	0	0	0	0	0.125	0	0	0	0.734	0	0	0	0	0	0	0	0.001	0	0.023	0	0	0	0	0	0	0	0.239	0	0	0	0	0	0	0	0
105 Umbri	0.51	0	0	0.001	0	0.001	0.491	0	0	0.001	0	0	0.001	0	0.001	0	0	0.001	0.001	0	0	0	0.001	0.113	0	0.772	0	0	0	0	0.001	0.001	0	0	0.001	0
106 Une	0.642	0	0	0	0	0	0.001	0	0	0.177	0	0	0.086	0	0	0.006	0.092	0	0.077	0	0	0	0	0.001	0	0	0	0	0	0	0	0.158	0	0.047	0.468	0
107 WHG	0.091	0	0	0	0	1.032	0	0	0	0.001	0	0	0.087	0	0	0	0	0.001	0	0	0	0	0	0	0	0	0	0.001	0	0	0	0	0	0	0	0
108 Wus	0.618	0.001	0	0	0	0.254	0.696	0.001	0.002	0.002	0	0.001	0.091	0.103	0.287	0.001	0.001	0.002	0	0.001	0	0	0	0	0	0.001	0	0	0.001	0.001	0.001	0.001	0	0.001	0	0.163
109 YamAf	0.562	0	0	0.001	0	0.001	0	0.001	0	0	0	0.001	0.001	0.138	0	0.001	0	0.165	0.02	0.001	0	0	0	0.001	0	0	0	0.033	0.001	0	0	0.535	0	0	0	0
110 Uyel	0.625	0.001	0	0	0	0.037	0.002	0.001	0.002	0	0	0.001	0	0.001	0.246	0.001	0.001	0	0.001	0.001	0	0	0.001	0.049	0	1.036	0	0.001	0.001	0	0.001	0	0	0.001	0.001	0.194
111 Xio_L	0.461	0.001	0	0.001	0	0.001	0	0.001	0.001	0.001	0	0.001	0	0	0.201	0.001	0.139	0.001	0.001	0	0	0.001	0	0.043	0	0	0	0	0.058	0.641	0	0	0	0	0	0.034
112 Xio_E	0.748	0.002	0	0.001	0	0.001	0	0.001	0.083	0	0	0.001	0.001	0	0	0.001	0	0	0.001	0.354	0	0.001	0	0.112	0	0	0	0	0.001	0.375	0.201	0	0	0	0	0.001
113 ConqE	0.689	0.021	0	0.001	0	0.001	0	0	0.002	0	0	0.018	0.001	0.315	0	0	0	0	0.018	0	0	0	0	0.171	0	0	0	0.06	0.004	0	0.365	0	0	0	0	0
114 ConqC	0.46	0	0	0	0	0	0	0	0	0	0	0.015	0.002	0.124	0	0	0	0.099	0.034	0	0	0	0.041	0.03	0	0.088	0	0	0.003	0.003	0	0	0	0	0.423	0.031
115 Hu_Med	0.551	0	0	0	0	0	0.063	0	0	0	0	0	0	0	0	0.002	0.001	0.126	0	0	0	0	0	0	0	0.278	0	0.043	0	0	0	0	0	0.401	0.085	0
